# Supplementary material for: A mutagenesis screen for essential plastid biogenesis genes in human malaria parasites
Source: PLoS Biol. 2019 Feb 6;17(2):e3000136. doi: 10.1371/journal.pbio.3000136 (PMC6380595; doi:10.1371/journal.pbio.3000136)
Supplement: S2 Table — (XLSX) [file pbio.3000136.s008.xlsx]

## Sheet: Sheet1
Sample	Clone identifier	Population identifier	chrom	pos	ref	alt	mod	gene	annotation	depth	InterPro Domains	GO Terms	P. falciparum	Pberghei	PolyPhen_Score
1	2	IPP_2	Pf3D7_14_v3	1357088	T	A	Asp431Val	PF3D7_1433800	conserved Plasmodium protein, unknown function	56	none	none	Essential	Not determined	0.997
2	9	ENU_D8	Pf3D7_05_v3	753719	T	A	Leu141*	PF3D7_0518100	RAP protein, putative	65	RAP domain	none	Dispensible	Essential	N/A
2	9	ENU_D8	Pf3D7_10_v3	1366618	A	T	Asp507Val	PF3D7_1034300	thioredoxin-like associated protein 2, putative	108	NHL repeat	Microtubule-associated complex	Dispensible	Dispensible	0.9
3	10	ENU_D8	Pf3D7_11_v3	564811	A	T	Lys932Ile	PF3D7_1114900	conserved Plasmodium protein, unknown function	102	Filamin	nucleus, membrane	Essential	Essential	0.974
4	11	ENU_D8	Pf3D7_02_v3	371744	A	G	Glu436Gly	PF3D7_0209000	6-cysteine protein	23	Sexual stage antigen s48/45 domain	pathogenesis, plasma membrane, protein binding	Dispensible	Dispensible	Unpredicted
4	11	ENU_D8	Pf3D7_09_v3	460767	A	G	Ser102Pro	PF3D7_0910100	exportin-7, putative	57	ARM repeat	protein export from nucleus, nucleus, binding	Essential	Essential	0.939
5	14	ENU_E7	Pf3D7_14_v3	755275	C	T	Thr584Ile	PF3D7_1417800	DNA replication licensing factor MCM2	84	Mini-chromosome maintainence protein 2	DNA replication, DNA helicase, nucleus, etc.	Essential	Essential	0.984
6	19	ENU_E5	Pf3D7_07_v3	1014153	A	T	Asp718Glu	PF3D7_0724100	conserved Plasmodium protein, unknown function	9	None	myosin complex	Middle	Not determined	Unpredicted
6	19	ENU_E5	Pf3D7_12_v3	1749562	C	T	Val2081Ile	PF3D7_1241200	conserved Plasmodium protein, unknown function	49	None	nucleus, cytoplasm	Essential	Not determined	0.074
7	20	ENU_E5	Pf3D7_07_v3	1014153	A	T	Asp718Glu	PF3D7_0724100	conserved Plasmodium protein, unknown function	11	None	myosin complex	Middle	Not determined	Unpredicted
7	20	ENU_E5	Pf3D7_12_v3	1749562	C	T	Val2081Ile	PF3D7_1241200	conserved Plasmodium protein, unknown function	62	None	nucleus, cytoplasm	Essential	Not determined	0.074
7	20	ENU_D5	Pf3D7_14_v3	1194498	C	G	Asp1808His	PF3D7_1430300	acid phosphatase, putative	149	Histidine phosphatase, glutathione synthase atp-binding domain-like, phosphoglycerate mutase-like		Dispensible	Dispensible	Unpredicted
8	23	ENU_D9	Pf3D7_11_v3	1020341	G	A	Gln719*	PF3D7_1126100	autophagy-related protein 7, putative	62	Thif family, activating enzyme of ubiquitin-like proteins	catalytic activity, small protein activating enzyme	Essential	Not determined	N/A
9	24	ENU_D9	Pf3D7_12_v3	1656796	T	G	Ile437Ser	PF3D7_1239700	ATP-dependent zinc metalloprotease FTSH 1	85	FtsH protease domain-like	proteolysis, mitochondrion, membrane, apicoplast, ATP-dependent peptidase actiivty	Dispensible	Not determined	0.999
10	26	ENU_D9	Pf3D7_09_v3	582600	T	C	Ser347Gly	PF3D7_0913500	protease, putative	22	CAAX protease self-immunity	membrane, apicoplast	Essential	Not determined	0.973
10	26	ENU_D9	Pf3D7_14_v3	332044	T	C	Ile4809Val	PF3D7_1408700	conserved Plasmodium protein, unknown function	18	Protein of unknown function (DUF3638), Protein of unknown function (DUF3645)	nucleus	Dispensible	Essential	0.784
11	29	ENU_D9	Pf3D7_13_v3	253536	T	A	Lys85*	PF3D7_1305100	conserved Plasmodium protein, unknown function	56	None	apicoplast	Essential		N/A
12	30	ENU_D9	Pf3D7_12_v3	1656796	T	G	Ile437Ser	PF3D7_1239700	ATP-dependent zinc metalloprotease FTSH 1	114	FtsH protease domain-like	proteolysis, mitochondrion, membrane, apicoplast, ATP-dependent peptidase actiivty	Dispensible	Not determined	0.999
13	ENU1	ENU_1	Pf3D7_13_v3	2553951	T	A	Tyr466*	PF3D7_1363700	conserved Plasmodium protein, unknown function	25	Indole-3-glycerol phosphate synthase, Ribulose-phoshate binding barrel	indole-3-glycerol-phosphate synthase activity	Essential	Essential	N/A
14	ENU2	ENU_1	Pf3D7_13_v3	2553951	T	A	Tyr466*	PF3D7_1363700	conserved Plasmodium protein, unknown function	36	Indole-3-glycerol phosphate synthase, Ribulose-phoshate binding barrel	indole-3-glycerol-phosphate synthase activity	Essential	Essential	N/A
15	ENU3	ENU_1	Pf3D7_13_v3	2553951	T	A	Tyr466*	PF3D7_1363700	conserved Plasmodium protein, unknown function	29	Indole-3-glycerol phosphate synthase, Ribulose-phoshate binding barrel	indole-3-glycerol-phosphate synthase activity	Essential	Essential	N/A
16	ENU4	ENU_1	Pf3D7_13_v3	2553951	T	A	Tyr466*	PF3D7_1363700	conserved Plasmodium protein, unknown function	32	Indole-3-glycerol phosphate synthase, Ribulose-phoshate binding barrel	indole-3-glycerol-phosphate synthase activity	Essential	Essential	N/A
17	ENU5	ENU_1	Pf3D7_13_v3	2553951	T	A	Tyr466*	PF3D7_1363700	conserved Plasmodium protein, unknown function	34	Indole-3-glycerol phosphate synthase, Ribulose-phoshate binding barrel	indole-3-glycerol-phosphate synthase activity	Essential	Essential	N/A
18	ENU6	ENU_1	Pf3D7_13_v3	2553951	T	A	Tyr466*	PF3D7_1363700	conserved Plasmodium protein, unknown function	40	Indole-3-glycerol phosphate synthase, Ribulose-phoshate binding barrel	indole-3-glycerol-phosphate synthase activity	Essential	Essential	N/A
19	ENU7	ENU_1	Pf3D7_05_v3	462766	G	A	Asp320Asn	PF3D7_0510800	WD repeat-containing protein, putative	12	?	?	Dispensible	Not determined	0.836
19	ENU7	ENU_1	Pf3D7_13_v3	2553951	T	A	Tyr466*	PF3D7_1363700	conserved Plasmodium protein, unknown function	22	Indole-3-glycerol phosphate synthase, Ribulose-phoshate binding barrel	indole-3-glycerol-phosphate synthase activity	Essential	Essential	N/A
20	ENU8	ENU_1	Pf3D7_13_v3	2553951	T	A	Tyr466*	PF3D7_1363700	conserved Plasmodium protein, unknown function	18	Indole-3-glycerol phosphate synthase, Ribulose-phoshate binding barrel	indole-3-glycerol-phosphate synthase activity	Essential	Essential	N/A
21	ENU9	ENU_1	Pf3D7_13_v3	2553951	T	A	Tyr466*	PF3D7_1363700	conserved Plasmodium protein, unknown function	11	Indole-3-glycerol phosphate synthase, Ribulose-phoshate binding barrel	indole-3-glycerol-phosphate synthase activity	Essential	Essential	N/A
22	ENU10	ENU_1	Pf3D7_13_v3	2553951	T	A	Tyr466*	PF3D7_1363700	conserved Plasmodium protein, unknown function	23	Indole-3-glycerol phosphate synthase, Ribulose-phoshate binding barrel	indole-3-glycerol-phosphate synthase activity	Essential	Essential	N/A
23	IPP4	IPP_3	Pf3D7_12_v3	175436	T	G	Lys473Thr	PF3D7_1203300	conserved Plasmodium protein, unknown function	19	TBCC, C_CAP_COFACTOR_C	None	Essential	Not determined	0.953
*Clone identifier denotes the sequenced clone from which the raw variant was identfied.
*Population identifier denotes the mutagenized/non-mutagenized wells from which the clones were isolated from.
*Depth is calculated as the number of filtered reads of the individual SNP.
*P. falciparum data is obtained from the P. falciparum piggyBac screen dataset (Zhang et al., 2018)
*P. berghei data is obtained from the P. berghei deletcion screen dataset (Bushell et al., 2017)
