# Supplementary material for: A mutagenesis screen for essential plastid biogenesis genes in human malaria parasites
Source: PLoS Biol. 2019 Feb 6;17(2):e3000136. doi: 10.1371/journal.pbio.3000136 (PMC6380595; doi:10.1371/journal.pbio.3000136)
Supplement: S3 Table — (XLSX) [file pbio.3000136.s009.xlsx]

## Sheet: 180531_pfftsh_fitc_casein
##BLOCKS= 3
Note:
wt, eq, is, da, -atp, +atp, +atp and 50 uM actinonin
~End
Plate:	Plate#2	1.3	TimeFormat	Kinetic	Fluorescence	FALSE	Raw	FALSE	61	3600	60				1	528	1	24	384	485	Automatic	515			6	Low			1	2
Time	Temperature(¡C)	A1	A2	A3	A4	A5	A6	A7	A8	A9	A10	A11	A12	A13	A14	A15	A16	A17	A18	A19	A20	A21	A22	A23	A24	B1	B2	B3	B4	B5	B6	B7	B8	B9	B10	B11	B12	B13	B14	B15	B16	B17	B18	B19	B20	B21	B22	B23	B24
00:00:00	36.9	592.379	588.597	553.802	535.869	521.271	525.84	596.14	600.472	549.178	544.24	530.1	539.602	603.152	592.184	534.991	552.489	544.672	550.711	614.681	608.49	539.698	527.661	540.335	569.788	615.965	13.156	559.041	12.734	532.115	12.977	607.612	12.63	560.506	12.79	538.119	12.889	591.586	12.406	555.175	12.235	548.52	12.253	616.115	12.517	557.123	11.619	524.993	11.074
00:01:00	37	584.64	577.674	541.47	519.501	510.099	513.196	586.41	583.035	542.383	538.144	520.028	525.903	594.173	580.546	526.589	538.981	540.493	535.761	602.465	596.996	527.368	518.448	529.815	550.581	605.428	12.895	548.34	12.734	521.713	13.283	597.769	12.504	554.057	12.122	528.735	12.686	577.638	11.748	543.846	12.251	537.518	12.088	612.006	12.484	547.782	11.676	514.359	11.029
00:02:00	37	578.336	570.046	542.66	523.076	501.56	510.551	582.245	584.166	544.067	539.206	513.947	518.08	588.067	578.404	520.73	536.192	538.124	531.678	600.523	593.925	528.732	515.974	522.897	547.018	600.673	12.492	548.452	12.784	518.092	12.518	596.701	12.577	554.983	12.33	524.52	11.936	579.151	12.482	536.779	12.361	536.376	11.773	605.473	11.962	541.651	11.395	511.386	10.876
00:03:00	37	575.45	567.395	538.533	523.818	499.374	504.13	577.816	581.701	548.178	545.363	508.805	518.903	584.708	575.774	517.297	530.807	536.929	529.573	599.199	597.211	524.709	509.792	521.442	545.814	600.544	13.018	552.933	12.279	515.591	12.95	595.448	12.787	560.096	12.093	525.642	12.287	576.186	12.347	538.063	12.315	532.315	11.868	610.41	12.105	539.595	11.323	510.496	11.109
00:04:00	37	569.024	563.775	536.966	521.759	489.656	499.205	573.065	572.66	551.156	550.966	503.233	512.111	574.772	573.341	506.706	523.633	526.023	523.119	586.937	587.217	517.632	506.72	513.31	540.281	589.179	12.057	551.46	12.658	507.925	12.288	586.3	12.612	559.375	12.19	514.488	12.639	570.145	12.452	528.73	12.183	529.167	12.574	599.771	11.538	533.506	11.226	500.814	11.53
00:05:00	37	564.836	559.316	540.596	524.07	487.076	492.998	569.345	572.295	563.501	561.144	495.923	503.743	578.811	571.343	506.261	521.823	528.128	519.095	588.683	584.196	517.332	504.609	510.576	537.454	581.062	12.588	552.25	12.294	501.328	11.884	586.592	12.576	568.747	11.882	509.815	12.323	572.569	11.881	525.308	12.181	523.391	12.097	598.427	11.722	528.419	11.248	497.654	10.879
00:06:00	37	562.274	559.453	549.623	533.862	483.241	491.298	569.277	572.653	570.592	571.743	493.432	502.857	574.515	570.241	501.599	524.821	525.096	520.204	590.045	584.58	516.243	502.199	508.166	535.334	581.492	12.735	557.107	12.422	498.081	12.883	581.828	12.551	578.846	12.335	506.331	12.006	568.217	12.352	526.967	12.376	523.781	12.115	601.61	11.78	529.382	11.507	494.876	10.946
00:07:00	37	563.412	557.55	557.264	544.782	485.102	490.832	571.825	574.51	591.135	590.221	493.777	500.819	571.877	568.764	500.194	519.709	520.556	516.692	588.389	589.408	513.551	501.744	508.219	535.385	583.189	12.471	566.068	12.931	497.682	12.563	581.638	12.578	595.309	12.206	504.01	12.404	570.895	12.147	522.039	12.22	517.648	12.215	594.521	11.821	522.831	11.662	492.406	11.003
00:08:00	37	562.511	550.555	561.89	550.75	473.945	485.455	563.33	563.642	600.777	601.745	482.206	495.891	572.161	564.16	494.916	517.574	518.455	512.188	582.806	579.628	505.383	493.225	503.215	525.519	574.467	12.611	569.875	12.39	493.426	12.49	576.524	12.383	604.498	12.139	498.484	11.936	562.567	12.158	511.98	11.907	512.589	11.917	590.947	12.048	520.869	11.437	488.023	10.945
00:09:00	37	558.193	550.651	578.786	569.144	475.958	483.459	565.072	568.069	626.275	626.303	490.171	499.473	570.551	567.757	496.233	515.066	520.49	513.767	585.228	581.312	513.372	495.012	502.07	531.563	577.161	12.646	584.173	12.798	494.54	12.553	581.706	12.58	633.382	12.258	504.019	12.408	566.698	12.459	518.761	12.251	515.518	11.734	593.576	11.766	521.324	11.26	487.854	11.108
00:10:00	37	557.172	549.573	588.004	577.99	472.17	482.334	562.475	566.531	647.093	645.222	482.366	492.641	568.636	562.79	494.104	509.992	513.295	513.961	578.983	576.027	508.673	493.228	503.567	528.026	572.834	12.427	594.11	12.64	490.498	12.516	575.965	12.425	649.508	12.173	500.663	12.327	563.074	12.096	513.772	12.452	511.869	11.934	590.19	11.852	520.633	11.305	486.26	10.765
00:11:00	37	557.596	553.868	605.646	596.864	479.37	482.271	563.035	569.956	671.448	673.975	482.132	497.676	569.454	563.187	494.621	511.063	519.002	512.196	581.449	579.47	507.475	498.591	500.343	527.641	575.41	12.465	607.787	12.277	491.492	12.712	579.158	12.114	666.714	12.759	495.771	12.236	561.512	11.877	513.457	12.194	513.372	11.989	589.752	11.611	515.751	10.811	483.822	11.21
00:12:00	37	564.742	556.27	628.705	612.594	479.151	483.269	568.056	572.131	705.18	703.759	489.349	496.219	572.618	563.553	496.471	512.278	517.099	516.345	589.257	581.336	509.575	497.994	503.303	529.227	578.229	12.004	628.647	12.407	496.436	12.351	582.661	12.262	702.07	12.206	506.891	12.075	568.346	12.178	517.274	12.122	514.557	11.953	593.114	11.662	523.307	11.067	490.519	10.94
00:13:00	37	561.782	549.176	642.041	624.962	476.102	482.91	565.697	569.274	726.647	728.47	486.963	490.513	569.875	558.559	495.804	509.667	516.522	507.99	581.121	580.787	504.324	495.694	500.524	524.11	577.338	12.785	645.59	12.179	491.184	12.109	581.848	12.431	727.653	12.609	499.333	11.988	563.205	11.688	515.196	12.146	513.827	11.816	592.439	11.713	518.514	11.065	487.652	10.765
00:14:00	37	561.268	553.58	661.386	647.188	479.745	483.391	561.498	567.568	757.883	753.734	487.68	491.959	568.776	561.677	499.043	511.044	516.784	508.486	584.042	582.103	506.04	490.064	500.664	529.002	584.049	12.351	664.678	12.222	489.978	12.209	580.698	12.584	755.012	11.801	500.62	11.81	564.356	12.193	512.65	12.425	510.938	11.804	596.859	11.722	521.72	11.326	487.511	10.656
00:15:00	37	553.397	558.153	667.218	667.353	470.588	480.245	559.241	567.149	774.482	792.569	477.046	494.858	564.143	560.702	486.14	510.236	514.156	511.546	574.876	578.414	501.337	494.162	495.758	529.973	572.949	12.518	673.837	12.599	482.735	12.599	571.833	12.425	775.577	12.304	489.55	12.649	556.759	11.909	505.327	12.091	508.39	11.814	584.771	11.715	514.027	11.247	480.936	11.09
00:16:00	37	555.388	554.336	688.82	680.79	468.027	480.417	558.345	563.88	804.652	809.819	477.616	487.7	564.689	557.683	488.085	506.784	507.946	507.786	576.541	573.246	499.102	490.198	491.493	530.034	572.367	12.752	690.889	12.601	487.208	12.55	574.983	12.229	808.006	11.823	489.634	12.16	553.449	11.878	503.662	11.836	509.745	12.218	586.473	11.773	515.3	11.216	481.412	10.86
00:17:00	37	561.73	552.086	714.695	699.741	474.002	482.809	564.917	567.82	840.515	841.865	486.39	494.322	568.726	561.586	492.712	505.501	515.151	509.443	579.818	577.687	509.358	495.999	499.667	531.09	576.501	12.298	718.87	12.353	489.778	12.642	583.558	12.443	841.875	12.224	495.706	12.138	559.653	11.978	509.375	11.752	511.136	11.456	590.137	11.615	518.935	11.441	485.046	10.818
00:18:00	37	565.395	559.47	739.784	728.587	479.422	480.805	572.099	573.094	880.992	875.413	488.983	496.749	570.158	562.949	499.438	511.109	518.387	513.81	588.4	583.022	512.338	499.081	506.868	529.936	585.066	12.244	742.61	12.159	492.018	12.609	587.897	12.234	880.989	12.313	504.486	11.991	567.351	11.756	518.362	12.371	516.565	11.984	599.612	11.558	523.139	11.117	490.362	10.883
00:19:00	37	564.2	554.542	756.222	740.068	476.055	480.272	568.954	566.73	910.126	909.083	485.625	492.234	570.817	559.928	496.25	509.226	513.298	508.163	583.553	579.905	506.203	498.317	502.412	527.641	581.516	12.517	757.068	12.776	490.836	12.456	583.632	12.441	909.581	11.929	499.07	12.02	566.375	12.432	510.501	12.159	509.951	11.627	592.34	11.565	521.564	11.047	486.571	10.834
00:20:00	37	564.494	558.716	783.917	765.427	482.113	483.034	572.188	573.542	940.613	939.958	488.241	496.693	569.6	562.032	493.35	512.427	517.747	513.714	586.49	581.299	505.528	497.656	503.8	529.251	584.057	12.156	782.121	12.286	493.566	12.452	590.067	12.558	945.37	12.162	499.189	12.529	564.418	12.152	518.171	12.012	510.772	11.966	596.152	11.591	521.969	11.038	489.733	11.338
00:21:00	37	561.327	553.782	796.406	784.473	474.776	482.536	571.577	573.507	975.896	969.924	485.623	490.266	572.443	559.044	494.397	509.272	514.436	511.101	585.392	577.117	507.557	495.546	501.051	528.702	580.813	12.427	799.108	12.1	491.64	12.47	586.927	12.133	971.474	12.369	497.006	12.231	562.422	11.794	513.284	11.833	510.847	11.681	590.11	11.831	517.919	11.285	486.094	11.047
00:22:00	37	556.57	559.034	809.74	799.185	470.454	478.934	558.783	571.806	987.945	999.979	477.774	490.048	562.404	557.017	484.841	510.456	509.701	510.966	573.216	579.227	504.458	496.614	496.516	529.962	574.921	12.251	810.501	12.17	489.619	12.138	577.11	12.147	993.288	12.19	488.253	12.208	555.411	11.795	501.694	11.916	504.931	11.733	584.814	12.17	513.086	11.003	478.838	11.21
00:23:00	37	564.376	557.212	835.85	821.363	477.033	479.914	569.88	574.076	1033.65	1033.79	483.269	491.806	568.284	555.924	494.724	504.718	514.071	512.144	579.804	577.93	508.219	491.361	499.784	528.874	582.243	12.653	834.19	12.189	491.13	12.586	585.812	12.275	1035.68	12.303	496.391	12.029	562.487	11.641	509.52	12.272	509.009	12.102	598.809	11.728	520.969	11.213	487.817	11.109
00:24:00	37	557.013	556.452	848.268	840.291	473.277	480.421	564.963	572.396	1046.99	1061.68	478.44	491.875	563.838	558.231	489.1	507.852	512.124	507.307	574.695	576.846	502.651	494.641	500.316	529.689	579.281	12.475	844.326	11.943	486.529	12.388	578.727	11.912	1055.39	11.914	491.797	12.029	559.424	11.595	503.755	11.858	508.424	11.856	586.717	11.713	514.162	10.677	484.866	11.2
00:25:00	37	557.837	554.432	863.252	851.985	472.266	481.888	567.139	568.498	1072.23	1083.66	479.164	489.227	561.285	554.339	485.44	504.246	508.664	506.348	576.63	575.666	498.99	491.791	492.493	525	579.142	12.408	864.79	12.438	484.307	12.221	577.722	12.071	1084.81	12.193	491.7	12.068	555.206	11.674	503.341	11.867	506.693	11.454	586.428	11.213	511.924	11.1	485.656	10.965
00:26:00	37	556.729	559.161	882.6	868.383	470.438	480.3	565.825	576.304	1109.18	1119.16	478.406	491.28	563.743	554.828	487.816	505.859	510.636	510.742	578.182	576.279	499.539	493.403	496.107	525.79	578.771	12.559	888.14	12.534	484.944	12.738	582.349	12.141	1113.87	12.479	491.089	12.272	559.293	11.75	505.779	11.811	509.079	11.585	590.422	11.834	512.525	10.967	481.52	11.194
00:27:00	37	558.035	561.451	903.131	895.181	470.513	482.387	564.777	577.979	1134.95	1152.8	479.95	492.879	561.841	560.691	481.628	509.032	513.914	508.222	577.427	579.747	504.571	494.263	495.438	529.746	575.685	12.694	903.086	12.346	484.024	12.454	581.934	12.499	1142.75	11.871	487.003	11.863	555.168	12.001	505.217	11.772	504.942	11.7	580.56	11.429	513.854	11.361	478.085	11.387
00:28:00	37	565.933	558.406	930.248	913.978	475.962	484.013	576.769	576.509	1176.93	1175.62	488.412	495.989	571.733	562.019	494.534	508.413	516.837	512.245	588.757	582.61	510.367	493.751	501.277	531.288	585.528	12.129	928.722	12.385	493.994	12.412	593.509	12.235	1185.47	11.982	499.361	12.283	563.413	11.719	514.892	11.494	512.306	12.032	592.491	11.413	518.348	11.096	490.121	10.867
00:29:00	37	575.311	565.516	960.939	937.201	480.964	488.184	580.321	583.127	1213.76	1214.33	493.26	495.542	575.714	560.73	501.911	512.001	519.987	516.671	589.706	584.036	514.329	500.122	506.948	533.465	597.441	12.334	962.166	12.486	496.374	12.431	597.072	12.131	1222.12	11.965	508.316	12.388	567.142	11.874	519.65	11.769	514.239	11.806	597.447	11.539	522.169	11.195	493.517	11.134
00:30:00	37	562.729	557.975	956.988	952.59	472.85	482.403	569.715	579.567	1212.9	1231.47	480.984	494.186	564.184	562.297	487.598	508.485	510.259	508.612	576.233	577.88	505.089	495.002	494.33	528.873	578.239	12.415	962.366	12.194	489.076	12.283	581.221	11.841	1229.91	11.913	493.014	12.203	554.249	11.845	506.669	11.899	508.052	11.916	588.393	11.704	512.127	11.625	482.996	11.257
00:31:00	37	573.778	563.594	991.049	976.774	479.116	484.974	579.439	581.414	1254.52	1258.79	488.628	495.492	571.787	561.444	493.13	510.017	518.485	508.988	582.826	580.052	510.024	493.792	503.926	530.877	589.402	12.876	988.016	12.649	492.795	12.26	598.929	12.361	1271.56	12.084	501.107	12.148	562.436	11.711	509.706	11.767	513.917	11.698	591.268	11.619	521.026	11.164	489.444	11.259
00:32:00	37	566.273	564.258	994.137	986.693	475.832	484.421	574.285	577.841	1261.89	1278.77	483.088	490.602	564.395	556.839	488.891	503.641	512.389	511.143	575.089	579.353	507.407	496.693	499.079	533.998	581.598	12.41	997.882	12.353	485.165	12.372	587.577	11.965	1280.7	12.238	492.981	11.882	555.719	12.105	506.813	11.897	510.28	11.944	586.919	11.783	516.319	11.402	484.823	11.316
00:33:00	37	572.236	566.142	1026.12	1012.71	483.251	487.247	583.981	586.797	1306.57	1307.47	490.319	498.902	569.925	560.823	493.021	509.375	519.031	514.455	584.897	577.891	513.793	495.015	504.167	537.992	588.222	12.474	1027.63	12.127	496.315	12.185	599.177	12.218	1331.73	11.967	502.434	12.035	569.268	11.998	515.548	12.237	514.417	11.953	595.134	11.146	520.859	11.359	493.786	11.336
00:34:00	37	561.068	567	1021.12	1027.78	472.615	486.908	566.473	584.403	1311.89	1339.28	477.593	496.821	557.52	561.466	484.29	509.198	511.89	512.11	569.486	581.559	496.947	496.553	496.559	533.085	573.781	12.407	1022.97	12.561	486.263	12.572	585.32	12.056	1322.03	12.223	492.598	12.255	554.192	11.621	504.24	12.218	509.219	11.743	579.946	11.4	513.369	11.086	482.441	11.268
00:35:00	37	567.987	558.617	1053.14	1036.02	476.997	482.808	578.222	583.054	1355.29	1355.89	491.422	499.414	568.988	555.687	495.368	506.301	515.381	504.186	581.155	573.824	509.783	492.142	505.497	531.503	589.316	12.672	1054.9	12.341	493.29	12.221	598.959	12.451	1368.51	12.237	501.365	12.023	564.347	11.918	512.734	12.373	511.676	12.368	594.444	12.059	520.344	11.01	490.484	11.118
00:36:00	37	571.857	561.839	1073.74	1056.47	482.661	485.159	588.411	586.771	1380.88	1379.02	489.874	498.67	573.835	560.502	498.95	509.84	520.689	512.694	588.334	578.533	510.969	498.029	507.39	535.381	593.004	12.445	1075.84	12.327	496.156	12.442	601.717	11.912	1397.61	12.152	508.743	12.2	568.198	12.209	515.219	11.86	516.479	11.67	595.252	11.626	526.31	11.359	493.305	10.975
00:37:00	37	571.398	567.853	1076.22	1073.31	478.024	489.433	580.167	584.946	1387.37	1403.24	485.088	495.99	565.879	561.883	491.153	509.797	514.496	514.332	579.517	578.285	507.973	498.68	498.681	536.557	592.927	12.279	1089.4	12.338	491.064	12.428	593.432	12.471	1415.55	12.355	494.916	11.847	558.354	11.827	506.784	12.255	514.03	11.676	589.261	11.574	519.544	11.2	488.41	11.061
00:38:00	37	575.273	569.598	1115.24	1097.74	482.998	486.841	587.42	591.616	1428.53	1428.96	492.905	498.9	572.379	564.485	497.6	508.709	518.348	515.11	588.508	578.912	512.138	496.543	512.021	535.068	601.899	12.536	1116.74	12.472	497.417	12.018	605.091	12.456	1451.47	12.235	508.525	12.246	569.684	12.182	514.79	11.646	519.383	11.637	598.291	12.133	530.721	11.171	496.073	10.99
00:39:00	37	573.776	568.644	1123.6	1103.04	481.963	489.586	584.477	590.281	1450.67	1450.36	493.693	500.376	572.033	561.14	497.752	508.271	520.371	510.885	581.397	579.64	512.407	498.974	506.657	534.19	592.593	12.779	1128.48	12.482	496.635	12.729	605.091	12.246	1467.09	11.959	504.857	11.654	570.468	12.28	515.429	12.096	513.858	11.679	591.76	11.753	522.811	11.08	492.915	11.371
00:40:00	37	576.237	566.72	1136.69	1120.25	479.723	486.381	586.62	586.222	1464.77	1464.72	492.085	496.912	570.641	561.988	496.179	508.934	517.319	510.481	580.991	577.839	513.75	499.957	508.173	533.37	595.478	12.228	1137.53	12.596	498.222	12.387	604.605	12.316	1491.41	12.559	504.841	12.43	566.514	12.007	516.351	11.469	514.291	11.637	592.647	11.673	526.31	11.082	492.942	11.085
00:41:00	37	578.793	566.202	1154.54	1134.5	484.485	489.181	588.751	588.23	1482.27	1485.51	489.933	498.998	568.195	559.477	494.47	510.745	514.488	508.924	581.74	575.923	509.605	494.739	506.625	533.611	601.463	12.417	1160.78	12.237	498.118	12.6	607.054	12.55	1509.86	12.182	503.926	12.377	563.867	11.899	511.336	11.646	514.018	12.082	590.518	11.944	526.043	11.215	491.224	11.097
00:42:00	37	579.973	572.069	1176.32	1162.62	486.245	493.768	591.846	593.247	1501.27	1517.88	496.638	500.754	570.467	564.348	501.68	511.236	521.395	513	585.509	579.658	514.439	498.123	507.336	538.125	598.065	12.26	1181.07	12.285	500.586	12.573	610.221	12.155	1532.63	11.959	507.968	12.267	566.964	12.146	517.956	11.805	517.256	11.776	598.588	11.745	525.674	10.882	496.218	10.934
00:43:00	37	568.816	571.326	1173.54	1171.16	475.896	490.927	580.772	591.322	1500.98	1527.77	484.428	501.192	564.161	566.275	488.378	508.868	511.54	511.615	576.437	572.93	507.899	496.302	501.999	535.689	587.334	12.744	1181.1	11.958	493.769	12.38	597.729	12.078	1530.98	12.337	496.728	12.191	557.105	12.276	512.355	11.469	508.034	11.931	586.306	11.627	521.161	10.915	489.32	11.168
00:44:00	37	573.927	573.654	1190.49	1185.98	477.911	489.154	581.776	593.995	1532.98	1552.66	485.112	497.866	563.238	562.075	487.984	508.155	512.439	510.394	576.218	577.102	509.351	496.563	503.797	537.347	590.339	12.305	1191.02	12.289	495.113	12.336	605.07	12.257	1552.18	12.034	500.719	12.471	561.493	12.235	508.359	11.877	511.734	12.002	589.295	11.613	521.862	11.582	488.534	11.14
00:45:00	37	571.348	577.138	1204.81	1201.73	480.582	493.676	585.632	593.75	1540.81	1572.08	489.407	505.245	568.759	564.497	489.773	511.509	512.115	513.275	577.774	579.792	510.62	502.079	502.431	539.184	593.107	13.025	1206.78	12.541	491.904	12.676	604.542	12.289	1574.64	12.427	499.779	12.107	558.188	11.978	511.098	11.841	512.62	11.954	589.745	11.747	518.978	11.138	486.367	11.229
00:46:00	37	582.088	572.066	1232.92	1217.65	486.26	494.573	596.298	595.955	1589.88	1589.91	496.995	506.256	574.798	563.057	504.882	511.588	523.45	513.244	585.68	581.183	515.202	502.532	508.002	538.344	604.169	12.031	1246.52	12.11	503.661	12.135	620.434	12.07	1622.71	12.118	512.217	12.088	569.412	12.002	522.765	12.48	519.02	11.914	600.587	11.884	526.244	11.007	497.025	10.998
00:47:00	37	579.181	572.416	1245.21	1229.98	481.334	491.506	595.566	596.514	1594.44	1599.96	497.914	506.404	570.471	561.39	497.182	511.999	516.689	509.822	583.099	577.507	509.635	498.836	509.598	532.785	594.585	13.038	1251.65	12.377	499.345	12.345	610.885	12.398	1627.06	12.198	509.794	12.549	565.055	11.922	516.855	11.859	514.755	12.041	592.001	11.734	524.016	11.233	492.364	11.062
00:48:00	37	581.199	576.26	1272.48	1251.71	485.65	492.117	596.375	598.567	1622.06	1620.58	494.397	501.371	574.367	563.834	501.182	513.482	520.631	514.583	585.907	579.874	513.095	498.028	512.533	540.536	600.573	12.447	1269.99	12.17	504.492	12.744	616.654	11.668	1653.19	12.303	511.947	12.042	566.859	12.041	522.595	12.411	521.256	11.595	596.965	11.647	528.286	11.244	500.195	11.025
00:49:00	37	575.513	577.254	1262.53	1256.46	483.337	494.889	587.773	597.366	1612.74	1634.03	486.8	503.169	564.253	560.982	487.961	512.748	514.069	512.041	578.362	580.174	511.524	500.111	499.437	539.688	593.009	12.497	1262.92	12.49	494.94	12.486	610.814	12.563	1648.16	12.395	503.679	12.187	559.94	11.831	510.007	12.118	514.504	11.865	584.675	11.586	521.784	11.535	488.848	11.415
00:50:00	37	591.043	583.029	1303.76	1286.59	496.232	500.123	603.531	605.449	1659.82	1666.33	504.83	509.798	578.371	569.412	501.675	517.633	525.639	511.972	591.315	582.601	515.43	506.456	513.828	544.057	607.7	12.286	1313.96	12.606	509.328	12.491	626.447	12.535	1710.07	11.877	518.521	12.019	571.625	12.271	524.874	12.12	523.817	11.591	603.946	11.799	529.803	10.824	503.607	11.103
00:51:00	37	587.554	584.465	1319.97	1294.87	492.231	502.103	605.599	609.226	1686.5	1680.21	504.046	510.78	580.679	571.384	508.431	520.274	527.997	517.346	591.734	584.869	520.738	508.742	515.577	545.403	610.56	12.153	1327.86	12.587	508.955	12.288	625.849	11.881	1716.17	12.152	523.999	12.325	577.359	12.031	526.54	11.931	525.834	11.862	606.602	11.782	536.378	10.948	504.698	11.056
00:52:00	37	576.555	582.084	1304.53	1301.87	486.251	496.954	593.554	600.045	1662.82	1685.19	491.261	506.219	569.233	562.179	490.237	511.688	518.942	514.99	579.083	580.975	508.375	505.567	506.584	545.844	595.937	12.187	1306.67	12.401	496.666	12.905	608.631	12.402	1703.17	12.346	506.799	12.473	566.476	11.992	511.958	11.897	512.356	11.839	589.875	11.531	522.399	11.484	494.646	11.439
00:53:00	37	588.947	583.175	1337.88	1329.65	493.592	498.9	606.012	609.227	1715.5	1706.09	503.3	510.717	576.539	566.925	505.319	517.461	524.062	517.317	590.525	582.185	518.584	505.703	516.192	544.751	609.028	12.494	1348.9	12.841	507.017	12.279	630.451	12.133	1747.5	12.155	519.017	12.771	576.572	11.93	527.562	11.406	523.485	12.232	604.264	11.996	531.956	11.236	503.14	10.882
00:54:00	37	578.657	584.508	1328.4	1325.66	485.146	498.164	597.121	605.65	1701.21	1717.58	493.187	510.897	571.088	566.542	495.913	512.986	518.003	515.487	582.924	582.768	514.819	502.571	506.279	545.943	596.762	12.079	1338.46	12.787	502.468	12.583	616.402	12.344	1747.34	11.768	509.053	12.126	567.578	12.198	514.185	12.063	516.974	11.819	591.42	11.703	528.146	10.817	497.952	11.313
00:55:00	37	0.491	0.556	0.508	0.535	0.588	0.474	0.527	0.521	0.399	0.371	0.526	0.497	0.461	0.403	0.557	0.459	0.583	0.485	0.473	0.401	0.537	0.457	0.613	0.579	0.279	0.257	0.224	0.236	0.262	0.179	0.237	0.264	0.234	0.271	0.202	0.283	0.291	0.18	0.223	0.215	0.259	0.245	0.28	0.263	0.217	0.172	0.242	0.209
00:56:00	37	0.56	0.563	0.505	0.458	0.513	0.513	0.466	0.508	0.507	0.483	0.583	0.525	0.538	0.566	0.516	0.506	0.518	0.516	0.585	0.484	0.605	0.542	0.647	0.572	0.138	0.186	0.154	0.209	0.211	0.233	0.272	0.271	0.314	0.311	0.251	0.265	0.244	0.206	0.23	0.263	0.278	0.263	0.359	0.231	0.219	0.267	0.28	0.243
00:57:00	37	0.535	0.545	0.442	0.432	0.444	0.541	0.429	0.418	0.466	0.402	0.53	0.368	0.504	0.409	0.493	0.474	0.553	0.436	0.474	0.409	0.482	0.531	0.592	0.568	0.198	0.23	0.179	0.204	0.17	0.167	0.203	0.192	0.168	0.214	0.169	0.229	0.243	0.149	0.177	0.269	0.202	0.225	0.234	0.22	0.235	0.226	0.272	0.262
00:58:00	37	0.493	0.532	0.485	0.423	0.522	0.588	0.437	0.471	0.555	0.486	0.608	0.495	0.548	0.492	0.503	0.537	0.548	0.569	0.645	0.624	0.51	0.467	0.641	0.561	0.247	0.244	0.283	0.197	0.207	0.2	0.263	0.234	0.251	0.206	0.264	0.206	0.308	0.233	0.278	0.271	0.311	0.216	0.306	0.242	0.234	0.249	0.312	0.276
00:59:00	37	1160.48	1147.11	1871.36	1872.66	958.335	982.631	1255.48	1237.13	2227.05	2256.42	984.46	983.524	1249.72	1197.65	1047.13	1062.44	1087.87	1060.47	1297.9	1230.01	1136.12	1008.8	1133.16	1020.65	1151.76	11.691	1835.17	11.635	930.713	11.76	1236.25	11.751	2243.95	11.811	981.865	11.831	1182.17	12.114	1025.52	11.949	1019.51	12.543	1240.93	12.354	1024.37	12.014	974.166	12.505
NaN	NaN
~End
Plate:	Plate1	1.3	TimeFormat	Kinetic	Fluorescence	FALSE	Raw	FALSE	61	3600	60				1	528	1	24	384	485	Automatic	515			6	Low			1	2
Time	Temperature(¡C)	A1	A2	A3	A4	A5	A6	A7	A8	A9	A10	A11	A12	A13	A14	A15	A16	A17	A18	A19	A20	A21	A22	A23	A24	B1	B2	B3	B4	B5	B6	B7	B8	B9	B10	B11	B12	B13	B14	B15	B16	B17	B18	B19	B20	B21	B22	B23	B24
00:00:00	37	1210.18	1205.17	1899.33	1880.14	1010.09	1029.61	1308.56	1295.54	2233.29	2268.58	1040.4	1047.88	1337.92	1289.5	1128.49	1138.41	1169.89	1139.4	1407.52	1331.7	1207.35	1087.15	1194.76	1106.09	1218.42	11.825	1866.16	11.621	998.93	11.753	1345.54	11.741	2283.26	11.727	1060.97	11.68	1279.69	12.373	1115.6	11.795	1105.93	12.003	1344.13	11.701	1111.4	12.045	1039.26	12.79
00:01:00	37	1266.25	1268.03	1915.64	1904.32	1054.87	1081.12	1380.13	1378.49	2242.3	2292.84	1090.09	1107.69	1416.75	1368.58	1182.87	1212.8	1250.76	1211.57	1489.98	1418.46	1281.93	1165.96	1260.92	1189.57	1297.84	11.209	1905.17	11.39	1070.29	11.244	1435.27	12.238	2320.64	11.873	1122.76	12.473	1374.94	12.131	1184.45	11.746	1189.34	11.724	1442.17	11.924	1187.75	11.941	1121.28	12.562
00:02:00	37	1359.6	1349.34	1975.97	1962.37	1113.16	1160.84	1455.84	1467.89	2289.95	2341.06	1154.22	1185.45	1503.65	1469.27	1253.84	1296.73	1322.72	1297.68	1573.8	1516.71	1358.98	1252.42	1333.09	1274.86	1381.64	11.159	1951.26	11.233	1136.39	12.058	1509.09	11.963	2344.9	12.001	1186.39	11.71	1449.77	11.832	1261.09	12.212	1268.21	11.564	1535.86	11.702	1264.36	12.238	1182.4	12.344
00:03:00	37	1437.13	1428.13	2035.72	2007.15	1193.92	1223.13	1552.33	1554.09	2340.47	2389.53	1229.97	1252.51	1600.54	1558.91	1339.01	1375.95	1410.25	1370.42	1670.73	1610.47	1432.71	1320.55	1415.87	1354.04	1476.91	11.293	2022.09	11.523	1220.13	11.725	1610.9	11.853	2408.34	11.936	1260.96	11.566	1566.31	12.151	1343.53	12.161	1348.73	12.157	1639.76	11.379	1344.62	11.877	1266.02	12.651
00:04:00	37	1500.61	1485.03	2063.01	2037.21	1237.28	1277.28	1612.47	1626.23	2364.45	2405.34	1280.49	1309.36	1678.2	1635.25	1396.73	1436.54	1466.63	1438.42	1741.17	1675.72	1492.98	1385.17	1471.22	1422.89	1551.15	11.409	2051.13	11.88	1267.81	11.637	1675.46	11.481	2432.69	12.158	1329.44	11.913	1628.57	11.997	1402.95	12.105	1415.67	12.09	1701.53	12.435	1400.6	11.844	1323.33	11.908
00:05:00	37	1560.32	1559.9	2101.24	2077.64	1287.14	1341.61	1666.14	1695.87	2397.52	2459.06	1331.84	1370.74	1731.6	1695.72	1449.16	1500.53	1527.59	1493.9	1808.85	1749.22	1543.86	1449.16	1527.7	1495.84	1610.59	11.474	2096.1	11.178	1320.72	11.425	1735.89	11.769	2446.59	11.79	1362.16	11.706	1693.77	12.077	1457.63	11.779	1473.09	11.939	1775.25	11.896	1457.63	11.956	1375.32	11.668
00:06:00	37	1634.3	1615.36	2149.45	2116.82	1347.78	1395.83	1745.25	1758.65	2463.97	2493.68	1392.9	1423.74	1820.74	1770.2	1503.62	1567.26	1602.77	1565.83	1895.42	1821.12	1620.31	1510.18	1594.72	1570.73	1686.67	11.431	2151.96	11.897	1382.93	11.756	1815.27	11.666	2516.49	11.97	1434.67	12.173	1770.17	12.028	1536.69	12.199	1543.98	11.959	1848.5	11.798	1534.03	11.651	1445.45	12.339
00:07:00	37	1675.72	1661.31	2189.53	2146.15	1388.2	1433.5	1796.37	1814.3	2480.89	2522.69	1442.46	1472.79	1863.74	1819.54	1556.7	1616.06	1642.58	1606.8	1942.14	1882.56	1669.94	1562.47	1646.73	1609.37	1747.16	11.328	2182.6	11.831	1427.23	11.659	1869.83	11.383	2549.47	11.757	1473.97	11.895	1826.78	12.075	1587.89	12.184	1602.83	11.688	1920.41	11.691	1591.08	12.195	1490.24	11.777
00:08:00	37	1734.39	1723.15	2219.74	2181.95	1427.66	1477.87	1845.18	1872.1	2499.33	2543.42	1472.77	1515.03	1909.7	1867.64	1602.71	1664.81	1689.82	1655.38	2002.94	1932.48	1714.68	1596.39	1697.57	1668.61	1806.33	11.172	2223.79	11.968	1477.6	11.68	1922.64	11.655	2567.68	11.629	1519.6	11.582	1877.54	11.923	1629.26	11.901	1649.17	11.894	1960.61	12.004	1630.71	11.476	1540.3	12.253
00:09:00	37	1779.01	1768.32	2242.52	2219.4	1467.54	1517.06	1886.5	1904.25	2524.63	2568.44	1517.81	1548.04	1960.2	1915.62	1636.54	1700.3	1732.97	1700.73	2029.15	1974.25	1750.66	1648.16	1725.99	1717.6	1857.16	11.324	2244.66	11.661	1507.46	12.066	1952.78	11.557	2586.61	11.985	1556.89	11.786	1918.04	11.973	1656.27	11.679	1690.2	11.974	2005.78	12.041	1671.18	11.605	1568.42	11.901
00:10:00	37	1829.57	1817.79	2278.35	2257.23	1514.32	1564.74	1934.4	1973.52	2551.74	2616.54	1552.22	1603.38	2005.99	1970.99	1683.51	1765.26	1783.31	1754.04	2073.47	2034.71	1800.16	1702.79	1772.67	1777.87	1901.21	11.767	2263.53	11.413	1551.6	11.708	1999.18	11.686	2602.11	11.851	1590.55	11.786	1964.24	12.121	1707.75	11.971	1741.03	12.134	2051.56	11.498	1712.93	12.187	1616.83	12.175
00:11:00	37	1891.4	1862.15	2322.36	2305.03	1561.53	1610.44	1987.64	2022.89	2603.83	2642.18	1607.04	1645.16	2062.92	2019.12	1730.73	1806.74	1833.45	1797.81	2137.75	2079.99	1853.85	1744.07	1823.71	1818.6	1962.5	11.588	2322.24	11.498	1600.47	11.656	2062.66	11.76	2658.84	11.463	1647.32	11.935	2020.14	11.884	1762.02	12.355	1788.04	11.751	2116.01	12.12	1773.07	11.844	1666.26	11.719
00:12:00	37	1897.67	1909.84	2316.72	2333.85	1587	1645.08	2009.88	2065.44	2590.43	2673.2	1619.3	1682.77	2086.15	2074.07	1749.29	1848.32	1855.66	1839.76	2159.01	2121.85	1869.35	1783.6	1839.98	1861.4	1981.66	11.36	2324.59	11.784	1621.86	11.284	2076.28	11.724	2652.16	11.74	1653.62	11.946	2035.04	12.26	1776.9	12.122	1799.99	12.23	2128.61	11.893	1787.64	11.906	1691.38	12.045
00:13:00	37	1963.75	1960.7	2389.88	2362.87	1641.67	1684.75	2076.84	2101.21	2677.45	2702.18	1687.73	1717.04	2161.82	2100.4	1816.55	1871.42	1914.46	1870.59	2230.38	2159.08	1925.03	1816.55	1907.15	1902.3	2052.44	11.411	2393.71	11.077	1680.28	11.351	2157.56	11.646	2726.94	11.404	1727.99	11.554	2114.4	11.693	1857.41	11.874	1867.56	12.111	2219.9	11.479	1857.58	11.738	1753.99	11.837
00:14:00	37	2012.86	1987.73	2431.38	2387.78	1681.05	1718.76	2127.41	2139.8	2695.03	2732.05	1721.84	1752.03	2195.37	2137.38	1857.73	1917.55	1951.64	1903.99	2273.19	2194.69	1964.46	1854.79	1944.74	1943.08	2096.32	11.213	2430.64	11.543	1714.27	11.34	2197.74	11.729	2744.68	11.716	1753.06	12.16	2153.3	12.127	1893.52	12.218	1894.94	12.144	2243.45	11.954	1883.76	11.873	1783	11.8
00:15:00	37	2016.25	2013.6	2442.86	2434.46	1682.9	1751.27	2133.09	2176.39	2689.08	2772.99	1724	1785.3	2201.39	2177.62	1857.37	1948.74	1974.74	1941.43	2289.69	2238.03	1983.91	1892.84	1965.22	1979.33	2093.79	11.563	2435.66	11.368	1731.42	11.468	2215.82	11.533	2751.39	11.523	1760.92	11.553	2173.82	12.209	1900.68	12.161	1928.6	11.807	2256.56	11.951	1911.52	11.982	1812.35	11.878
00:16:00	37	2100.67	2060.85	2499.51	2456.87	1757.51	1784.34	2210.75	2227.6	2770	2789.09	1798.22	1824.16	2288.01	2216.57	1940.35	1989.88	2035.96	1986.1	2356.1	2287.55	2054.12	1931.68	2025.68	2023.59	2190.92	11.13	2507.73	11.468	1807.14	11.693	2292.38	11.624	2827.46	11.49	1858.03	11.826	2241.39	12.089	1979.26	12.052	1984.46	12.04	2346.26	11.948	1979.73	12.05	1869.36	11.87
00:17:00	37	2092.58	2090.6	2499.96	2478.8	1759.44	1804.92	2208.51	2242.37	2765.1	2802.21	1807.2	1843.29	2291.29	2238.32	1936.64	2016.1	2043.06	2013.84	2362.69	2305.73	2061.75	1963.14	2036.64	2067.56	2180.91	11.589	2512.45	11.19	1810.05	11.193	2292.73	12.016	2823.39	11.494	1852.45	11.985	2245.82	12.75	1976.23	11.813	1996.75	12.142	2344.97	11.862	1981.2	11.845	1878.54	11.771
00:18:00	37	2090.44	2110.97	2493.41	2493.49	1777.03	1826.14	2217.22	2296.41	2759.65	2829.24	1808.36	1870.19	2284.87	2267.41	1938.24	2033.08	2054.72	2043.54	2367.3	2337.25	2071.82	1986.15	2048.39	2084.78	2194.13	10.997	2499.45	11.047	1818.61	11.371	2288.22	11.471	2814.45	11.516	1856.47	11.793	2255.39	12.243	1990.14	12.201	1999.8	12.25	2364.02	11.82	1998.14	12.144	1891.87	12.132
00:19:00	37	2169.9	2151.59	2561.17	2521.62	1825.19	1871.53	2278.8	2321.8	2816.54	2872.26	1863.73	1905.49	2352.11	2313.99	1993.8	2075.31	2102.14	2075.67	2444.73	2363.99	2114.05	2015.78	2089.68	2111.91	2250.41	11.26	2568.62	11.19	1868.08	11.67	2350.12	12.587	2860.32	11.877	1906.19	11.391	2309.35	11.99	2031.02	11.872	2049.17	12.165	2417.01	12.115	2046.91	11.936	1941.46	11.694
00:20:00	37	2178.73	2167.32	2576.16	2550.71	1849.5	1887.8	2308.34	2331.98	2832.4	2884.87	1890.34	1916.3	2381.14	2321.17	2018.02	2096.24	2130.51	2096.45	2462.89	2392.92	2148.24	2034.33	2132.71	2142.74	2286.08	11.56	2586.54	11.455	1893.98	11.435	2384.29	11.662	2892.4	11.654	1931.54	11.75	2334.09	12.069	2063.65	11.707	2087.56	12.435	2448.98	11.97	2077.95	11.607	1967.15	11.987
00:21:00	37	2230.52	2209.27	2637.48	2578.66	1894.76	1925.48	2356.75	2377.98	2889.5	2922.66	1934.57	1950.56	2422.66	2362.12	2063.65	2123.96	2183.29	2131.29	2521.86	2438.86	2185.94	2074.56	2170.11	2175.36	2322.02	11.38	2641.84	10.963	1942.43	11.416	2436.31	11.518	2942.03	11.755	1982.74	12.358	2396.17	11.582	2111.49	12.103	2129.92	12.256	2491.22	11.858	2115.13	11.725	2009.91	12.03
00:22:00	37	2231.28	2210.82	2607.58	2584.15	1893.74	1932.91	2355.49	2379.6	2877.29	2916.46	1931.81	1958.01	2423.84	2368.82	2068.7	2132.14	2171.81	2137.71	2504.39	2428.51	2186.82	2081.31	2173.77	2186.21	2318.71	11.143	2622.12	11.444	1947.54	11.64	2427.32	11.787	2913.97	11.408	1983.32	11.576	2382.91	12.229	2104.45	11.771	2125.3	12.099	2488.65	11.825	2118.76	12.041	2007.23	11.905
00:23:00	37	2231.64	2258.16	2634.5	2623.65	1915.44	1967.93	2356.17	2429.01	2903.41	2960.73	1949.19	2004.27	2437.71	2405.74	2073.58	2171.01	2197.89	2161.78	2513.44	2479.05	2167.3	2118.1	2148.64	2228.53	2325.86	11.479	2635.84	11.735	1951.91	11.85	2437.89	11.671	2944.11	11.985	1992.1	11.609	2394.49	12.131	2125.14	12.224	2147.51	12.159	2509.16	12.197	2146.04	11.797	2030.17	11.797
00:24:00	37	2264.86	2267.49	2654.45	2633.22	1931.85	1976.14	2392.26	2426.99	2907.69	2946.03	1974.08	2000.38	2458.08	2416.29	2109.37	2178.79	2210.15	2180.9	2550.75	2484.8	2188.05	2135.2	2152.56	2245.9	2357.77	11.416	2663.05	11.343	1981.99	11.243	2472.42	11.249	2959.64	11.706	2024.41	11.743	2432.58	11.664	2148.45	11.881	2172.98	12.315	2542.69	12.152	2160.67	11.815	2059.39	11.73
00:25:00	37	2329.96	2320.97	2735.23	2683.12	1997.41	2023.59	2454.49	2481.79	2980.41	3010.87	2030.36	2053.66	2538.32	2465.12	2168.49	2231.88	2267.18	2219.95	2616.3	2531.82	2242.02	2168.61	2213.52	2292.55	2428.43	11.099	2737.19	11.342	2046.72	11.84	2534.05	12.15	3045.51	11.789	2086.93	11.841	2489.42	12.348	2216.78	12.375	2223.88	12.125	2615.98	12.037	2226.5	11.558	2102.1	11.963
00:26:00	37	2284.43	2320.03	2677.69	2690.62	1973.79	2044.49	2429.82	2496.84	2940.12	3022.32	2001.82	2071.24	2505.78	2482.53	2122.64	2233.03	2260.18	2221.75	2579.52	2541.36	2222.83	2184.97	2199.75	2289.88	2391.79	11.426	2719.9	10.956	2020.4	11.422	2510.5	11.545	2991.88	11.411	2054.39	11.848	2455.11	11.692	2195.66	11.576	2220.8	11.725	2573.21	11.87	2202.79	11.629	2086.93	11.67
00:27:00	37	2346.2	2341.1	2749.64	2720.64	2018.56	2062.76	2494.59	2522.2	3000.07	3040.17	2046.78	2077.25	2556.09	2493.89	2174.16	2260.59	2292.68	2254.95	2649.62	2581.96	2267.18	2210.53	2262.51	2320.85	2456.14	11.117	2769.91	11.447	2065.99	11.667	2571.79	11.383	3057.21	11.883	2112.66	12.399	2517.81	12.027	2243.77	11.897	2261.44	12.414	2640.97	11.773	2252.89	12.47	2142.69	11.9
00:28:00	37	2362.06	2348.55	2763.28	2710.2	2024.27	2064.62	2493.41	2521.8	2991.72	3028.85	2071.08	2094.81	2554.44	2507.9	2183.92	2257.68	2312.54	2266.31	2644.86	2571.56	2268.43	2208.39	2260.47	2334.05	2459.85	11.465	2770.4	11.204	2071.03	11.858	2574.86	11.552	3051.49	12.065	2115.69	11.739	2519.9	11.577	2242.86	11.844	2259.96	11.994	2638.33	11.635	2267.44	11.34	2140.85	11.801
00:29:00	37	2422.32	2379.58	2820.8	2759.36	2074.14	2097.32	2546.9	2560.96	3044.34	3073.83	2106.19	2120.82	2628.95	2534.5	2229.04	2299.41	2346.44	2301.13	2687.98	2624.06	2318.94	2247.34	2297.62	2370.05	2502.73	11.736	2821.54	11.733	2111.14	11.596	2620.89	11.373	3108.09	11.905	2167.08	12.262	2568.12	12.161	2300.26	11.754	2296.63	11.796	2690.8	12.325	2304.43	12.093	2189.68	11.96
00:30:00	37	2462.55	2430.41	2859.42	2784.44	2106.13	2134.48	2592.8	2599.86	3099.71	3104.91	2144.85	2157.36	2650.26	2574.5	2275.73	2339.5	2380.71	2331.25	2739.08	2658.44	2346.36	2274.26	2330.27	2396.15	2555.47	11.334	2857.25	10.926	2157.62	11.786	2674.87	11.952	3147.7	11.442	2206.34	11.897	2621.81	12.202	2340.66	12.558	2330.69	11.643	2744.34	11.771	2342.39	11.796	2226.6	12.109
00:31:00	37	2394.17	2405.78	2790.34	2784.16	2065.11	2127.63	2524.15	2593.57	3026.97	3092.79	2096.82	2145.12	2604.7	2573.59	2211.43	2334.3	2347.35	2326.01	2679.27	2642.61	2306.15	2274.76	2286.38	2397.94	2488.33	11.436	2805.49	11.082	2122.25	11.612	2609.1	11.992	3085.43	11.874	2157.97	11.764	2557.69	11.838	2284.03	12.102	2303.49	11.413	2670.99	11.988	2309.13	11.79	2170.18	11.411
00:32:00	37	2449.05	2428.85	2856.17	2807.52	2113.41	2145.63	2593.95	2609.74	3086.83	3120.67	2148.88	2163.7	2649.11	2587.73	2275.79	2354.07	2400.59	2342.53	2753.27	2663.56	2357.66	2297.7	2347.26	2418.69	2562.68	10.849	2867.9	11.402	2168.02	11.605	2663.2	11.385	3148.32	12.107	2207.11	12.128	2618.59	12.043	2331.21	12.042	2366.87	11.918	2742.78	11.962	2353.01	11.48	2230.33	11.789
00:33:00	37	2431.6	2463.79	2829.59	2826.22	2102.31	2167.94	2565.79	2631.93	3078.68	3134.98	2134.25	2196.5	2654.61	2602.45	2248.33	2373.68	2414.58	2369.97	2736.08	2690.67	2356.91	2313.51	2339.45	2431.33	2539.81	11.229	2862.14	11.511	2170.78	11.855	2652.47	11.695	3132.56	11.952	2206.85	12.015	2619.55	12.487	2327.62	11.85	2349.39	11.818	2718.71	11.869	2350.15	12.045	2227.48	11.804
00:34:00	37	2485.31	2460.77	2870.15	2817.43	2145.44	2166.73	2610.88	2638.38	3114.57	3136.06	2172.72	2202.38	2686.7	2601.23	2302	2366.27	2421.95	2373.53	2767.17	2704.05	2390	2323.84	2372.48	2448.85	2593.07	11.181	2887.04	11.203	2192.97	11.761	2692.65	11.615	3172.99	11.892	2234.97	11.722	2635.42	12.097	2364.23	11.771	2381.06	12.419	2774.12	11.87	2382.86	11.702	2258.58	11.589
00:35:00	37	2474.5	2492.39	2873.2	2860.4	2143.08	2201.63	2610.81	2672.2	3120.48	3180.56	2181.86	2228.81	2688.04	2646.35	2302.01	2402.61	2422.79	2403.7	2766.46	2731.07	2396.52	2348.58	2373.67	2471.36	2567.64	11.396	2885.5	11.57	2200.01	11.78	2682.08	11.424	3164.86	11.955	2228.47	12.175	2641.75	11.908	2363.58	11.986	2384.41	12.336	2781.09	11.898	2382.6	12.066	2259.79	12.077
00:36:00	37	2486.7	2497.53	2898.87	2865.8	2161.36	2218	2629.52	2668.17	3127.8	3185	2209.15	2228.14	2708.22	2653.71	2317.15	2404.76	2449.23	2413.75	2785.34	2735.39	2410.77	2360.1	2387.72	2476.78	2598.31	11.386	2915.18	11.967	2211.93	11.572	2719.53	11.868	3193.91	11.871	2249.46	11.593	2659.23	12.146	2379.68	12.221	2400.42	12.257	2800.47	11.92	2411.02	12.086	2284.8	11.925
00:37:00	37	2564.42	2524.88	2959.1	2913	2209.36	2239.03	2697.82	2711.42	3185.74	3216.62	2245.96	2257.04	2759.22	2671.24	2368.51	2442.4	2485.32	2441.25	2843.72	2765.67	2458.61	2405.03	2446.08	2525.22	2655.72	11.692	2975.45	11.552	2272.95	11.214	2779.87	12.307	3257.11	12.024	2303.05	12.192	2708.86	12.029	2431.51	11.978	2445.5	12.062	2847.67	12.106	2451.65	12.211	2324.76	11.98
00:38:00	37	2549.13	2532.27	2963.07	2903.67	2213.19	2249.27	2686.92	2730.77	3182.78	3225.54	2249.57	2273.98	2762.92	2691.85	2366.55	2442.37	2497.14	2440.25	2847.28	2755.33	2472.97	2396.55	2449.24	2531.11	2657.67	11.19	2974.9	11.462	2267.77	11.603	2773.09	12.118	3255.02	11.425	2312.14	11.446	2732.83	12.335	2435.42	11.88	2449.14	12.14	2859.26	11.804	2465.17	12.408	2349.91	11.771
00:39:00	37	2575.2	2545.44	2986.7	2924.18	2228.78	2266.7	2710.11	2733.81	3209.49	3249.43	2268.67	2278.58	2782.38	2701.7	2388.32	2459.62	2519.17	2452.17	2859.22	2783.88	2478.9	2413.07	2472.98	2536.51	2667.34	11.486	2997.44	11.355	2283.45	11.871	2785.21	11.733	3258.92	11.448	2326.29	11.873	2731.6	11.475	2451.07	11.773	2457.35	11.582	2869.14	11.972	2466.55	12.449	2346.49	11.772
00:40:00	37	2585.13	2560.58	2979.09	2946.23	2236.05	2271.48	2704.67	2734.41	3201.65	3256.6	2267.63	2293.51	2770.03	2699.42	2394.23	2473.05	2521.86	2462.33	2868.91	2799.62	2489.52	2417.53	2471.32	2555.15	2680.18	11.491	3012.28	11.884	2290.51	11.379	2798.27	11.959	3271.3	11.934	2325.2	12.163	2742.17	12.206	2483.48	12.335	2475.97	12.195	2863.68	11.902	2488.98	11.582	2355.41	11.814
00:41:00	37	2607.15	2574.48	3016.73	2962.28	2269.46	2299.67	2753.4	2762.73	3252.55	3263.65	2301.66	2301.9	2811.85	2733.84	2416.26	2491.11	2552.36	2496.72	2907.8	2814.51	2514.48	2452.82	2499.45	2573.39	2713.07	11.558	3019.28	11.33	2324.86	11.809	2823.91	11.924	3310.98	12.001	2366.56	12.096	2771.78	12.08	2490.03	11.757	2502.35	12.335	2910.05	12.212	2509.73	11.696	2373.7	11.752
00:42:00	37	2580.6	2579.29	2981.04	2947.36	2254.36	2292.2	2733.97	2758.61	3225.75	3285.8	2282.24	2325.17	2780.36	2736.76	2405.48	2507.78	2554.15	2490.74	2880.04	2834.46	2511.99	2440.33	2474.46	2585.08	2677.83	11.202	3002.14	11.325	2311.44	11.502	2800.12	11.582	3290.69	11.359	2345.96	11.993	2748.88	11.889	2469.55	12.076	2500.72	12.577	2880.84	11.742	2498.77	11.906	2370.69	11.706
00:43:00	37	2637.64	2614.36	3034.21	2983.62	2292.09	2320.47	2772.68	2792.93	3281.27	3301.2	2323.78	2341.31	2840.41	2754.77	2448.61	2522.08	2583.13	2509.47	2946.37	2857.53	2540.12	2454.85	2523.81	2605.09	2734.69	11.226	3058.72	10.884	2343.12	11.942	2844.83	11.444	3346.48	11.964	2389.24	12.133	2810.86	12.092	2533.15	12.005	2532.11	12.157	2936.61	12.115	2551.12	12.237	2405.67	11.856
00:44:00	37	2596.1	2621.27	3009.84	3020.69	2269.77	2344.28	2747.73	2816.12	3244.9	3337.73	2298.28	2363.91	2815.22	2771.86	2433.75	2545.33	2565.02	2538.82	2906.2	2873.14	2540.4	2483.46	2500.06	2635.41	2690.56	11.628	3019.64	11.014	2312.56	11.904	2805.55	12.159	3295.87	11.847	2354.7	12.002	2761.01	11.899	2485.57	11.624	2503.08	12.497	2893.79	11.906	2516.71	11.745	2388.15	11.944
00:45:00	37	2599.26	2626.23	3015.29	3010.21	2279.97	2330.53	2751.33	2820.55	3250.16	3316.73	2311.14	2350.29	2832.13	2771.21	2438.09	2542.69	2575.55	2533.2	2907.78	2862.1	2534.19	2493.99	2510.73	2635.34	2707.79	11.733	3031.42	11.314	2332.76	11.348	2835.66	11.738	3321.04	12.174	2372.71	12.085	2787.09	12.077	2503	12.475	2532.92	12.026	2919.36	12.004	2542.05	12.117	2394.56	11.802
00:46:00	37	2667.19	2645.46	3079.76	3036.03	2332.7	2356.38	2811.63	2824.95	3305.21	3352.03	2358.81	2363.47	2885.24	2790.16	2476.01	2550.05	2616.35	2554.91	2963.92	2897.03	2573.4	2498.59	2562.06	2639.26	2755.44	11.303	3089.33	11.229	2369.54	11.964	2874.8	11.979	3364.97	12.118	2419.77	12.128	2824.43	11.775	2550.86	11.401	2564.65	12.237	2975.08	12.317	2579.03	11.889	2444.35	11.732
00:47:00	37	2681.04	2659.09	3093.45	3041.18	2341.22	2367.13	2833.24	2841.89	3320.68	3359.53	2368.12	2389.18	2900.49	2808.76	2498.59	2580.49	2626.92	2568.16	2985.6	2896.86	2590.22	2530.92	2572.91	2659.54	2791.72	11.545	3107.55	11.75	2397.81	11.857	2885.83	11.334	3398.33	11.677	2444.75	11.965	2838.59	11.622	2583.73	12.015	2575.05	11.764	2995.44	12.423	2593.29	11.805	2440.94	11.851
00:48:00	37	2673.59	2649.86	3086.01	3042.49	2341.97	2367.97	2832.3	2838.13	3329.3	3354.73	2373.09	2396.67	2891.35	2808.31	2500.95	2573.21	2634.56	2581.52	2973.8	2902.47	2592.03	2526.06	2575.66	2668.18	2780.8	11.54	3110.77	11.797	2405.49	11.711	2890.45	11.782	3387.7	11.747	2442.01	12.211	2854.93	11.792	2574.73	11.709	2580.36	12.21	2992.11	12.043	2600.38	11.884	2452.09	11.799
00:49:00	37	2705.54	2675.83	3109.69	3053.8	2373.05	2392.94	2846.36	2850.64	3344.06	3378.49	2399.97	2409.63	2917.51	2810.04	2522.11	2580.76	2652.88	2575.15	2995.34	2904.88	2615.36	2530.47	2596	2675.26	2795.5	11.54	3125.32	11.518	2427.88	11.541	2915.26	11.613	3392	12.149	2455.44	11.979	2877.8	12.278	2597.57	11.963	2589.7	11.972	3008.73	12.059	2614.36	11.739	2477.85	11.646
00:50:00	37	2711.32	2681.29	3124.1	3078.03	2363.05	2406.34	2857.14	2884.35	3354.46	3390.85	2408.16	2428.14	2930.99	2824.06	2513.82	2608.14	2658.14	2592.17	3004.48	2937.22	2614.05	2549.85	2597.93	2696.03	2794.23	11.527	3141.36	11.385	2418.94	11.421	2915.64	11.517	3414.9	11.361	2463.71	11.971	2861.76	12.064	2598.71	12.117	2597.58	12.036	3014.83	11.93	2633.31	11.674	2480.39	11.805
00:51:00	37	2714.04	2692.72	3131.27	3087.64	2358.54	2412.06	2846.19	2882.23	3344.13	3399.75	2398.98	2430.44	2924.44	2837.72	2519.97	2610.7	2666.94	2609.79	3017.69	2936.31	2620.99	2547.62	2613.99	2702.6	2809.62	11.342	3143.47	11.32	2422.32	11.709	2908.73	12.05	3414.78	11.615	2462.41	11.872	2874.6	12.175	2598.15	12.291	2603.76	12.138	3017.79	12.087	2633.41	12.047	2484.06	11.701
00:52:00	37	2756.36	2706.24	3156.4	3116.66	2410.03	2440.3	2895.26	2910.63	3402.75	3415.76	2451.8	2463.06	2966	2871.64	2574.35	2629.65	2701.84	2629.6	3057.12	2959.12	2667.74	2578.49	2637.03	2717.4	2848.09	11.097	3190.13	11.717	2462.06	11.901	2960.48	11.897	3466.7	12.069	2501.93	12.307	2913.59	11.938	2646.36	11.725	2634.52	12.234	3049.62	12.122	2661.83	11.508	2511.31	12.126
00:53:00	37	2751.13	2719.61	3170.22	3119.25	2417.77	2448.32	2900.41	2920.22	3410.3	3436.47	2444.17	2467.43	2972.62	2890.62	2564.14	2656.34	2709.55	2640.77	3063.84	2970.4	2673.67	2586.57	2651.63	2744.43	2839.02	11.752	3188.92	11.367	2458.76	11.351	2967.68	11.54	3481.46	11.755	2507.82	12.428	2905.19	11.592	2634.66	11.831	2652.82	12.436	3068.45	12.123	2670.87	12.322	2504.22	12.253
00:54:00	37	2712.45	2701.05	3125.13	3092.7	2381.31	2420.43	2844.29	2895.84	3342.83	3398.16	2409.44	2449.06	2921.34	2855.41	2527.34	2637.42	2671.1	2626.19	3018.1	2947.13	2638.07	2561.06	2620.22	2723.13	2802.65	11.488	3141.11	11.78	2427.66	11.48	2907.05	12.005	3426.24	11.551	2474.18	11.125	2869.56	12.225	2616.81	11.89	2612.84	11.92	3001.55	11.864	2643.13	12.123	2485.74	11.775
00:55:00	37	2707.01	2743.8	3143.03	3115.65	2394	2456.67	2864.64	2935.22	3372.31	3440.72	2416.62	2464.13	2945.46	2887.78	2537.42	2653.8	2693.99	2645.95	3032.83	2971.68	2661.31	2597.74	2625.67	2752.84	2802.79	11.413	3155.15	11.357	2440.19	11.681	2921.02	11.753	3435.36	11.556	2474.61	12.375	2895.67	12.199	2617.79	11.708	2627.99	12.35	3038.72	12.395	2656.24	12.055	2500.23	11.452
00:56:00	37	2751.26	2756.66	3164.35	3134.6	2414.93	2461.38	2885.64	2938.21	3400.35	3456.58	2437.96	2485.7	2977.96	2900.93	2562.85	2680.57	2731.06	2667.84	3063.68	2996.44	2674.56	2617.79	2655.9	2756.85	2837.4	11.651	3180.11	11.752	2473.83	11.483	2948.24	11.861	3451.66	11.803	2500.62	11.873	2897.5	12.146	2644.97	12.413	2663.09	11.89	3047.61	11.565	2680.12	11.625	2516.76	12.017
00:57:00	37	2789.64	2744.86	3212.18	3147.56	2450.05	2462.33	2925.09	2954.79	3442.76	3462.58	2493.1	2504	3005.71	2896.55	2599.42	2680.97	2738.1	2677.02	3093.72	3010.42	2703.91	2615.74	2671.39	2774.81	2879.19	11.018	3229.99	11.913	2508.77	11.912	2982.05	11.616	3512.9	12.077	2550.53	12.337	2946.01	12.285	2685.41	12.192	2671.59	12.469	3086.48	12.209	2704.33	12.032	2545.93	11.652
00:58:00	37	2752.1	2752.7	3191.19	3141.5	2420.67	2475.97	2899.76	2940.78	3410.8	3478.56	2455.54	2487.19	2975.64	2908.37	2570.75	2671.88	2723.61	2673.17	3060.74	3012.07	2684.58	2638.55	2665.72	2769.12	2832.82	10.884	3184.48	11.187	2475.56	11.897	2957.72	11.644	3469.62	11.255	2508.33	11.902	2913.23	12.231	2636.41	11.819	2655.87	12.046	3056.22	12.166	2680.74	12.206	2515.66	12.11
00:59:00	37	2744.64	2764.72	3188.56	3168.17	2426.23	2487.66	2892.36	2959.53	3414.38	3486.03	2465.48	2498.43	2979.64	2935.49	2567.8	2699.83	2730.19	2673.07	3066.51	3023.69	2699.15	2628	2667.79	2784.32	2837.12	11.628	3189.21	11.426	2481.45	11.712	2969.45	11.867	3464.75	11.745	2514.13	12.065	2917.93	12.041	2652.95	11.864	2663.04	12.109	3074.45	11.507	2683.45	11.618	2532.43	12.285
01:00:00	37	2836.7	2779.78	3263.55	3200.4	2479.37	2514.07	2971.24	2994.59	3488.64	3505.25	2538.72	2540.82	3053.89	2943.22	2639.86	2710.68	2781.94	2708.82	3137.54	3036.84	2739.76	2651.98	2723.3	2812.47	2920.76	11.597	3270.61	11.807	2531.2	11.53	3033.69	12.134	3566.86	11.9	2587.42	11.929	2994.84	12.395	2715.35	11.915	2724.95	12.216	3144.79	11.889	2746.06	11.697	2597.99	11.906
~End
Original Filename: 180531_pfftsh_fitc_casein; Date Last Saved: 5/31/2018 2:59:44 PM
[truncated: 336 more columns]

## Sheet: peptidase
	wt_noatp	wt_atp	wt_atp_act	eq_noatp	eq_atp	eq_atp_act	is_noatp	is_atp	is_atp_act	da_noatp	da_atp	da_atp_act		wt_noatp	wt_atp	wt_atp_act	eq_noatp	eq_atp	eq_atp_act	is_noatp	is_atp	is_atp_act	da_noatp	da_atp	da_atp_act		wt_noatp	wt_atp	wt_atp_act	eq_noatp	eq_atp	eq_atp_act	is_noatp	is_atp	is_atp_act	da_noatp	da_atp	da_atp_act
0	592.379	553.802	521.271	596.14	549.178	530.1	603.152	534.991	544.672	614.681	539.698	540.335		588.597	535.869	525.84	600.472	544.24	539.602	592.184	552.489	550.711	608.49	527.661	569.788		615.965	559.041	532.115	607.612	560.506	538.119	591.586	555.175	548.52	616.115	557.123	524.993	0	0.170726	0.0617476	0.264719	0.156638	0.0230632	0.257335	0.182793	0.247253	0.161504	0.175989
1	584.64	541.47	510.099	586.41	542.383	520.028	594.173	526.589	540.493	602.465	527.368	529.815		577.674	519.501	513.196	583.035	538.144	525.903	580.546	538.981	535.761	596.996	518.448	550.581		605.428	548.34	521.713	597.769	554.057	528.735	577.638	543.846	537.518	612.006	547.782	514.359	1	0.136833	0.0165188	0.209174	0.116313	0	0.208481	0.146825	0.208323	0.143127	0.12842
2	578.336	542.66	501.56	582.245	544.067	513.947	588.067	520.73	538.124	600.523	528.732	522.897		570.046	523.076	510.551	584.166	539.206	518.08	578.404	536.192	531.678	593.925	515.974	547.018		600.673	548.452	518.092	596.701	554.983	524.52	579.151	536.779	536.376	605.473	541.651	511.386	2	0.109223	0.0208833	0.16672	0.0990512	0.00571573	0.178986	0.122366	0.181176	0.132709	0.120858
3	575.45	538.533	499.374	577.816	548.178	508.805	584.708	517.297	536.929	599.199	524.709	521.442		567.395	523.818	504.13	581.701	545.363	518.903	575.774	530.807	529.573	597.211	509.792	545.814		600.544	552.933	515.591	595.448	560.096	525.642	576.186	538.063	532.315	610.41	539.595	510.496	3	0.0965838	0.00574712	0.155851	0.0806957	0.019669	0.154045	0.10891	0.165269	0.127454	0.115703
4	569.024	536.966	489.656	573.065	551.156	503.233	574.772	506.706	526.023	586.937	517.632	513.31		563.775	521.759	499.205	572.66	550.966	512.111	573.341	523.633	523.119	587.217	506.72	540.281		589.179	551.46	507.925	586.3	559.375	514.488	570.145	528.73	529.167	599.771	533.506	500.814	4	0.0684404	0	0.107535	0.0610056	0.0297768	0.127018	0.0691083	0.116197	0.0794944	0.0679543
5	564.836	540.596	487.076	569.345	563.501	495.923	578.811	506.261	528.128	588.683	517.332	510.576		559.316	524.07	492.998	572.295	561.144	503.743	571.343	521.823	519.095	584.196	504.609	537.454		581.062	552.25	501.328	586.592	568.747	509.815	572.569	525.308	523.391	598.427	528.419	497.654	5	0.0500985	0.0133134	0.094708	0.0455884	0.0716774	0.0915617	0.0852878	0.114135	0.0887512	0.0747532
6	562.274	549.623	483.241	569.277	570.592	493.432	574.515	501.599	525.096	590.045	516.243	508.166		559.453	533.862	491.298	572.653	571.743	502.857	570.241	524.821	520.204	584.58	502.199	535.334		581.492	557.107	498.081	581.828	578.846	506.331	568.217	526.967	523.781	601.61	529.382	494.876	6	0.0388779	0.0464207	0.0756411	0.0453066	0.0957453	0.0794793	0.0680788	0.0925339	0.0754178	0.0800568
7	563.412	557.264	485.102	571.825	591.135	493.777	571.877	500.194	520.556	588.389	513.551	508.219		557.55	544.782	490.832	574.51	590.221	500.819	568.764	519.709	516.692	589.408	501.744	535.385		583.189	566.068	497.682	581.638	595.309	504.01	570.895	522.039	517.648	594.521	522.831	492.406	7	0.0438619	0.0744448	0.0848937	0.0558665	0.165471	0.0811527	0.0575115	0.0860239	0.055453	0.0736084
8	562.511	561.89	473.945	563.33	600.777	482.206	572.161	494.916	518.455	582.806	505.383	503.215		550.555	550.75	485.455	563.642	601.745	495.891	564.16	517.574	512.188	579.628	493.225	525.519		574.467	569.875	493.426	576.524	604.498	498.484	562.567	511.98	512.589	590.947	520.869	488.023	8	0.0399159	0.0914111	0.0294232	0.0206598	0.198197	0.0250283	0.0586491	0.0615688	0.0462138	0.0518681
9	558.193	578.786	475.958	565.072	626.275	490.171	570.551	496.233	520.49	585.228	513.372	502.07		550.651	569.144	483.459	568.069	626.303	499.473	567.757	515.066	513.767	581.312	495.012	531.563		577.161	584.173	494.54	581.706	633.382	504.019	566.698	518.761	515.518	593.576	521.324	487.854	9	0.0210047	0.153379	0.0394314	0.0278794	0.284741	0.063662	0.0521998	0.067671	0.0551628	0.0612994
10	557.172	588.004	472.17	562.475	647.093	482.366	568.636	494.104	513.295	578.983	508.673	503.567		549.573	577.99	482.334	566.531	645.222	492.641	562.79	509.992	513.961	576.027	493.228	528.026		572.834	594.11	490.498	575.965	649.508	500.663	563.074	513.772	511.869	590.19	520.633	486.26	10	0.0165331	0.187187	0.0205982	0.0171164	0.3554	0.0258043	0.0445286	0.0578064	0.0235224	0.0369814
11	557.596	605.646	479.37	563.035	671.448	482.132	569.454	494.621	519.002	581.449	507.475	500.343		553.868	596.864	482.271	569.956	673.975	497.676	563.187	511.063	512.196	579.47	498.591	527.641		575.41	607.787	491.492	579.158	666.714	495.771	561.512	513.457	513.372	589.752	515.751	483.822	11	0.01839	0.25189	0.0563952	0.0194372	0.438065	0.0246693	0.0478054	0.0602019	0.0486192	0.046584
12	564.742	628.705	479.151	568.056	705.18	489.349	572.618	496.471	517.099	589.257	509.575	503.303		556.27	612.594	483.269	572.131	703.759	496.219	563.553	512.278	516.345	581.336	497.994	529.227		578.229	628.647	496.436	582.661	702.07	506.891	568.346	517.274	514.557	593.114	523.307	490.519	12	0.0496868	0.336461	0.0553064	0.0402463	0.552556	0.0596749	0.0604798	0.0687737	0.0402507	0.0769883
13	561.782	642.041	476.102	565.697	726.647	486.963	569.875	495.804	516.522	581.121	504.324	500.524		549.176	624.962	482.91	569.274	728.47	490.513	558.559	509.667	507.99	580.787	495.694	524.11		577.338	645.59	491.184	581.848	727.653	499.333	563.205	515.196	513.827	592.439	518.514	487.652	13	0.0367231	0.385372	0.0401474	0.0304696	0.625418	0.0481018	0.0494918	0.0656832	0.0377133	0.0453067
14	561.268	661.386	479.745	561.498	757.883	487.68	568.776	499.043	516.784	584.042	506.04	500.664		553.58	647.188	483.391	567.568	753.734	491.959	561.677	511.044	508.486	582.103	490.064	529.002		584.049	664.678	489.978	580.698	755.012	500.62	564.356	512.65	510.938	596.859	521.72	487.511	14	0.034472	0.456322	0.0582597	0.0130673	0.731437	0.0515795	0.0450895	0.0806909	0.0388655	0.0566811
15	553.397	667.218	470.588	559.241	774.482	477.046	564.143	486.14	514.156	574.876	501.337	495.758		558.153	667.353	480.245	567.149	792.569	494.858	560.702	510.236	511.546	578.414	494.162	529.973		572.949	673.837	482.735	571.833	775.577	489.55	556.759	505.327	508.39	584.771	514.027	480.936	15	0	0.477711	0.0127328	0.00371338	0.787776	0	0.0265305	0.020906	0.0273087	0.0209887
16	555.388	688.82	468.027	558.345	804.652	477.616	564.689	488.085	507.946	576.541	499.102	491.493		554.336	680.79	480.417	563.88	809.819	487.7	557.683	506.784	507.786	573.246	490.198	530.034		572.367	690.889	487.208	574.983	808.006	489.634	553.449	503.662	509.745	586.473	515.3	481.412	16	0.00871983	0.556938	0	0	0.890178	0.00276475	0.0287177	0.0299179	0	0.0274722
17	561.73	714.695	474.002	564.917	840.515	486.39	568.726	492.712	515.151	579.818	509.358	499.667		552.086	699.741	482.809	567.82	841.865	494.322	561.586	505.501	509.443	577.687	495.999	531.09		576.501	718.87	489.778	583.558	841.875	495.706	559.653	509.375	511.136	590.137	518.935	485.046	17	0.0364954	0.651837	0.0297066	0.027237	1.0119	0.0453225	0.0448892	0.0513567	0.0316843	0.0402328
18	565.395	739.784	479.422	572.099	880.992	488.983	570.158	499.438	518.387	588.4	512.338	506.868		559.47	728.587	480.805	573.094	875.413	496.749	562.949	511.109	513.81	583.022	499.081	529.936		585.066	742.61	492.018	587.897	880.989	504.486	567.351	518.362	516.565	599.612	523.139	490.362	18	0.0525467	0.743854	0.0566538	0.0570021	1.14929	0.0578997	0.0506255	0.0825211	0.0459147	0.0736512
19	564.2	756.222	476.055	568.954	910.126	485.625	570.817	496.25	513.298	583.553	506.203	502.412		554.542	740.068	480.272	566.73	909.083	492.234	559.928	509.226	508.163	579.905	498.317	527.641		581.516	757.068	490.836	583.632	909.581	499.07	566.375	510.501	509.951	592.34	521.564	486.571	19	0.0473131	0.804141	0.0399137	0.043968	1.24817	0.0416119	0.0532653	0.0677497	0.0235356	0.0547769
20	564.494	783.917	482.113	572.188	940.613	488.241	569.6	493.35	517.747	586.49	505.528	503.8		558.716	765.427	483.034	573.542	939.958	496.693	562.032	512.427	513.714	581.299	497.656	529.251		584.057	782.121	493.566	590.067	945.37	499.189	564.418	518.171	510.772	596.152	521.969	489.733	20	0.0486007	0.905715	0.0700329	0.057371	1.35165	0.0543006	0.0483902	0.0543128	0.0431003	0.0662136
21	561.327	796.406	474.776	571.577	975.896	485.623	572.443	494.397	514.436	585.392	507.557	501.051		553.782	784.473	482.536	573.507	969.924	490.266	559.044	509.272	511.101	577.117	495.546	528.702		580.813	799.108	491.64	586.927	971.474	497.006	562.422	513.284	510.847	590.11	517.919	486.094	21	0.0347304	0.95152	0.0335547	0.0548387	1.4714	0.0416022	0.0597788	0.059164	0.02854	0.061938
22	556.57	809.74	470.454	558.783	987.945	477.774	562.404	484.841	509.701	573.216	504.458	496.516		559.034	799.185	478.934	571.806	999.979	490.048	557.017	510.456	510.966	579.227	496.614	529.962		574.921	810.501	489.619	577.11	993.288	488.253	555.411	501.694	504.931	584.814	513.086	478.838	22	0.0138965	1.00042	0.0120666	0.00181525	1.5123	0.00353112	0.0195644	0.0148872	0.00771768	0.0145246
23	564.376	835.85	477.033	569.88	1033.65	483.269	568.284	494.724	514.071	579.804	508.219	499.784		557.212	821.363	479.914	574.076	1033.79	491.806	555.924	504.718	512.144	577.93	491.361	528.874		582.243	834.19	491.13	585.812	1035.68	496.391	562.487	509.52	509.009	598.809	520.969	487.817	23	0.0480839	1.09618	0.0447761	0.0478057	1.66744	0.0301843	0.0431186	0.0606792	0.0269349	0.0401783
24	557.013	848.268	473.277	564.963	1046.99	478.44	563.838	489.1	512.124	574.695	502.651	500.316		556.452	840.291	480.421	572.396	1061.68	491.875	558.231	507.852	507.307	576.846	494.641	529.689		579.281	844.326	486.529	578.727	1055.39	491.797	559.424	503.755	508.424	586.717	514.162	484.866	24	0.0158367	1.14173	0.026102	0.0274277	1.71272	0.00676151	0.0253087	0.0346209	0.0183729	0.0202839
25	557.837	863.252	472.266	567.139	1072.23	479.164	561.285	485.44	508.664	576.63	498.99	492.493		554.432	851.985	481.888	568.498	1083.66	489.227	554.339	504.246	506.348	575.666	491.791	525		579.142	864.79	484.307	577.722	1084.81	491.7	555.206	503.341	506.693	586.428	511.924	485.656	25	0.0194455	1.19668	0.0210755	0.0364459	1.79837	0.0102732	0.0150819	0.0176626	0.00315743	0.0278188
26	556.729	882.6	470.438	565.825	1109.18	478.406	563.743	487.816	510.636	578.182	499.539	496.107		559.161	868.383	480.3	576.304	1119.16	491.28	554.828	505.859	510.742	576.279	493.403	525.79		578.771	888.14	484.944	582.349	1113.87	491.089	559.293	505.779	509.079	590.422	512.525	481.52	26	0.0145929	1.26764	0.011987	0.0310001	1.9238	0.00659659	0.0249282	0.0286715	0.0118294	0.0338623
27	558.035	903.131	470.513	564.777	1134.95	479.95	561.841	481.628	513.914	577.427	504.571	495.438		561.451	895.181	482.387	577.979	1152.8	492.879	560.691	509.032	508.222	579.747	494.263	529.746		575.685	903.086	484.024	581.934	1142.75	487.003	555.168	505.217	504.942	580.56	513.854	478.085	27	0.0203127	1.34294	0.0123599	0.0266568	2.01125	0.0140857	0.0173091	0	0.0262445	0.0309223
28	565.933	930.248	475.962	576.769	1176.93	488.412	571.733	494.534	516.837	588.757	510.367	501.277		558.406	913.978	484.013	576.509	1175.62	495.989	562.019	508.413	512.245	582.61	493.751	531.288		585.528	928.722	493.994	593.509	1185.47	499.361	563.413	514.892	512.306	592.491	518.348	490.121	28	0.0549029	1.4424	0.0394513	0.0763565	2.15373	0.0551301	0.0569346	0.0597988	0.0390985	0.0750413
29	575.311	960.939	480.964	580.321	1213.76	493.26	575.714	501.911	519.987	589.706	514.329	506.948		565.516	937.201	488.184	583.127	1214.33	495.542	560.73	512.001	516.671	584.036	500.122	533.465		597.441	962.166	496.374	597.072	1222.12	508.316	567.142	519.65	514.239	597.447	522.169	493.517	29	0.095975	1.55496	0.0643203	0.0910774	2.27875	0.078645	0.0728818	0.0939795	0.0529508	0.0787368
30	562.729	956.988	472.85	569.715	1212.9	480.984	564.184	487.598	510.259	576.233	505.089	494.33		557.975	952.59	482.403	579.567	1231.47	494.186	562.297	508.485	508.612	577.88	495.002	528.873		578.239	962.366	489.076	581.221	1229.91	493.014	554.249	506.669	508.052	588.393	512.127	482.996	30	0.0408706	1.54047	0.023979	0.0471219	2.27583	0.019101	0.0266948	0.0276615	0.0101715	0.0262728
31	573.778	991.049	479.116	579.439	1254.52	488.628	571.787	493.13	518.485	582.826	510.024	503.926		563.594	976.774	484.974	581.414	1258.79	495.492	561.444	510.017	508.988	580.052	493.792	530.877		589.402	988.016	492.795	598.929	1271.56	501.107	562.436	509.706	513.917	591.268	521.026	489.444	31	0.0892611	1.66539	0.0551324	0.087422	2.41708	0.0561778	0.057151	0.0532935	0.0463457	0.051946
32	566.273	994.137	475.832	574.285	1261.89	483.088	564.395	488.891	512.389	575.089	507.407	499.079		564.258	986.693	484.421	577.841	1278.77	490.602	556.839	503.641	511.143	579.353	496.693	533.998		581.598	997.882	485.165	587.577	1280.7	492.981	555.719	506.813	510.28	586.919	516.319	484.823	32	0.056392	1.67672	0.038805	0.0660618	2.44209	0.0293063	0.02754	0.0336525	0.0195383	0.0218181
33	572.236	1026.12	483.251	583.981	1306.57	490.319	569.925	493.021	519.031	584.897	513.793	504.167		566.142	1012.71	487.247	586.797	1307.47	498.902	560.823	509.375	514.455	577.891	495.015	537.992		588.222	1027.63	496.315	599.177	1331.73	502.434	569.268	515.548	514.417	595.134	520.859	493.786	33	0.0825077	1.79402	0.0756908	0.106246	2.59375	0.0643798	0.0496921	0.0527885	0.0487467	0.0600105
34	561.068	1021.12	472.615	566.473	1311.89	477.593	557.52	484.29	511.89	569.486	496.947	496.559		567	1027.78	486.908	584.403	1339.28	496.821	561.466	509.198	512.11	581.559	496.553	533.085		573.781	1022.97	486.263	585.32	1322.03	492.598	554.192	504.24	509.219	579.946	513.369	482.441	34	0.0335961	1.77569	0.0228107	0.0336857	2.61183	0.00265319	0	0.0123341	0.0173439	0
35	567.987	1053.14	476.997	578.222	1355.29	491.422	568.988	495.368	515.381	581.155	509.783	505.497		558.617	1036.02	482.808	583.054	1355.89	499.414	555.687	506.301	504.186	573.824	492.142	531.503		589.316	1054.9	493.29	598.959	1368.51	501.365	564.347	512.734	511.676	594.444	520.344	490.484	35	0.0638987	1.89312	0.0445971	0.0823783	2.75912	0.0697299	0.0459387	0.0636631	0.0326957	0.0454391
36	571.857	1073.74	482.661	588.411	1380.88	489.874	573.835	498.95	520.689	588.334	510.969	507.39		561.839	1056.47	485.159	586.771	1379.02	498.67	560.502	509.84	512.694	578.533	498.029	535.381		593.004	1075.84	496.156	601.717	1397.61	508.743	568.198	515.219	516.479	595.252	526.31	493.305	36	0.0808478	1.96868	0.0727575	0.124606	2.84598	0.0622214	0.0653549	0.08026	0.0560379	0.0733942
37	571.398	1076.22	478.024	580.167	1387.37	485.088	565.879	491.153	514.496	579.517	507.973	498.681		567.853	1073.31	489.433	584.946	1403.24	495.99	561.883	509.797	514.332	578.285	498.68	536.557		592.927	1089.4	491.064	593.432	1415.55	494.916	558.354	506.784	514.03	589.261	519.544	488.41	37	0.0788376	1.97776	0.0497032	0.0904392	2.86799	0.0390072	0.0334846	0.0441332	0.0288039	0.0390608
38	575.273	1115.24	482.998	587.42	1428.53	492.905	572.379	497.6	518.348	588.508	512.138	512.021		569.598	1097.74	486.841	591.616	1428.96	498.9	564.485	508.709	515.11	578.912	496.543	535.068		601.899	1116.74	497.417	605.091	1451.47	508.525	569.684	514.79	519.383	598.291	530.721	496.073	38	0.0958086	2.12086	0.074433	0.120499	3.0077	0.0769231	0.0595224	0.0740048	0.0457432	0.0740717
39	573.776	1123.6	481.963	584.477	1450.67	493.693	572.033	497.752	520.371	581.397	512.407	506.657		568.644	1103.04	489.586	590.281	1450.36	500.376	561.14	508.271	510.885	579.64	498.974	534.19		592.593	1128.48	496.635	605.091	1467.09	504.857	570.468	515.429	513.858	591.76	522.811	492.915	39	0.0892523	2.15153	0.0692871	0.108302	3.08285	0.0807452	0.0581364	0.0747091	0.0546394	0.0463815
40	576.237	1136.69	479.723	586.62	1464.77	492.085	570.641	496.179	517.319	580.991	513.75	508.173		566.72	1120.25	486.381	586.222	1464.72	496.912	561.988	508.934	510.481	577.839	499.957	533.37		595.478	1137.53	498.222	604.605	1491.41	504.841	566.514	516.351	514.291	592.647	526.31	492.942	40	0.100031	2.19953	0.0581503	0.117183	3.13071	0.0729457	0.0525603	0.0674208	0.0412182	0.0448005
41	578.793	1154.54	484.485	588.751	1482.27	489.933	568.195	494.47	514.488	581.74	509.605	506.625		566.202	1134.5	489.181	588.23	1485.51	498.998	559.477	510.745	508.924	575.923	494.739	533.611		601.463	1160.78	498.118	607.054	1509.86	503.926	563.867	511.336	514.018	590.518	526.043	491.224	41	0.111225	2.265	0.081826	0.126015	3.19011	0.0625076	0.0427621	0.0595023	0.0287687	0.0477171
42	579.973	1176.32	486.245	591.846	1501.27	496.638	570.467	501.68	521.395	585.509	514.439	507.336		572.069	1162.62	493.768	593.247	1517.88	500.754	564.348	511.236	513	579.658	498.123	538.125		598.065	1181.07	500.586	610.221	1532.63	507.968	566.964	517.956	517.256	598.588	525.674	496.218	42	0.116393	2.3449	0.0905764	0.138842	3.2546	0.0950298	0.0518633	0.0929092	0.0591425	0.0623936
43	568.816	1173.54	475.896	580.772	1500.98	484.428	564.161	488.378	511.54	576.437	507.899	501.999		571.326	1171.16	490.927	591.322	1527.77	501.192	566.275	508.868	511.615	572.93	496.302	535.689		587.334	1181.1	493.769	597.729	1530.98	496.728	557.105	512.355	508.034	586.306	521.161	489.32	43	0.0675294	2.3347	0.0391232	0.0929465	3.25361	0.0358059	0.0266026	0.0312755	0.0158048	0.0270672
44	573.927	1190.49	477.911	581.776	1532.98	485.112	563.238	487.984	512.439	576.218	509.351	503.797		573.654	1185.98	489.154	593.995	1552.66	497.866	562.075	508.155	510.394	577.102	496.563	537.347		590.339	1191.02	495.113	605.07	1552.18	500.719	561.493	508.359	511.734	589.295	521.862	488.534	44	0.0899136	2.39687	0.0491414	0.0971075	3.36224	0.0391236	0.0229052	0.02945	0.0197582	0.0262144
45	571.348	1204.81	480.582	585.632	1540.81	489.407	568.759	489.773	512.115	577.774	510.62	502.431		577.138	1201.73	493.676	593.75	1572.08	505.245	564.497	511.509	513.275	579.792	502.079	539.184		593.107	1206.78	491.904	604.542	1574.64	499.779	558.188	511.098	512.62	589.745	518.978	486.367	45	0.0786186	2.44937	0.0624211	0.113088	3.3888	0.0599562	0.0450214	0.0377391	0.0183333	0.0322735
46	582.088	1232.92	486.26	596.298	1589.88	496.995	574.798	504.882	523.45	585.68	515.202	508.002		572.066	1217.65	494.573	595.955	1589.91	506.256	563.057	511.588	513.244	581.183	502.532	538.344		604.169	1246.52	503.661	620.434	1622.71	512.217	569.412	522.765	519.02	600.587	526.244	497.025	46	0.125656	2.55249	0.090651	0.157293	3.55537	0.0967614	0.0692125	0.107745	0.0681795	0.0630595
47	579.181	1245.21	481.334	595.566	1594.44	497.914	570.471	497.182	516.689	583.099	509.635	509.598		572.416	1229.98	491.506	596.514	1599.96	506.404	561.39	511.999	509.822	577.507	498.836	532.785		594.585	1251.65	499.345	610.885	1627.06	509.794	565.055	516.855	514.755	592.001	524.016	492.364	47	0.112924	2.59756	0.0661599	0.154259	3.57081	0.101219	0.0518793	0.0720681	0.0384477	0.0530091
48	581.199	1272.48	485.65	596.375	1622.06	494.397	574.367	501.182	520.631	585.907	513.095	512.533		576.26	1251.71	492.117	598.567	1620.58	501.371	563.834	513.482	514.583	579.874	498.028	540.536		600.573	1269.99	504.492	616.654	1653.19	511.947	566.859	522.595	521.256	596.965	528.286	500.195	48	0.121762	2.69758	0.0876182	0.157612	3.66457	0.0841599	0.067486	0.0906017	0.0557828	0.0639434
49	575.513	1262.53	483.337	587.773	1612.74	486.8	564.253	487.961	514.069	578.362	511.524	499.437		577.254	1256.46	494.889	597.366	1634.03	503.169	560.982	512.748	512.041	580.174	500.111	539.688		593.009	1262.92	494.94	610.814	1648.16	503.679	559.94	510.007	514.504	584.675	521.784	488.848	49	0.0968597	2.66108	0.0761184	0.121961	3.63295	0.0473112	0.0269712	0.0293434	0.0269261	0.0345632
50	591.043	1303.76	496.232	603.531	1659.82	504.83	578.371	501.675	525.639	591.315	515.43	513.828		583.029	1286.59	500.123	605.449	1666.33	509.798	569.412	517.633	511.972	582.601	506.456	544.057		607.7	1313.96	509.328	626.447	1710.07	518.521	571.625	524.874	523.817	603.946	529.803	503.607	50	0.164875	2.8123	0.14023	0.187269	3.79274	0.134765	0.0835252	0.092886	0.0778057	0.0850022
51	587.554	1319.97	492.231	605.599	1686.5	504.046	580.679	508.431	527.997	591.734	520.738	515.577		584.465	1294.87	502.103	609.226	1680.21	510.78	571.384	520.274	517.346	584.869	508.742	545.403		610.56	1327.86	508.955	625.849	1716.17	523.999	577.359	526.54	525.834	606.602	536.378	504.698	51	0.149595	2.87175	0.120338	0.19584	3.8833	0.130962	0.0927707	0.124189	0.0881751	0.0866338
52	576.555	1304.53	486.251	593.554	1662.82	491.261	569.233	490.237	518.942	579.083	508.375	506.584		582.084	1301.87	496.954	600.045	1685.19	506.219	562.179	511.688	514.99	580.975	505.567	545.844		595.937	1306.67	496.666	608.631	1703.17	506.799	566.476	511.958	512.356	589.875	522.399	494.646	52	0.101423	2.81511	0.0906063	0.14592	3.80293	0.068949	0.0469201	0.039889	0.0483554	0.0373708
53	588.947	1337.88	493.592	606.012	1715.5	503.3	576.539	505.319	524.062	590.525	518.584	516.192		583.175	1329.65	498.9	609.227	1706.09	510.717	566.925	517.461	517.317	582.185	505.703	544.751		609.028	1348.9	507.017	630.451	1747.5	519.017	576.572	527.562	523.485	604.264	531.956	503.14	53	0.155696	2.93741	0.127104	0.197551	3.98172	0.127343	0.0761866	0.10977	0.0708708	0.0819259
54	578.657	1328.4	485.146	597.121	1701.21	493.187	571.088	495.913	518.003	582.924	514.819	506.279		584.508	1325.66	498.164	605.65	1717.58	510.897	566.542	512.986	515.487	582.768	502.571	545.943		596.762	1338.46	502.468	616.402	1747.34	509.053	567.578	514.185	516.974	591.42	528.146	497.952	54	0.110629	2.90265	0.0851124	0.160703	3.93323	0.0782909	0.0543509	0.0661883	0.0442261	0.0523276
55	0.491	0.508	0.588	0.527	0.399	0.526	0.461	0.557	0.583	0.473	0.537	0.613		0.556	0.535	0.474	0.521	0.371	0.497	0.403	0.459	0.485	0.401	0.457	0.579		0.279	0.224	0.262	0.237	0.234	0.202	0.291	0.223	0.259	0.28	0.217	0.242
56	0.56	0.505	0.513	0.466	0.507	0.583	0.538	0.516	0.518	0.585	0.605	0.647		0.563	0.458	0.513	0.508	0.483	0.525	0.566	0.506	0.516	0.484	0.542	0.572		0.138	0.154	0.211	0.272	0.314	0.251	0.244	0.23	0.278	0.359	0.219	0.28
57	0.535	0.442	0.444	0.429	0.466	0.53	0.504	0.493	0.553	0.474	0.482	0.592		0.545	0.432	0.541	0.418	0.402	0.368	0.409	0.474	0.436	0.409	0.531	0.568		0.198	0.179	0.17	0.203	0.168	0.169	0.243	0.177	0.202	0.234	0.235	0.272
58	0.493	0.485	0.522	0.437	0.555	0.608	0.548	0.503	0.548	0.645	0.51	0.641		0.532	0.423	0.588	0.471	0.486	0.495	0.492	0.537	0.569	0.624	0.467	0.561		0.247	0.283	0.207	0.263	0.251	0.264	0.308	0.278	0.311	0.306	0.234	0.312
59	1160.48	1871.36	958.335	1255.48	2227.05	984.46	1249.72	1047.13	1087.87	1297.9	1136.12	1133.16		1147.11	1872.66	982.631	1237.13	2256.42	983.524	1197.65	1062.44	1060.47	1230.01	1008.8	1020.65		1151.76	1835.17	930.713	1236.25	2243.95	981.865	1182.17	1025.52	1019.51	1240.93	1024.37	974.166
~10 s
0	1210.18	1899.33	1010.09	1308.56	2233.29	1040.4	1337.92	1128.49	1169.89	1407.52	1207.35	1194.76		1205.17	1880.14	1029.61	1295.54	2268.58	1047.88	1289.5	1138.41	1139.4	1331.7	1087.15	1106.09		1218.42	1866.16	998.93	1345.54	2283.26	1060.97	1279.69	1115.6	1105.93	1344.13	1111.4	1039.26
1	1266.25	1915.64	1054.87	1380.13	2242.3	1090.09	1416.75	1182.87	1250.76	1489.98	1281.93	1260.92		1268.03	1904.32	1081.12	1378.49	2292.84	1107.69	1368.58	1212.8	1211.57	1418.46	1165.96	1189.57		1297.84	1905.17	1070.29	1435.27	2320.64	1122.76	1374.94	1184.45	1189.34	1442.17	1187.75	1121.28
2	1359.6	1975.97	1113.16	1455.84	2289.95	1154.22	1503.65	1253.84	1322.72	1573.8	1358.98	1333.09		1349.34	1962.37	1160.84	1467.89	2341.06	1185.45	1469.27	1296.73	1297.68	1516.71	1252.42	1274.86		1381.64	1951.26	1136.39	1509.09	2344.9	1186.39	1449.77	1261.09	1268.21	1535.86	1264.36	1182.4
3	1437.13	2035.72	1193.92	1552.33	2340.47	1229.97	1600.54	1339.01	1410.25	1670.73	1432.71	1415.87		1428.13	2007.15	1223.13	1554.09	2389.53	1252.51	1558.91	1375.95	1370.42	1610.47	1320.55	1354.04		1476.91	2022.09	1220.13	1610.9	2408.34	1260.96	1566.31	1343.53	1348.73	1639.76	1344.62	1266.02
4	1500.61	2063.01	1237.28	1612.47	2364.45	1280.49	1678.2	1396.73	1466.63	1741.17	1492.98	1471.22		1485.03	2037.21	1277.28	1626.23	2405.34	1309.36	1635.25	1436.54	1438.42	1675.72	1385.17	1422.89		1551.15	2051.13	1267.81	1675.46	2432.69	1329.44	1628.57	1402.95	1415.67	1701.53	1400.6	1323.33
5	1560.32	2101.24	1287.14	1666.14	2397.52	1331.84	1731.6	1449.16	1527.59	1808.85	1543.86	1527.7		1559.9	2077.64	1341.61	1695.87	2459.06	1370.74	1695.72	1500.53	1493.9	1749.22	1449.16	1495.84		1610.59	2096.1	1320.72	1735.89	2446.59	1362.16	1693.77	1457.63	1473.09	1775.25	1457.63	1375.32
6	1634.3	2149.45	1347.78	1745.25	2463.97	1392.9	1820.74	1503.62	1602.77	1895.42	1620.31	1594.72		1615.36	2116.82	1395.83	1758.65	2493.68	1423.74	1770.2	1567.26	1565.83	1821.12	1510.18	1570.73		1686.67	2151.96	1382.93	1815.27	2516.49	1434.67	1770.17	1536.69	1543.98	1848.5	1534.03	1445.45
7	1675.72	2189.53	1388.2	1796.37	2480.89	1442.46	1863.74	1556.7	1642.58	1942.14	1669.94	1646.73		1661.31	2146.15	1433.5	1814.3	2522.69	1472.79	1819.54	1616.06	1606.8	1882.56	1562.47	1609.37		1747.16	2182.6	1427.23	1869.83	2549.47	1473.97	1826.78	1587.89	1602.83	1920.41	1591.08	1490.24
8	1734.39	2219.74	1427.66	1845.18	2499.33	1472.77	1909.7	1602.71	1689.82	2002.94	1714.68	1697.57		1723.15	2181.95	1477.87	1872.1	2543.42	1515.03	1867.64	1664.81	1655.38	1932.48	1596.39	1668.61		1806.33	2223.79	1477.6	1922.64	2567.68	1519.6	1877.54	1629.26	1649.17	1960.61	1630.71	1540.3
9	1779.01	2242.52	1467.54	1886.5	2524.63	1517.81	1960.2	1636.54	1732.97	2029.15	1750.66	1725.99		1768.32	2219.4	1517.06	1904.25	2568.44	1548.04	1915.62	1700.3	1700.73	1974.25	1648.16	1717.6		1857.16	2244.66	1507.46	1952.78	2586.61	1556.89	1918.04	1656.27	1690.2	2005.78	1671.18	1568.42
10	1829.57	2278.35	1514.32	1934.4	2551.74	1552.22	2005.99	1683.51	1783.31	2073.47	1800.16	1772.67		1817.79	2257.23	1564.74	1973.52	2616.54	1603.38	1970.99	1765.26	1754.04	2034.71	1702.79	1777.87		1901.21	2263.53	1551.6	1999.18	2602.11	1590.55	1964.24	1707.75	1741.03	2051.56	1712.93	1616.83
11	1891.4	2322.36	1561.53	1987.64	2603.83	1607.04	2062.92	1730.73	1833.45	2137.75	1853.85	1823.71		1862.15	2305.03	1610.44	2022.89	2642.18	1645.16	2019.12	1806.74	1797.81	2079.99	1744.07	1818.6		1962.5	2322.24	1600.47	2062.66	2658.84	1647.32	2020.14	1762.02	1788.04	2116.01	1773.07	1666.26
12	1897.67	2316.72	1587	2009.88	2590.43	1619.3	2086.15	1749.29	1855.66	2159.01	1869.35	1839.98		1909.84	2333.85	1645.08	2065.44	2673.2	1682.77	2074.07	1848.32	1839.76	2121.85	1783.6	1861.4		1981.66	2324.59	1621.86	2076.28	2652.16	1653.62	2035.04	1776.9	1799.99	2128.61	1787.64	1691.38
13	1963.75	2389.88	1641.67	2076.84	2677.45	1687.73	2161.82	1816.55	1914.46	2230.38	1925.03	1907.15		1960.7	2362.87	1684.75	2101.21	2702.18	1717.04	2100.4	1871.42	1870.59	2159.08	1816.55	1902.3		2052.44	2393.71	1680.28	2157.56	2726.94	1727.99	2114.4	1857.41	1867.56	2219.9	1857.58	1753.99
14	2012.86	2431.38	1681.05	2127.41	2695.03	1721.84	2195.37	1857.73	1951.64	2273.19	1964.46	1944.74		1987.73	2387.78	1718.76	2139.8	2732.05	1752.03	2137.38	1917.55	1903.99	2194.69	1854.79	1943.08		2096.32	2430.64	1714.27	2197.74	2744.68	1753.06	2153.3	1893.52	1894.94	2243.45	1883.76	1783
15	2016.25	2442.86	1682.9	2133.09	2689.08	1724	2201.39	1857.37	1974.74	2289.69	1983.91	1965.22		2013.6	2434.46	1751.27	2176.39	2772.99	1785.3	2177.62	1948.74	1941.43	2238.03	1892.84	1979.33		2093.79	2435.66	1731.42	2215.82	2751.39	1760.92	2173.82	1900.68	1928.6	2256.56	1911.52	1812.35
16	2100.67	2499.51	1757.51	2210.75	2770	1798.22	2288.01	1940.35	2035.96	2356.1	2054.12	2025.68		2060.85	2456.87	1784.34	2227.6	2789.09	1824.16	2216.57	1989.88	1986.1	2287.55	1931.68	2023.59		2190.92	2507.73	1807.14	2292.38	2827.46	1858.03	2241.39	1979.26	1984.46	2346.26	1979.73	1869.36
17	2092.58	2499.96	1759.44	2208.51	2765.1	1807.2	2291.29	1936.64	2043.06	2362.69	2061.75	2036.64		2090.6	2478.8	1804.92	2242.37	2802.21	1843.29	2238.32	2016.1	2013.84	2305.73	1963.14	2067.56		2180.91	2512.45	1810.05	2292.73	2823.39	1852.45	2245.82	1976.23	1996.75	2344.97	1981.2	1878.54
18	2090.44	2493.41	1777.03	2217.22	2759.65	1808.36	2284.87	1938.24	2054.72	2367.3	2071.82	2048.39		2110.97	2493.49	1826.14	2296.41	2829.24	1870.19	2267.41	2033.08	2043.54	2337.25	1986.15	2084.78		2194.13	2499.45	1818.61	2288.22	2814.45	1856.47	2255.39	1990.14	1999.8	2364.02	1998.14	1891.87
19	2169.9	2561.17	1825.19	2278.8	2816.54	1863.73	2352.11	1993.8	2102.14	2444.73	2114.05	2089.68		2151.59	2521.62	1871.53	2321.8	2872.26	1905.49	2313.99	2075.31	2075.67	2363.99	2015.78	2111.91		2250.41	2568.62	1868.08	2350.12	2860.32	1906.19	2309.35	2031.02	2049.17	2417.01	2046.91	1941.46
20	2178.73	2576.16	1849.5	2308.34	2832.4	1890.34	2381.14	2018.02	2130.51	2462.89	2148.24	2132.71		2167.32	2550.71	1887.8	2331.98	2884.87	1916.3	2321.17	2096.24	2096.45	2392.92	2034.33	2142.74		2286.08	2586.54	1893.98	2384.29	2892.4	1931.54	2334.09	2063.65	2087.56	2448.98	2077.95	1967.15
21	2230.52	2637.48	1894.76	2356.75	2889.5	1934.57	2422.66	2063.65	2183.29	2521.86	2185.94	2170.11		2209.27	2578.66	1925.48	2377.98	2922.66	1950.56	2362.12	2123.96	2131.29	2438.86	2074.56	2175.36		2322.02	2641.84	1942.43	2436.31	2942.03	1982.74	2396.17	2111.49	2129.92	2491.22	2115.13	2009.91
22	2231.28	2607.58	1893.74	2355.49	2877.29	1931.81	2423.84	2068.7	2171.81	2504.39	2186.82	2173.77		2210.82	2584.15	1932.91	2379.6	2916.46	1958.01	2368.82	2132.14	2137.71	2428.51	2081.31	2186.21		2318.71	2622.12	1947.54	2427.32	2913.97	1983.32	2382.91	2104.45	2125.3	2488.65	2118.76	2007.23
23	2231.64	2634.5	1915.44	2356.17	2903.41	1949.19	2437.71	2073.58	2197.89	2513.44	2167.3	2148.64		2258.16	2623.65	1967.93	2429.01	2960.73	2004.27	2405.74	2171.01	2161.78	2479.05	2118.1	2228.53		2325.86	2635.84	1951.91	2437.89	2944.11	1992.1	2394.49	2125.14	2147.51	2509.16	2146.04	2030.17
24	2264.86	2654.45	1931.85	2392.26	2907.69	1974.08	2458.08	2109.37	2210.15	2550.75	2188.05	2152.56		2267.49	2633.22	1976.14	2426.99	2946.03	2000.38	2416.29	2178.79	2180.9	2484.8	2135.2	2245.9		2357.77	2663.05	1981.99	2472.42	2959.64	2024.41	2432.58	2148.45	2172.98	2542.69	2160.67	2059.39
25	2329.96	2735.23	1997.41	2454.49	2980.41	2030.36	2538.32	2168.49	2267.18	2616.3	2242.02	2213.52		2320.97	2683.12	2023.59	2481.79	3010.87	2053.66	2465.12	2231.88	2219.95	2531.82	2168.61	2292.55		2428.43	2737.19	2046.72	2534.05	3045.51	2086.93	2489.42	2216.78	2223.88	2615.98	2226.5	2102.1
26	2284.43	2677.69	1973.79	2429.82	2940.12	2001.82	2505.78	2122.64	2260.18	2579.52	2222.83	2199.75		2320.03	2690.62	2044.49	2496.84	3022.32	2071.24	2482.53	2233.03	2221.75	2541.36	2184.97	2289.88		2391.79	2719.9	2020.4	2510.5	2991.88	2054.39	2455.11	2195.66	2220.8	2573.21	2202.79	2086.93
27	2346.2	2749.64	2018.56	2494.59	3000.07	2046.78	2556.09	2174.16	2292.68	2649.62	2267.18	2262.51		2341.1	2720.64	2062.76	2522.2	3040.17	2077.25	2493.89	2260.59	2254.95	2581.96	2210.53	2320.85		2456.14	2769.91	2065.99	2571.79	3057.21	2112.66	2517.81	2243.77	2261.44	2640.97	2252.89	2142.69
28	2362.06	2763.28	2024.27	2493.41	2991.72	2071.08	2554.44	2183.92	2312.54	2644.86	2268.43	2260.47		2348.55	2710.2	2064.62	2521.8	3028.85	2094.81	2507.9	2257.68	2266.31	2571.56	2208.39	2334.05		2459.85	2770.4	2071.03	2574.86	3051.49	2115.69	2519.9	2242.86	2259.96	2638.33	2267.44	2140.85
29	2422.32	2820.8	2074.14	2546.9	3044.34	2106.19	2628.95	2229.04	2346.44	2687.98	2318.94	2297.62		2379.58	2759.36	2097.32	2560.96	3073.83	2120.82	2534.5	2299.41	2301.13	2624.06	2247.34	2370.05		2502.73	2821.54	2111.14	2620.89	3108.09	2167.08	2568.12	2300.26	2296.63	2690.8	2304.43	2189.68
30	2462.55	2859.42	2106.13	2592.8	3099.71	2144.85	2650.26	2275.73	2380.71	2739.08	2346.36	2330.27		2430.41	2784.44	2134.48	2599.86	3104.91	2157.36	2574.5	2339.5	2331.25	2658.44	2274.26	2396.15		2555.47	2857.25	2157.62	2674.87	3147.7	2206.34	2621.81	2340.66	2330.69	2744.34	2342.39	2226.6
31	2394.17	2790.34	2065.11	2524.15	3026.97	2096.82	2604.7	2211.43	2347.35	2679.27	2306.15	2286.38		2405.78	2784.16	2127.63	2593.57	3092.79	2145.12	2573.59	2334.3	2326.01	2642.61	2274.76	2397.94		2488.33	2805.49	2122.25	2609.1	3085.43	2157.97	2557.69	2284.03	2303.49	2670.99	2309.13	2170.18
32	2449.05	2856.17	2113.41	2593.95	3086.83	2148.88	2649.11	2275.79	2400.59	2753.27	2357.66	2347.26		2428.85	2807.52	2145.63	2609.74	3120.67	2163.7	2587.73	2354.07	2342.53	2663.56	2297.7	2418.69		2562.68	2867.9	2168.02	2663.2	3148.32	2207.11	2618.59	2331.21	2366.87	2742.78	2353.01	2230.33
33	2431.6	2829.59	2102.31	2565.79	3078.68	2134.25	2654.61	2248.33	2414.58	2736.08	2356.91	2339.45		2463.79	2826.22	2167.94	2631.93	3134.98	2196.5	2602.45	2373.68	2369.97	2690.67	2313.51	2431.33		2539.81	2862.14	2170.78	2652.47	3132.56	2206.85	2619.55	2327.62	2349.39	2718.71	2350.15	2227.48
34	2485.31	2870.15	2145.44	2610.88	3114.57	2172.72	2686.7	2302	2421.95	2767.17	2390	2372.48		2460.77	2817.43	2166.73	2638.38	3136.06	2202.38	2601.23	2366.27	2373.53	2704.05	2323.84	2448.85		2593.07	2887.04	2192.97	2692.65	3172.99	2234.97	2635.42	2364.23	2381.06	2774.12	2382.86	2258.58
35	2474.5	2873.2	2143.08	2610.81	3120.48	2181.86	2688.04	2302.01	2422.79	2766.46	2396.52	2373.67		2492.39	2860.4	2201.63	2672.2	3180.56	2228.81	2646.35	2402.61	2403.7	2731.07	2348.58	2471.36		2567.64	2885.5	2200.01	2682.08	3164.86	2228.47	2641.75	2363.58	2384.41	2781.09	2382.6	2259.79
36	2486.7	2898.87	2161.36	2629.52	3127.8	2209.15	2708.22	2317.15	2449.23	2785.34	2410.77	2387.72		2497.53	2865.8	2218	2668.17	3185	2228.14	2653.71	2404.76	2413.75	2735.39	2360.1	2476.78		2598.31	2915.18	2211.93	2719.53	3193.91	2249.46	2659.23	2379.68	2400.42	2800.47	2411.02	2284.8
37	2564.42	2959.1	2209.36	2697.82	3185.74	2245.96	2759.22	2368.51	2485.32	2843.72	2458.61	2446.08		2524.88	2913	2239.03	2711.42	3216.62	2257.04	2671.24	2442.4	2441.25	2765.67	2405.03	2525.22		2655.72	2975.45	2272.95	2779.87	3257.11	2303.05	2708.86	2431.51	2445.5	2847.67	2451.65	2324.76
38	2549.13	2963.07	2213.19	2686.92	3182.78	2249.57	2762.92	2366.55	2497.14	2847.28	2472.97	2449.24		2532.27	2903.67	2249.27	2730.77	3225.54	2273.98	2691.85	2442.37	2440.25	2755.33	2396.55	2531.11		2657.67	2974.9	2267.77	2773.09	3255.02	2312.14	2732.83	2435.42	2449.14	2859.26	2465.17	2349.91
39	2575.2	2986.7	2228.78	2710.11	3209.49	2268.67	2782.38	2388.32	2519.17	2859.22	2478.9	2472.98		2545.44	2924.18	2266.7	2733.81	3249.43	2278.58	2701.7	2459.62	2452.17	2783.88	2413.07	2536.51		2667.34	2997.44	2283.45	2785.21	3258.92	2326.29	2731.6	2451.07	2457.35	2869.14	2466.55	2346.49
40	2585.13	2979.09	2236.05	2704.67	3201.65	2267.63	2770.03	2394.23	2521.86	2868.91	2489.52	2471.32		2560.58	2946.23	2271.48	2734.41	3256.6	2293.51	2699.42	2473.05	2462.33	2799.62	2417.53	2555.15		2680.18	3012.28	2290.51	2798.27	3271.3	2325.2	2742.17	2483.48	2475.97	2863.68	2488.98	2355.41
41	2607.15	3016.73	2269.46	2753.4	3252.55	2301.66	2811.85	2416.26	2552.36	2907.8	2514.48	2499.45		2574.48	2962.28	2299.67	2762.73	3263.65	2301.9	2733.84	2491.11	2496.72	2814.51	2452.82	2573.39		2713.07	3019.28	2324.86	2823.91	3310.98	2366.56	2771.78	2490.03	2502.35	2910.05	2509.73	2373.7
42	2580.6	2981.04	2254.36	2733.97	3225.75	2282.24	2780.36	2405.48	2554.15	2880.04	2511.99	2474.46		2579.29	2947.36	2292.2	2758.61	3285.8	2325.17	2736.76	2507.78	2490.74	2834.46	2440.33	2585.08		2677.83	3002.14	2311.44	2800.12	3290.69	2345.96	2748.88	2469.55	2500.72	2880.84	2498.77	2370.69
43	2637.64	3034.21	2292.09	2772.68	3281.27	2323.78	2840.41	2448.61	2583.13	2946.37	2540.12	2523.81		2614.36	2983.62	2320.47	2792.93	3301.2	2341.31	2754.77	2522.08	2509.47	2857.53	2454.85	2605.09		2734.69	3058.72	2343.12	2844.83	3346.48	2389.24	2810.86	2533.15	2532.11	2936.61	2551.12	2405.67
44	2596.1	3009.84	2269.77	2747.73	3244.9	2298.28	2815.22	2433.75	2565.02	2906.2	2540.4	2500.06		2621.27	3020.69	2344.28	2816.12	3337.73	2363.91	2771.86	2545.33	2538.82	2873.14	2483.46	2635.41		2690.56	3019.64	2312.56	2805.55	3295.87	2354.7	2761.01	2485.57	2503.08	2893.79	2516.71	2388.15
45	2599.26	3015.29	2279.97	2751.33	3250.16	2311.14	2832.13	2438.09	2575.55	2907.78	2534.19	2510.73		2626.23	3010.21	2330.53	2820.55	3316.73	2350.29	2771.21	2542.69	2533.2	2862.1	2493.99	2635.34		2707.79	3031.42	2332.76	2835.66	3321.04	2372.71	2787.09	2503	2532.92	2919.36	2542.05	2394.56
46	2667.19	3079.76	2332.7	2811.63	3305.21	2358.81	2885.24	2476.01	2616.35	2963.92	2573.4	2562.06		2645.46	3036.03	2356.38	2824.95	3352.03	2363.47	2790.16	2550.05	2554.91	2897.03	2498.59	2639.26		2755.44	3089.33	2369.54	2874.8	3364.97	2419.77	2824.43	2550.86	2564.65	2975.08	2579.03	2444.35
47	2681.04	3093.45	2341.22	2833.24	3320.68	2368.12	2900.49	2498.59	2626.92	2985.6	2590.22	2572.91		2659.09	3041.18	2367.13	2841.89	3359.53	2389.18	2808.76	2580.49	2568.16	2896.86	2530.92	2659.54		2791.72	3107.55	2397.81	2885.83	3398.33	2444.75	2838.59	2583.73	2575.05	2995.44	2593.29	2440.94
48	2673.59	3086.01	2341.97	2832.3	3329.3	2373.09	2891.35	2500.95	2634.56	2973.8	2592.03	2575.66		2649.86	3042.49	2367.97	2838.13	3354.73	2396.67	2808.31	2573.21	2581.52	2902.47	2526.06	2668.18		2780.8	3110.77	2405.49	2890.45	3387.7	2442.01	2854.93	2574.73	2580.36	2992.11	2600.38	2452.09
49	2705.54	3109.69	2373.05	2846.36	3344.06	2399.97	2917.51	2522.11	2652.88	2995.34	2615.36	2596		2675.83	3053.8	2392.94	2850.64	3378.49	2409.63	2810.04	2580.76	2575.15	2904.88	2530.47	2675.26		2795.5	3125.32	2427.88	2915.26	3392	2455.44	2877.8	2597.57	2589.7	3008.73	2614.36	2477.85
50	2711.32	3124.1	2363.05	2857.14	3354.46	2408.16	2930.99	2513.82	2658.14	3004.48	2614.05	2597.93		2681.29	3078.03	2406.34	2884.35	3390.85	2428.14	2824.06	2608.14	2592.17	2937.22	2549.85	2696.03		2794.23	3141.36	2418.94	2915.64	3414.9	2463.71	2861.76	2598.71	2597.58	3014.83	2633.31	2480.39
51	2714.04	3131.27	2358.54	2846.19	3344.13	2398.98	2924.44	2519.97	2666.94	3017.69	2620.99	2613.99		2692.72	3087.64	2412.06	2882.23	3399.75	2430.44	2837.72	2610.7	2609.79	2936.31	2547.62	2702.6		2809.62	3143.47	2422.32	2908.73	3414.78	2462.41	2874.6	2598.15	2603.76	3017.79	2633.41	2484.06
52	2756.36	3156.4	2410.03	2895.26	3402.75	2451.8	2966	2574.35	2701.84	3057.12	2667.74	2637.03		2706.24	3116.66	2440.3	2910.63	3415.76	2463.06	2871.64	2629.65	2629.6	2959.12	2578.49	2717.4		2848.09	3190.13	2462.06	2960.48	3466.7	2501.93	2913.59	2646.36	2634.52	3049.62	2661.83	2511.31
53	2751.13	3170.22	2417.77	2900.41	3410.3	2444.17	2972.62	2564.14	2709.55	3063.84	2673.67	2651.63		2719.61	3119.25	2448.32	2920.22	3436.47	2467.43	2890.62	2656.34	2640.77	2970.4	2586.57	2744.43		2839.02	3188.92	2458.76	2967.68	3481.46	2507.82	2905.19	2634.66	2652.82	3068.45	2670.87	2504.22
54	2712.45	3125.13	2381.31	2844.29	3342.83	2409.44	2921.34	2527.34	2671.1	3018.1	2638.07	2620.22		2701.05	3092.7	2420.43	2895.84	3398.16	2449.06	2855.41	2637.42	2626.19	2947.13	2561.06	2723.13		2802.65	3141.11	2427.66	2907.05	3426.24	2474.18	2869.56	2616.81	2612.84	3001.55	2643.13	2485.74
55	2707.01	3143.03	2394	2864.64	3372.31	2416.62	2945.46	2537.42	2693.99	3032.83	2661.31	2625.67		2743.8	3115.65	2456.67	2935.22	3440.72	2464.13	2887.78	2653.8	2645.95	2971.68	2597.74	2752.84		2802.79	3155.15	2440.19	2921.02	3435.36	2474.61	2895.67	2617.79	2627.99	3038.72	2656.24	2500.23
56	2751.26	3164.35	2414.93	2885.64	3400.35	2437.96	2977.96	2562.85	2731.06	3063.68	2674.56	2655.9		2756.66	3134.6	2461.38	2938.21	3456.58	2485.7	2900.93	2680.57	2667.84	2996.44	2617.79	2756.85		2837.4	3180.11	2473.83	2948.24	3451.66	2500.62	2897.5	2644.97	2663.09	3047.61	2680.12	2516.76
57	2789.64	3212.18	2450.05	2925.09	3442.76	2493.1	3005.71	2599.42	2738.1	3093.72	2703.91	2671.39		2744.86	3147.56	2462.33	2954.79	3462.58	2504	2896.55	2680.97	2677.02	3010.42	2615.74	2774.81		2879.19	3229.99	2508.77	2982.05	3512.9	2550.53	2946.01	2685.41	2671.59	3086.48	2704.33	2545.93
58	2752.1	3191.19	2420.67	2899.76	3410.8	2455.54	2975.64	2570.75	2723.61	3060.74	2684.58	2665.72		2752.7	3141.5	2475.97	2940.78	3478.56	2487.19	2908.37	2671.88	2673.17	3012.07	2638.55	2769.12		2832.82	3184.48	2475.56	2957.72	3469.62	2508.33	2913.23	2636.41	2655.87	3056.22	2680.74	2515.66
59	2744.64	3188.56	2426.23	2892.36	3414.38	2465.48	2979.64	2567.8	2730.19	3066.51	2699.15	2667.79		2764.72	3168.17	2487.66	2959.53	3486.03	2498.43	2935.49	2699.83	2673.07	3023.69	2628	2784.32		2837.12	3189.21	2481.45	2969.45	3464.75	2514.13	2917.93	2652.95	2663.04	3074.45	2683.45	2532.43
60	2836.7	3263.55	2479.37	2971.24	3488.64	2538.72	3053.89	2639.86	2781.94	3137.54	2739.76	2723.3		2779.78	3200.4	2514.07	2994.59	3505.25	2540.82	2943.22	2710.68	2708.82	3036.84	2651.98	2812.47		2920.76	3270.61	2531.2	3033.69	3566.86	2587.42	2994.84	2715.35	2724.95	3144.79	2746.06	2597.99
[truncated: 40 more columns]

## Sheet: 180531_pfftsh_atpase
##BLOCKS= 2
Note:
~End
Plate:	Plate#1	1.3	TimeFormat	Kinetic	Absorbance	Raw	FALSE	61	3600	60				1	340	1	20	384	4	2
Time	Temperature(¡C)	A1	A2	A3	A4	A5	A6	A7	A8	A9	A10	A11	A12	A13	A14	A15	A16	A17	A18	A19	A20	A21	A22	A23	A24	B1	B2	B3	B4	B5	B6	B7	B8	B9	B10	B11	B12	B13	B14	B15	B16	B17	B18	B19	B20	B21	B22	B23	B24
00:00:00	36.9
00:01:00	37.1
00:02:00	37
00:03:00	37
00:04:00	36.9
00:05:00	37
00:06:00	37
00:07:00	37
00:08:00	37
00:09:00	37
00:10:00	37
00:11:00	37
00:12:00	37
00:13:00	37
00:14:00	37
00:15:00	37
00:16:00	37
00:17:00	37
00:18:00	37
00:19:00	37
00:20:00	37
00:21:00	37
00:22:00	37
00:23:00	37
00:24:00	37
00:25:00	37
00:26:00	37
00:27:00	37
00:28:00	37
00:29:00	37
00:30:00	37
00:31:00	37
00:32:00	37
00:33:00	37
00:34:00	37
00:35:00	37
00:36:00	37
00:37:00	37
00:38:00	37
00:39:00	37
00:40:00	37
00:41:00	37
00:42:00	37
00:43:00	37
00:44:00	37
00:45:00	37
00:46:00	37
00:47:00	37
00:48:00	37
00:49:00	37
00:50:00	37
00:51:00	37
00:52:00	37
00:53:00	37
00:54:00	37
00:55:00	37
00:56:00	37
00:57:00	37
00:58:00	37
00:59:00	37
01:00:00	37
~End
Original Filename: 180531_pfftsh_atpase; Date Last Saved: 5/31/2018 4:23:52 PM
[truncated: 336 more columns]

## Sheet: atpase
	wt	wt_act	eq	eq_act	is	is_act	da	da_act	neg	neg_act		wt	wt_act	eq	eq_act	is	is_act	da	da_act	neg	neg_act		wt	wt_act	eq	eq_act	is	is_act	da	da_act	neg	neg_act
0	2.1455	2.0796	2.1343	2.3229	2.2446	2.2077	2.3022	2.2582	2.1569	2.1177		2.1064	2.0896	2.2179	2.1922	2.194	2.1714	2.2051	2.2935	2.0855	2.1669		2.1852	2.1252	2.1156	2.263	2.2213	2.1961	2.2203	2.1688	2.075	2.1095		-0.00909882	-0.0247632	0.000419412	-0.00418838	-0.00293926	-0.000764853	-0.00230779	-0.00492088	-0.00319941	-0.00108412	#DIV/0!	-0.00681574	-0.0268953	-0.0062225	-0.0050225	-0.00458647
1	2.1495	2.0643	2.1154	2.2848	2.2408	2.1963	2.2419	2.2501	2.123	2.0949		2.1132	2.0358	2.1762	2.1735	2.1584	2.1483	2.1928	2.2577	2.0347	2.1017		2.1748	2.0987	2.112	2.2331	2.2104	2.1603	2.209	2.1628	2.0636	2.0916		-0.00887779	-0.0263143	0.000465294	-0.00295574	-0.00207324	-0.000687647	-0.00112147	-0.00447515	-0.00147397	-0.000268088	#DIV/0!	-0.00628662	-0.0268868	-0.00410426	-0.00374176	-0.0028175
2	2.1293	2.0498	2.1149	2.2697	2.2282	2.1891	2.2211	2.2362	2.1003	2.0887		2.0847	2.0135	2.1465	2.1569	2.13	2.1328	2.1801	2.2302	1.9983	2.0645		2.1731	2.0802	2.1073	2.228	2.198	2.1481	2.204	2.1499	2.0549	2.0747		-0.00830794	-0.0278076	3.38235e-05	-0.00247147	-0.00117353	-0.000916176	-0.00122456	-0.00416176	-0.000326176	7.04412e-05	#DIV/0!	-0.00538515	-0.0276685	-0.002655	-0.00269721	-0.00163456
3	2.1135	2.0351	2.1212	2.266	2.2049	2.1912	2.2259	2.2293	2.0821	2.083		2.0639	1.9858	2.1226	2.1459	2.1143	2.1165	2.164	2.2091	1.9869	2.0506		2.1667	2.0594	2.1062	2.22	2.1828	2.1363	2.196	2.141	2.0473	2.0575		-0.00795088	-0.0292226	-0.000497059	-0.00230191	-0.000485	-0.00133044	-0.00192971	-0.00407779	0.000435294	0.000273676	#DIV/0!	-0.00496603	-0.0284479	-0.00175235	-0.00184956	-0.00100397
4	2.1042	2.0168	2.1256	2.2607	2.1911	2.1923	2.2305	2.2206	2.0726	2.081		2.0479	1.9594	2.1074	2.1338	2.1054	2.1013	2.1488	2.1882	1.9878	2.05		2.1575	2.0381	2.0992	2.2139	2.176	2.1304	2.1909	2.1304	2.044	2.0425		-0.00772809	-0.0304943	-0.000906176	-0.00216897	-0.000296765	-0.00172824	-0.00259368	-0.00403706	0.000787941	0.000386176	#DIV/0!	-0.00484735	-0.0293799	-0.00132206	-0.00112191	-0.000701324
5	2.0988	1.9962	2.1322	2.2544	2.1825	2.1968	2.2302	2.217	2.0684	2.0792		2.0375	1.9355	2.0994	2.1265	2.0976	2.0917	2.1358	2.17	1.993	2.0524		2.1491	2.0129	2.0955	2.2063	2.1662	2.1285	2.1801	2.1233	2.0373	2.0357		-0.00747691	-0.0316525	-0.00124853	-0.00215103	-0.000392206	-0.00216162	-0.00306441	-0.00415015	0.000899706	0.000403971	#DIV/0!	-0.0049725	-0.0304447	-0.00119015	-0.000622206	-0.000555147
6	2.0911	1.9741	2.136	2.2507	2.1805	2.1965	2.2338	2.2105	2.0682	2.0779		2.0343	1.9111	2.0952	2.1176	2.0936	2.0828	2.1266	2.1618	2.0003	2.052		2.139	1.9878	2.0916	2.1957	2.1645	2.124	2.1759	2.1118	2.0341	2.0275		-0.00713735	-0.0327071	-0.00147176	-0.00222294	-0.00073	-0.00249471	-0.00360676	-0.00430868	0.000905294	0.000373382	#DIV/0!	-0.00524868	-0.0315044	-0.00125426	-0.000239559	-0.000592353
7	2.0764	1.9519	2.1359	2.2466	2.1837	2.198	2.2337	2.2061	2.0686	2.0778		2.0304	1.8882	2.0912	2.1121	2.0921	2.0768	2.1187	2.155	2.0066	2.0527		2.1312	1.9624	2.0853	2.1922	2.1577	2.1245	2.1653	2.1079	2.0285	2.024		-0.00677206	-0.0336337	-0.00159059	-0.00241824	-0.00113897	-0.00292088	-0.00404706	-0.00449706	0.000837059	0.000285882	#DIV/0!	-0.00546941	-0.0325578	-0.00141544	-3.17647e-05	-0.000749559
8	2.0643	1.9267	2.1355	2.2458	2.1868	2.1969	2.2358	2.2048	2.0681	2.079		2.0303	1.864	2.0904	2.11	2.0895	2.0761	2.1114	2.1536	2.008	2.052		2.1207	1.9328	2.0835	2.185	2.1543	2.1216	2.1616	2.1005	2.0256	2.0214		-0.00650309	-0.0343969	-0.00164353	-0.00268265	-0.00148853	-0.00333044	-0.00447221	-0.00476118	0.000775882	0.000147353	#DIV/0!	-0.00569368	-0.0335034	-0.00161588	-5.88235e-07	-0.000923088
9	2.0559	1.8998	2.1343	2.2436	2.1888	2.1961	2.2342	2.1991	2.0691	2.0806		2.0285	1.8382	2.09	2.1065	2.0918	2.0755	2.1066	2.1537	2.0082	2.0555		2.1113	1.9043	2.0798	2.1779	2.1516	2.1187	2.1578	2.0925	2.0233	2.0183		-0.00634882	-0.0350203	-0.00168662	-0.00295956	-0.00173662	-0.00373691	-0.00483397	-0.00497574	0.000655	2.33824e-05	#DIV/0!	-0.00581118	-0.0343306	-0.00184426	5e-06	-0.00114632
10	2.0491	1.8728	2.1339	2.2414	2.1926	2.1956	2.232	2.1981	2.0707	2.0821		2.0253	1.8123	2.0894	2.1051	2.0935	2.0785	2.1066	2.1516	2.0105	2.0583		2.1042	1.8758	2.0758	2.173	2.1455	2.1198	2.1471	2.0889	2.021	2.0172		-0.0061975	-0.0355357	-0.00166809	-0.00326794	-0.00192544	-0.00421603	-0.00519956	-0.00522309	0.000501471	-5.83824e-05	#DIV/0!	-0.00582588	-0.0350471	-0.00201618	-6.97059e-05	-0.00132735
11	2.0423	1.842	2.1305	2.2406	2.1903	2.1926	2.2286	2.192	2.0718	2.0821		2.0218	1.7837	2.0893	2.1056	2.0922	2.0808	2.1046	2.1498	2.0116	2.0576		2.0963	1.8427	2.0743	2.1659	2.1428	2.116	2.1434	2.0822	2.0191	2.0154		-0.00603029	-0.0359151	-0.00163088	-0.00363147	-0.00191853	-0.00465544	-0.0054675	-0.00542353	0.000369853	-0.000156176	#DIV/0!	-0.00578412	-0.0356094	-0.00214265	-0.000251618	-0.0013725
12	2.0371	1.811	2.1304	2.2388	2.1918	2.1887	2.2289	2.1891	2.0739	2.0818		2.0157	1.7545	2.0887	2.1047	2.0933	2.0814	2.1045	2.1464	2.0118	2.0579		2.0892	1.8123	2.0709	2.1592	2.141	2.1117	2.14	2.0762	2.019	2.0131		-0.00587353	-0.036221	-0.00159265	-0.00395059	-0.00193	-0.00503103	-0.00583956	-0.00567059	0.000240441	-0.000267353	#DIV/0!	-0.00569515	-0.0360149	-0.00224338	-0.000442353	-0.00140809
13	2.0304	1.7763	2.1297	2.235	2.1901	2.1887	2.2232	2.1867	2.0744	2.0817		2.0082	1.7242	2.0881	2.1071	2.0915	2.0834	2.1024	2.1418	2.0133	2.0575		2.0822	1.7786	2.0685	2.1558	2.136	2.1117	2.1311	2.0731	2.0173	2.0128		-0.00570206	-0.0364351	-0.00154412	-0.004195	-0.00186912	-0.00537015	-0.00609485	-0.00584309	0.000124412	-0.000389559	#DIV/0!	-0.00559235	-0.0363007	-0.00228	-0.000610882	-0.00141868
14	2.0221	1.7435	2.127	2.2362	2.1891	2.1863	2.2186	2.1822	2.0755	2.0821		2.0033	1.6913	2.0888	2.1067	2.0926	2.0838	2.1005	2.1392	2.0138	2.0577		2.073	1.746	2.067	2.1483	2.1349	2.1083	2.1278	2.067	2.0172	2.0104		-0.00551794	-0.036639	-0.00144088	-0.00442338	-0.00177779	-0.00552015	-0.00635279	-0.00592515	-6.91176e-06	-0.000527353	#DIV/0!	-0.00552309	-0.0364428	-0.00223103	-0.000737647	-0.00136088
15	2.0151	1.7093	2.1244	2.2321	2.1871	2.1839	2.2145	2.1764	2.0764	2.0834		1.9951	1.6591	2.0876	2.1063	2.092	2.082	2.0977	2.1344	2.0145	2.0587		2.0652	1.7133	2.0624	2.145	2.1313	2.1069	2.1213	2.0608	2.0172	2.0084		-0.00537647	-0.0367906	-0.00131765	-0.00458779	-0.00159603	-0.00551044	-0.00660941	-0.00603029	-0.000112353	-0.000653676	#DIV/0!	-0.00544647	-0.0364506	-0.00208294	-0.000885294	-0.00123
16	2.0084	1.6727	2.1247	2.2325	2.1851	2.181	2.2093	2.1751	2.0764	2.084		1.9896	1.625	2.0849	2.1083	2.0899	2.0829	2.0952	2.1299	2.0154	2.0576		2.0579	1.6779	2.0617	2.1421	2.1277	2.1055	2.1154	2.0571	2.0162	2.0075		-0.00525956	-0.0369056	-0.00122882	-0.00460838	-0.00137	-0.00535853	-0.00681824	-0.00609471	-0.000249118	-0.000775588	#DIV/0!	-0.00537971	-0.0363372	-0.00190956	-0.000996765	-0.00106529
17	2.0014	1.6384	2.1232	2.2297	2.183	2.1765	2.2068	2.1672	2.0779	2.0837		1.9832	1.5882	2.0841	2.1076	2.0898	2.0815	2.0908	2.1264	2.0145	2.0584		2.0498	1.6446	2.0603	2.1357	2.1268	2.1006	2.1133	2.0485	2.0164	2.0046		-0.00517412	-0.0370204	-0.00109721	-0.00450779	-0.00116838	-0.00509294	-0.00689735	-0.00609029	-0.000388088	-0.000873529	#DIV/0!	-0.00530279	-0.0361525	-0.001675	-0.00109221	-0.000890588
18	1.9949	1.6016	2.1203	2.2252	2.18	2.1736	2.1984	2.1615	2.0801	2.0831		1.9763	1.5539	2.0807	2.1087	2.0878	2.0785	2.0874	2.117	2.0146	2.0581		2.0441	1.6103	2.0559	2.1342	2.1212	2.1001	2.1033	2.0452	2.0153	2.0049		-0.00508706	-0.0370784	-0.000944706	-0.00425397	-0.000939706	-0.0047675	-0.00687632	-0.00615441	-0.000512353	-0.000962794	#DIV/0!	-0.00525574	-0.0359288	-0.00138059	-0.00118941	-0.000578088
19	1.9888	1.565	2.1194	2.2218	2.1773	2.1699	2.1918	2.1574	2.0795	2.0847		1.9718	1.5171	2.0776	2.1093	2.0851	2.0778	2.0829	2.1131	2.0152	2.0585		2.0356	1.5751	2.0574	2.1305	2.121	2.0971	2.0994	2.0393	2.0152	2.0038		-0.00502706	-0.0371665	-0.000828676	-0.00392382	-0.000730735	-0.00435074	-0.00685647	-0.00620515	-0.000584559	-0.00104221	#DIV/0!	-0.00522279	-0.0356471	-0.00110118	-0.00114235	-0.000292794
20	1.984	1.5282	2.1172	2.2167	2.1764	2.1642	2.1908	2.1507	2.079	2.0829		1.9666	1.4785	2.0753	2.1078	2.0842	2.0745	2.0801	2.1076	2.0135	2.0586		2.03	1.5429	2.0545	2.1292	2.1191	2.0928	2.0968	2.0308	2.0153	1.9999		-0.00495574	-0.037219	-0.000687941	-0.00351529	-0.000534559	-0.00383559	-0.00672676	-0.00621044	-0.000658676	-0.00106971	#DIV/0!	-0.00513897	-0.0353726	-0.000779706	-0.00110868	2.60294e-05
21	1.9781	1.4911	2.114	2.2139	2.1732	2.1599	2.1826	2.1434	2.0798	2.083		1.9607	1.4417	2.0712	2.1073	2.0819	2.0722	2.0765	2.1012	2.0127	2.0593		2.0243	1.509	2.0517	2.1326	2.1145	2.0916	2.0876	2.0264	2.0145	1.9987		-0.00486838	-0.0372972	-0.000546912	-0.00306294	-0.000309265	-0.00331765	-0.00645603	-0.00620868	-0.000736324	-0.00111294	#DIV/0!	-0.00508647	-0.0351206	-0.000455147	-0.00102412	0.000347206
22	1.9719	1.4546	2.112	2.2071	2.171	2.1511	2.1768	2.1396	2.0782	2.0824		1.9566	1.4038	2.0678	2.1069	2.0789	2.0712	2.0699	2.0957	2.0119	2.0576		2.0184	1.4746	2.0525	2.1297	2.1133	2.0861	2.0843	2.0192	2.0141	1.9969		-0.00477853	-0.03737	-0.000500588	-0.00252412	-0.000115441	-0.00277118	-0.00609691	-0.00623162	-0.000779412	-0.00112706	#DIV/0!	-0.00507294	-0.0349185	-0.000177206	-0.000892941	0.000673971
23	1.9683	1.4179	2.1119	2.2028	2.1688	2.1441	2.17	2.1317	2.0794	2.0808		1.9505	1.367	2.0669	2.1037	2.0779	2.0674	2.0656	2.09	2.0108	2.0575		2.0121	1.4425	2.0519	2.1303	2.11	2.0835	2.0785	2.0128	2.0143	1.9952		-0.00471588	-0.0374199	-0.000462353	-0.00207338	3.08824e-05	-0.00229426	-0.00558676	-0.00626147	-0.000839118	-0.00110456	#DIV/0!	-0.00508176	-0.0347301	6.32353e-05	-0.000760588	0.000933235
24	1.9624	1.3816	2.1096	2.1973	2.1679	2.1383	2.162	2.1255	2.0787	2.0805		1.9448	1.3303	2.0633	2.1038	2.0767	2.0643	2.0624	2.0819	2.0096	2.0566		2.0061	1.4097	2.0509	2.1326	2.1057	2.0811	2.0691	2.0066	2.0125	1.9947		-0.00463868	-0.0374699	-0.000387647	-0.00157824	0.000146176	-0.00187235	-0.00511868	-0.00622412	-0.000839853	-0.00109456	#DIV/0!	-0.00515574	-0.0345821	0.000290588	-0.000593235	0.00114691
25	1.9582	1.3443	2.1103	2.1919	2.1658	2.1281	2.1538	2.1199	2.0775	2.0808		1.9401	1.2934	2.0627	2.1033	2.0743	2.0623	2.0552	2.0756	2.0082	2.0563		2.0009	1.3745	2.052	2.1303	2.1033	2.0765	2.0645	1.9991	2.0129	1.9931		-0.00458456	-0.0374687	-0.000351471	-0.00114368	0.000236765	-0.00155265	-0.00460044	-0.00624721	-0.000845147	-0.00104676	#DIV/0!	-0.0052325	-0.0344843	0.000462794	-0.000407206	0.00137147
26	1.9536	1.307	2.1084	2.185	2.1673	2.1214	2.15	2.1126	2.0778	2.0784		1.9345	1.2571	2.0618	2.0996	2.0762	2.0577	2.0515	2.0699	2.0071	2.0577		1.9962	1.3427	2.0511	2.1305	2.101	2.0716	2.0612	1.9911	2.0126	1.9909		-0.00452647	-0.037459	-0.000256618	-0.000818235	0.000279118	-0.00136529	-0.00407412	-0.00627088	-0.000835735	-0.000966912	#DIV/0!	-0.00531941	-0.0344024	0.000635441	-0.000196765	0.00151868
27	1.9481	1.2698	2.1089	2.1804	2.1657	2.1178	2.1382	2.106	2.0776	2.0773		1.9285	1.2226	2.0594	2.0979	2.0758	2.0535	2.0494	2.0636	2.0048	2.0557		1.9887	1.3093	2.0509	2.1299	2.0965	2.0696	2.0513	1.9857	2.0124	1.9902		-0.00448338	-0.0374149	-0.000193824	-0.000566029	0.000296618	-0.00135926	-0.003545	-0.00628059	-0.000794265	-0.000888088	#DIV/0!	-0.00540691	-0.0343921	0.000766765	-4.32353e-05	0.00162912
28	1.9421	1.2328	2.1066	2.1778	2.164	2.1139	2.1311	2.1012	2.0766	2.0765		1.9236	1.1863	2.059	2.0989	2.0735	2.0536	2.0422	2.0555	2.0041	2.0543		1.9847	1.2747	2.0518	2.1275	2.0937	2.0672	2.0444	1.98	2.0113	1.99		-0.00447324	-0.0373115	-6.26471e-05	-0.000434706	0.000265147	-0.00136618	-0.00314206	-0.00635941	-0.000702794	-0.000815	#DIV/0!	-0.00552103	-0.0343856	0.000851912	6.58824e-05	0.00175059
29	1.9376	1.1955	2.1067	2.1747	2.1636	2.1125	2.1244	2.0963	2.0757	2.0752		1.9183	1.1514	2.0596	2.0973	2.076	2.0508	2.0376	2.0504	2.0016	2.0548		1.9797	1.242	2.0528	2.1255	2.0903	2.0618	2.0411	1.9702	2.011	1.9901		-0.00453338	-0.0371821	2.22059e-05	-0.000300735	0.000209853	-0.00145426	-0.00283294	-0.00637426	-0.000611324	-0.000732206	#DIV/0!	-0.00566706	-0.0344119	0.000885	0.000200588	0.00172706
30	1.9327	1.1576	2.1076	2.1682	2.1653	2.1123	2.1165	2.0883	2.0758	2.0744		1.9122	1.1184	2.0595	2.0955	2.076	2.0466	2.0346	2.0399	2.0018	2.054		1.9729	1.2103	2.0522	2.1265	2.0852	2.062	2.0316	1.9639	2.0108	1.9889		-0.00462074	-0.0370169	0.0001525	-0.000233529	5.85294e-05	-0.00155191	-0.00260544	-0.00632897	-0.000526324	-0.000642353	#DIV/0!	-0.00578309	-0.0344715	0.000902059	0.000287794	0.00170529
31	1.9276	1.1199	2.1064	2.1703	2.1664	2.1116	2.1097	2.0842	2.0734	2.0721		1.9089	1.084	2.0581	2.0961	2.076	2.0446	2.0301	2.0353	2.0009	2.0524		1.969	1.1769	2.0555	2.1257	2.0834	2.0593	2.0271	1.959	2.0085	1.9888		-0.00472926	-0.0367688	0.000297941	-0.000352647	-6.54412e-05	-0.00161	-0.00249647	-0.00630897	-0.000415147	-0.000541471	#DIV/0!	-0.00592838	-0.0345134	0.000876029	0.000310441	0.00159559
32	1.9221	1.0828	2.1056	2.1671	2.1648	2.1104	2.1075	2.0765	2.0729	2.071		1.9041	1.0492	2.06	2.0932	2.0767	2.044	2.0249	2.0291	1.9998	2.0526		1.9636	1.1442	2.0566	2.1207	2.0801	2.0565	2.0258	1.95	2.0093	1.9877		-0.00485279	-0.0364499	0.000447794	-0.000388971	-0.000185441	-0.00172882	-0.00247382	-0.00621721	-0.000308824	-0.000491176	#DIV/0!	-0.00605412	-0.034511	0.000799559	0.000330294	0.00148029
33	1.9186	1.0456	2.1057	2.1685	2.1657	2.1088	2.1013	2.0692	2.0714	2.07		1.8986	1.0159	2.0603	2.0919	2.0813	2.0416	2.022	2.0217	2.0013	2.0528		1.9592	1.1135	2.0574	2.1221	2.0765	2.0553	2.0195	1.9427	2.0084	1.9879		-0.00503824	-0.0359137	0.000631324	-0.000521324	-0.000337353	-0.00183485	-0.00243676	-0.00611368	-0.000234706	-0.000462794	#DIV/0!	-0.00617029	-0.0344243	0.000740147	0.000292353	0.00129647
34	1.9137	1.0069	2.105	2.1689	2.1659	2.1072	2.0967	2.0632	2.0704	2.0693		1.8945	0.9811	2.0603	2.0951	2.0812	2.0427	2.0158	2.017	2.0011	2.0513		1.9549	1.0808	2.061	2.1203	2.0741	2.0544	2.0146	1.9364	2.0073	1.9878		-0.00523118	-0.0348928	0.000808235	-0.000647941	-0.000524265	-0.00195809	-0.00253206	-0.00601441	-0.000185882	-0.000427647	#DIV/0!	-0.00629103	-0.0341276	0.000629412	0.000202059	0.00115897
35	1.9103	0.9707	2.1051	2.1688	2.1665	2.107	2.0956	2.0568	2.0697	2.068		1.891	0.9461	2.063	2.092	2.0849	2.0405	2.0135	2.0107	2.0018	2.0512		1.9507	1.049	2.0635	2.1177	2.0757	2.0517	2.0143	1.9277	2.0073	1.9864		-0.00540338	-0.0333037	0.000947059	-0.000779118	-0.000690147	-0.00207926	-0.00270779	-0.00588765	-0.00016	-0.000386176	#DIV/0!	-0.00638632	-0.0333416	0.000468676	0.000167353	0.000972941
36	1.906	0.932	2.1057	2.1695	2.1674	2.1052	2.0903	2.0513	2.0688	2.0671		1.8847	0.9127	2.0638	2.0937	2.086	2.0388	2.0124	2.0031	2.004	2.0483		1.9461	1.017	2.0648	2.1169	2.0698	2.0542	2.006	1.9239	2.0057	1.9867		-0.00556235	-0.0311081	0.00108824	-0.000955882	-0.000843382	-0.00216603	-0.00284426	-0.00578971	-0.000130882	-0.000375294	#DIV/0!	-0.00641882	-0.031934	0.000365882	1.98529e-05	0.000838824
37	1.9024	0.8948	2.1035	2.1703	2.1684	2.1035	2.0902	2.0452	2.0681	2.0662		1.8787	0.8767	2.0648	2.0945	2.0891	2.0397	2.0042	1.9992	2.0037	2.0485		1.9416	0.9834	2.0682	2.1115	2.0714	2.0512	2.0065	1.9164	2.006	1.9858		-0.00573441	-0.0284868	0.00126162	-0.00104015	-0.00098	-0.00220779	-0.00303265	-0.00563412	-0.000108676	-0.000401618	#DIV/0!	-0.0064825	-0.0299479	0.000266176	-7.85294e-05	0.000696324
38	1.8981	0.8577	2.104	2.1682	2.1681	2.1028	2.0913	2.0361	2.0676	2.0663		1.8714	0.8437	2.0661	2.0933	2.0904	2.0358	2.0049	1.9898	2.0041	2.0486		1.9363	0.9527	2.0697	2.1112	2.0709	2.0517	2.0033	1.9104	2.0052	1.9854		-0.00588912	-0.0255024	0.00133809	-0.00113735	-0.00106809	-0.00228118	-0.00324632	-0.00546382	-0.000135735	-0.000425588	#DIV/0!	-0.00651603	-0.0275316	0.000141324	-0.000166618	0.000584265
39	1.893	0.8197	2.1047	2.1699	2.1688	2.1018	2.0857	2.0343	2.0675	2.0654		1.864	0.8089	2.0663	2.0967	2.091	2.0364	2.0021	1.9838	2.0058	2.0462		1.9329	0.9205	2.0731	2.1119	2.07	2.052	1.9971	1.9086	2.0044	1.9857		-0.00601632	-0.0222501	0.00140647	-0.00128779	-0.00116632	-0.00233956	-0.00337191	-0.00536294	-0.0001575	-0.000416324	#DIV/0!	-0.00656765	-0.0247116	3.70588e-05	-0.000306324	0.000414412
40	1.8886	0.7834	2.1046	2.169	2.1687	2.0981	2.0858	2.0256	2.0665	2.0654		1.8588	0.7738	2.0678	2.0965	2.0946	2.0363	1.9959	1.9789	2.0043	2.0456		1.9271	0.8873	2.0766	2.1071	2.0727	2.0505	1.9973	1.9012	2.0036	1.9846		-0.00613265	-0.0188632	0.00146853	-0.0013975	-0.00117853	-0.00237235	-0.00354926	-0.00517074	-0.000168529	-0.000452941	#DIV/0!	-0.00668162	-0.0216046	-4.79412e-05	-0.000382941	0.000321912
41	1.8837	0.7463	2.1058	2.1664	2.169	2.0983	2.0853	2.0186	2.0669	2.0645		1.8522	0.7407	2.0691	2.0972	2.0962	2.0332	1.9964	1.972	2.0053	2.0455		1.9204	0.8562	2.0765	2.1069	2.0728	2.0531	1.9929	1.8965	2.0036	1.984		-0.0062325	-0.0154615	0.00146632	-0.00145485	-0.00113221	-0.00235853	-0.00366941	-0.00503235	-0.000231912	-0.000474706	#DIV/0!	-0.00677794	-0.0183428	-0.000129559	-0.000424706	0.000215735
42	1.8783	0.7104	2.1059	2.1675	2.1666	2.0937	2.0806	2.014	2.0666	2.065		1.8468	0.7049	2.0691	2.098	2.0953	2.0353	1.9925	1.9651	2.0053	2.0433		1.9161	0.823	2.0784	2.1052	2.0728	2.051	1.9869	1.8932	2.002	1.9836		-0.00630529	-0.0121149	0.00144529	-0.00155441	-0.00105279	-0.0023275	-0.00374074	-0.00495132	-0.000273382	-0.000514265	#DIV/0!	-0.00685426	-0.0149978	-0.000180588	-0.000474706	0.000141176
43	1.873	0.6757	2.1081	2.1649	2.1661	2.0935	2.079	2.0052	2.0676	2.0642		1.8407	0.6702	2.0707	2.0977	2.0988	2.031	1.991	1.9584	2.0043	2.0431		1.9097	0.7905	2.0798	2.1026	2.0754	2.0487	1.9856	1.8874	2.0028	1.9831		-0.00637485	-0.00893941	0.00139074	-0.00159471	-0.000960441	-0.00232544	-0.00385147	-0.00484029	-0.000333824	-0.000536912	#DIV/0!	-0.00694853	-0.0117024	-0.000231618	-0.000501324	9.08824e-05
44	1.8666	0.6396	2.1085	2.1659	2.167	2.091	2.0749	2.0001	2.0674	2.0638		1.8331	0.6362	2.0703	2.0977	2.0979	2.0313	1.9882	1.9499	2.0055	2.0433		1.9037	0.7572	2.0802	2.1024	2.0758	2.0492	1.9781	1.8841	2.0011	1.982		-0.00642074	-0.00600412	0.00134338	-0.00168294	-0.000829265	-0.00230338	-0.00390044	-0.00477618	-0.000363235	-0.000555882	#DIV/0!	-0.00701029	-0.00858853	-0.000279559	-0.000485735	5.48529e-05
45	1.8604	0.6044	2.1107	2.1648	2.1635	2.0891	2.0713	1.9949	2.0669	2.0639		1.8284	0.6009	2.0704	2.0972	2.0984	2.0301	1.9833	1.9457	2.0045	2.0408		1.8982	0.7224	2.0827	2.0993	2.0767	2.0479	1.9751	1.8806	2.0002	1.9824		-0.00648265	-0.00344309	0.00125603	-0.00172971	-0.000614559	-0.00229838	-0.00396691	-0.00477809	-0.000381176	-0.000574265	#DIV/0!	-0.00710706	-0.00571838	-0.000300147	-0.000466765	-1.70588e-05
46	1.8547	0.5723	2.1109	2.1624	2.1628	2.088	2.0678	1.9893	2.0668	2.0638		1.822	0.5657	2.07	2.0963	2.0974	2.0298	1.9797	1.9392	2.0037	2.0406		1.8907	0.6903	2.0836	2.0967	2.0777	2.0467	1.9712	1.8748	1.9997	1.9812		-0.00652464	-0.00176321	0.00123143	-0.00175036	-0.000555	-0.00227143	-0.00401607	-0.00475714	-0.000406071	-0.000579643	#DIV/0!	-0.00713214	-0.00381607	-0.000316429	-0.000461786	-4.25e-05
47	1.8494	0.5402	2.1129	2.163	2.1614	2.0828	2.0651	1.984	2.0681	2.0627		1.8146	0.533	2.0707	2.0956	2.1	2.0256	1.9788	1.9326	2.004	2.0406		1.8847	0.6571	2.0831	2.0954	2.0782	2.044	1.9693	1.8688	1.9998	1.9802		-0.00656022	-0.000252747	0.00116066	-0.00180264	-0.000470769	-0.00219253	-0.00407253	-0.00475363	-0.000433187	-0.000571868	#DIV/0!	-0.00714549	-0.00200769	-0.000343516	-0.000468791	-0.000112088
48	1.8424	0.5148	2.1162	2.1613	2.1611	2.0809	2.0623	1.9799	2.0665	2.0617		1.8079	0.5028	2.071	2.0962	2.0993	2.0259	1.9753	1.9232	2.0039	2.0387		1.8791	0.6247	2.084	2.096	2.0786	2.0442	1.9622	1.8657	1.9976	1.9796		-0.00656648	0.000846154	0.00108407	-0.00179066	-0.000376923	-0.00218681	-0.00410659	-0.00476923	-0.000408242	-0.00058022	#DIV/0!	-0.00717582	-0.000406044	-0.000345055	-0.000488462	-0.000114835
49	1.8354	0.5032	2.1172	2.1592	2.158	2.078	2.0573	1.9751	2.0662	2.0619		1.8011	0.4772	2.0698	2.0957	2.0992	2.0251	1.9687	1.9195	2.0031	2.0382		1.8717	0.5905	2.0861	2.093	2.0765	2.0427	1.9589	1.8594	1.9977	1.9796		-0.00659615	0.0014014	0.00106294	-0.00176748	-0.000224126	-0.00216469	-0.0041014	-0.00476364	-0.000422727	-0.000612587	#DIV/0!	-0.00720245	0.000787762	-0.000318182	-0.00047028	-0.000145804
50	1.8308	0.5005	2.1178	2.1573	2.1577	2.0758	2.053	1.9706	2.0656	2.0619		1.7939	0.467	2.0688	2.0951	2.0995	2.0238	1.9654	1.9142	2.0026	2.0374		1.8657	0.5592	2.086	2.0894	2.0791	2.0408	1.9563	1.8534	1.9967	1.9781		-0.00666727	0.00161091	0.00102455	-0.00174727	-0.000128182	-0.00216818	-0.00414182	-0.00475636	-0.00044	-0.000621818	#DIV/0!	-0.00722455	0.00132364	-0.000321818	-0.000441818	-0.000194545
51	1.8242	0.5015	2.1195	2.1538	2.1565	2.0734	2.0502	1.9642	2.0659	2.061		1.7873	0.4663	2.0695	2.0935	2.1001	2.0202	1.9639	1.9071	2.0019	2.0384		1.8578	0.5337	2.0853	2.0892	2.0771	2.0404	1.9529	1.8471	1.9962	1.9764		-0.00665273	0.00168667	0.000929697	-0.00172242	2.66667e-05	-0.00217636	-0.00422242	-0.00472667	-0.000480606	-0.000596364	#DIV/0!	-0.00726121	0.00148424	-0.000373333	-0.00040303	-0.000246061
52	1.817	0.5021	2.1222	2.1552	2.1549	2.073	2.0478	1.9607	2.0661	2.0594		1.7792	0.4664	2.0696	2.094	2.1005	2.0188	1.9589	1.8983	2.0012	2.0373		1.853	0.5173	2.086	2.0892	2.076	2.0422	1.948	1.8433	1.995	1.9762		-0.00662167	0.00176833	0.00082	-0.001825	0.000208333	-0.00221	-0.00425167	-0.00481167	-0.00049	-0.000575	#DIV/0!	-0.00727333	0.00159667	-0.000378333	-0.000431667	-0.00027
53	1.81	0.5034	2.1225	2.1518	2.1543	2.0692	2.0411	1.9562	2.0643	2.0595		1.7733	0.4672	2.0681	2.0936	2.1003	2.0185	1.9531	1.8935	2.0008	2.0357		1.8458	0.5132	2.0884	2.0865	2.0765	2.04	1.9436	1.8386	1.9943	1.9771		-0.00662262	0.00180357	0.000805952	-0.00168095	0.000371429	-0.00208214	-0.00411071	-0.0048381	-0.000434524	-0.000642857	#DIV/0!	-0.00738571	0.00165714	-0.000336905	-0.000388095	-0.000245238
54	1.8038	0.5054	2.1241	2.1493	2.1523	2.0661	2.0373	1.9515	2.0646	2.06		1.7667	0.4683	2.068	2.0925	2.0977	2.0171	1.9487	1.8871	1.9998	2.0353		1.8376	0.5141	2.0888	2.0823	2.0757	2.0382	1.9399	1.8308	1.9947	1.9758		-0.00667857	0.00180714	0.000703571	-0.00161786	0.000582143	-0.00205357	-0.00417857	-0.00484643	-0.000510714	-0.000682143	#DIV/0!	-0.00741429	0.00166429	-0.000414286	-0.000296429	-0.000185714
55	1.7975	0.5076	2.1257	2.1467	2.1533	2.0635	2.0341	1.9464	2.0648	2.0581		1.7583	0.4707	2.0689	2.0914	2.1015	2.0131	1.9489	1.8818	2	2.0356		1.8302	0.5156	2.0875	2.0825	2.0756	2.0376	1.9378	1.8242	1.9946	1.9747		-0.00671714	0.00185429	0.000637143	-0.00164286	0.000571429	-0.00219429	-0.00426571	-0.00483714	-0.000531429	-0.00054	#DIV/0!	-0.00732	0.00156857	-0.000537143	-0.000237143	-0.000525714
56	1.7905	0.5078	2.1257	2.147	2.154	2.0647	2.0297	1.9421	2.0632	2.0578		1.7509	0.4724	2.0677	2.0925	2.0982	2.0133	1.9438	1.8738	1.9998	2.0344		1.8246	0.5156	2.0892	2.0821	2.0746	2.039	1.9302	1.8211	1.9929	1.9752		-0.0067	0.00209	0.00074	-0.002	0.00067	-0.00271	-0.00419	-0.00489	-0.00037	-0.00055	#DIV/0!	-0.00738	0.00155	-0.00045	-0.00033	-0.00018
57	1.7842	0.5106	2.1263	2.1451	2.1532	2.0608	2.025	1.9363	2.0633	2.057		1.7449	0.4735	2.0676	2.0908	2.0983	2.0137	1.9372	1.8685	1.9985	2.0351		1.8178	0.5167	2.0909	2.0772	2.0763	2.0363	1.9282	1.814	1.9924	1.9728		-0.00679	0.00197	0.00073	-0.0021	0.00103	-0.00256	-0.00403	-0.00478	-0.00042	-0.00046	#DIV/0!	-0.0076	0.00156	-0.00052	6e-05	-0.00053
58	1.7772	0.5121	2.1274	2.1437	2.1544	2.0597	2.0205	1.9319	2.0623	2.0562		1.7359	0.4762	2.0674	2.0901	2.1007	2.0092	1.9361	1.8621	1.9985	2.0345		1.8084	0.5191	2.0886	2.0793	2.0734	2.0364	1.923	1.8069	1.9911	1.9725		-0.00675	0.0022	0.00055	-0.0024	0.001	-0.00315	-0.0039	-0.00525	-0.00015	-0.00035	#DIV/0!	-0.0071	0.00115	-0.00045	0.00025	-0.00165
59	1.7708	0.5141	2.1281	2.1413	2.1551	2.0563	2.0171	1.9288	2.062	2.0561		1.7295	0.4768	2.0655	2.0913	2.0981	2.01	1.9311	1.8563	1.9982	2.0334		1.8047	0.5198	2.091	2.0768	2.0728	2.037	1.9178	1.8039	1.9904	1.9734		-0.0071	0.0024	0.0004	-0.0024	0.0013	-0.0029	-0.0044	-0.0074	0	-0.0006	#DIV/0!	-0.0078	0.0017	0.001	-0.0007	-0.0007
60	1.7637	0.5165	2.1285	2.1389	2.1564	2.0534	2.0127	1.9214	2.062	2.0555		1.7217	0.4785	2.0665	2.0906	2.0974	2.006	1.9266	1.8509	1.9972	2.0333		1.7963	0.5221	2.0909	2.0739	2.0751	2.0343	1.9163	1.7952	1.9912	1.9712		#DIV/0!	#DIV/0!	#DIV/0!	#DIV/0!	#DIV/0!	#DIV/0!	#DIV/0!	#DIV/0!	#DIV/0!	#DIV/0!	#DIV/0!	#DIV/0!	#DIV/0!	#DIV/0!	#DIV/0!	#DIV/0!
[truncated: 59 more columns]
