# Supplementary material for: A mutagenesis screen for essential plastid biogenesis genes in human malaria parasites
Source: PLoS Biol. 2019 Feb 6;17(2):e3000136. doi: 10.1371/journal.pbio.3000136 (PMC6380595; doi:10.1371/journal.pbio.3000136)
Supplement: S4 Table — (XLSX) [file pbio.3000136.s010.xlsx]

## Sheet: Sheet1
Primer	Sequence	Amplification	*Amplification denotes the gene product amplified.
pRL2_20nt_mCherry_F	ATATTATACAATATACCTAGGATGCATGTGAGCAAGGG	mCherry
20nt_T2A_AgeI_mCherry_R	CCTCTGCCCTCGCCACTGCCACCGGTCTTGTACAGCTCGTCCAT	mCherry
T2A_ACPL_F	GGCAGTGGCGAGGGCAGAGGAAGTCTGCTAACATGCGGTGACGTCGAGGAGAATCCTGGCCCAAAGATCTTATTACTTTGTATAATT	T2A-ACPL-GFP
pRL2Inf_ssRA_Ecoli_GFP_R	ATAACTCGACCTTAAGTTAAGCAGCCAGAGCGTAGTTTTCGTCGTTAGCAGCTTTGTATAGTTCATCCATGCC	T2A-ACPL-GFP-Ecoli_ssra
pRL2Inf_ssRA_Cyanid_GFP_R	ATAACTCGACCTTAAGTTAGACTACTAGAGCTGGTTTTCTAATATTGCTAATTTCAATAATATTGTTTGCTTTGTATAGTTCATCCATGCC	T2A-ACPL-GFPCyanid_ssra
pRL2Inf_X7_GFP_R	ATAACTCGACCTTAAGTTATTCCAGTGCAGCTGCCAGCTTTTTGTATAGTTCATCCATGCC	T2A-ACPL-GFP-X7
pLN_GFP_R	ATAACTCGACCTTAAGTTATTTGTATAGTTCATCCATGC	ACPL-GFP
Pf3D7_0518100_LHR_F	CATTGACTGTGCCGGCCGGCCCGTACGATTGACCATACAAATTATTCTCTA	0518100 LHR
Pf3D7_0518100_LHR_R	ACGCGCGTAACAAGCGTTTTTTAAATAAGGTATTTGATTTG	0518100 LHR
Pf3D7_0518100_RHR_F_2	CATTACCCTGTTATCCCTGAGAGATCTCACACAAATATATAT	0518100 RHR
Pf3D7_0518100_RHR_R_2	GTATTAGACCTAGGGATAACAGGGTAAAGAGATATATTCATTTATACTGCA	0518100 RHR
Pf3D7_1126100_LHR_F	CATTGACTGTGCCGGCCGGCCCGTACGATATAACAGCAAAGGTAATGGA	1126100 LHR
Pf3D7_1126100_LHR_R	GAGTTGCACCAAGGCAAGAAGTGAATATATTAGAAATGTCTG	1126100 LHR
Pf3D7_1126100_RHR_F	CATTACCCTGTTATCCCTAAAAGATTAATTTTATGCTTAAATG	1126100 RHR
Pf3D7_1126100_RHR_R	GTATTAGACCTAGGGATAACAGGGTAATTTGTATATTTTTATCAAAGGCT	1126100 RHR
Pf3D7_1305100_LHR_F	CATTGACTGTGCCGGCCGGCCCGTACGAATATGATTATTGGTATTCATCC	1305100 LHR
Pf3D7_1305100_LHR_R	CGAACTGCATTTAACATCAATCTTTCCTTTCTTGTTTTG	1305100 LHR
Pf3D7_1305100_RHR_F_2	CATTACCCTGTTATCCCTGGAGAATATTTCATCACATTAAT	1305100 RHR
Pf3D7_1305100_RHR_R_2	GTATTAGACCTAGGGATAACAGGGTAATTTACTAAAAATCAAGCAGTTGATA	1305100 RHR
Pf3D7_1363700_LHR	CATTGACTGTGCCGGCCGGCCCGTACGTACCTCATGTAAAGGATGGAGT	1363700 LHR
Pf3D7_1363700_LHR_R	TGTTCTGCAGAGTGCCCATAGGGTAACCCGTTAA	1363700 LHR
Pf3D7_1363700_RHR_F	CATTACCCTGTTATCCCTATTTGAGATGATCAAATAATAAAGG	1363700 RHR
Pf3D7_1363700_RHR_R	GTATTAGACCTAGGGATAACAGGGTAATACAACTGGATTATAATAAAGCATG	1363700 RHR
mawa059	TTACAAAGTATCCTAGGATGAAGATCTTATTACTTTGTATAATTTTTC	ACPL-GFP
mawa060	TTTAATGGGGTACCCGCGGTTATTTGTATAGTTCATCCATGCCATGTG	ACPL-GFP
mawa137	ACTTACAAAGTATCCTAGGATGAGTAAAGGAGAAGAACTTTTCACTG	GFP-linker
mawa138	GACGTCTGCTCCTGCTCCTTTGTATAGTTCATCCATGCCATG	GFP-linker
mawa139	GGAGCAGGAGCAGACGTCATGCCATCGCTTAAAGACGAAG	Atg8
mawa140	TTTAATGGGGTACCCGCGGTTATCCTAGACAACTCTCACAACTATATTCC	Atg8
Vbra_4894 Forward	TTTCAGGGCGGATCCATGTCGACAATTCTTGACAAGATC	Vbra_4894_TIM
Vbra_4894 Reverse	TCGACCCGGGAATTCTCAGGTGAGCCCGTTGGCACA	Vbra_4894_TIM
Vbra_5810 Forward	TTTCAGGGCGGATCCATGGAGATCCCACCTCTTCTTT	Vbra_5810_TIM
Vbra_5810 Reverse	TCGACCCGGGAATTCCTAGGTCAGCATGCGCTCAAT	Vbra_5810_TIM
Vbra_14040 Forward	TTTCAGGGCGGATCCATGCAGCGAAGGAGGTCCTG	Vbra_14040_TIM
Vbra_14040 Reverse	TCGACCCGGGAATTCTCAGTAGTACATGTCTTGTTGTACTTC	Vbra_14040_TIM
PF3D7_1363700 TIM F	TTTCAGGGCGGATCCAGCATTGAAAAAGAGAAGAAGAAAG	Codon optimized PF3D7_1363700 _TIM
PF3D7_1363700 TIM R	TCGACCCGGGAATTCTTACGGTGCGCTCCAACCTTTACAG	Codon optimized PF3D7_1363700_TIM
gBlocks sequences for TetR-DOZI strain generation
0518100-3xHA_recodonized	CGCTTGTTACGCGCGTTGGGATACACCGTTATTTCGGTCCCGATTAGTGATTATACGTTTATGTTCTCTGCGTTGGATACCATGCACTTTACAAAACGCTTACTGGACAAAGCTAATTATAGTGCCCATAAACGTACGTATCCATATGATGTTCCTGACTATGCAAATGGTTACCCATATGACGTACCAGACTATGCTAATGGATATCCTTATGATGTACCTGATTACGCTTAAGGGCCCCTAGAAATTATCTA	Pf3D7_0518100_C-terminus_recodonized
0518100_sgrna_cassette	AATGGCCCCTTTCCGGGCGCGCCCGTAACTATAACGGTCCTAAGGTAGCGAATAATACGACTCACTATAGGAAAAGGTTGTTGAGAGCACTGTTTTAGAGCTAGAAATAGCAAGTTAAAATAAGGCTAGTCCGTTATCAACTTGAAAAAGTGGCACCGAGTCGGTGCTAGCATAACCCCTTGGGGCCTCTAAACGGGTCTTGAGGGGTTTTTTGCGGTCTCAGTGGTGTACGGTACAAACCCGGAATTCGAGCTCGGGGCGCGCCATTACCCTGTTATCCCTA	Pf3D7_0518100_grna_regulation
1126100-3xHA_recodonized	TTGCCTTGGTGCAACTCCTCACATTATGAACTTCAACCTGGCGAACTTTACCATTAAAAAGATTTTTTGTGAACCCTTCGAGAAATGTATGTGTTGCTCTGAGCGTGTCATCTTGAAGTATCAGGAGGACAAGATGGATTTCATTCGCAATGTCATTCGTGACAGTTCTATTTTAGAGCGCATTACCAACATGGACCAGTTGAAAGTCGAGGAAAACGACGTTATCATTTTAGAACGTACGTATCCATATGATGTTCCTGACTATGCAAATGGTTACCCATATGACGTACCAGACTATGCTAATGGATATCCTTATGATGTACCTGATTACGCTTAAGGGCCCCTAGAAATTATCTA	Pf3D7_1126100_C-terminus_recodonized
1126100_sgrna_cassette	AATGGCCCCTTTCCGGGCGCGCCCGTAACTATAACGGTCCTAAGGTAGCGAATAATACGACTCACTATAGGATGCGGCGTAGCACCTAAACGTTTTAGAGCTAGAAATAGCAAGTTAAAATAAGGCTAGTCCGTTATCAACTTGAAAAAGTGGCACCGAGTCGGTGCTAGCATAACCCCTTGGGGCCTCTAAACGGGTCTTGAGGGGTTTTTTGCGGTCTCAGTGGTGTACGGTACAAACCCGGAATTCGAGCTCGGGGCGCGCCATTACCCTGTTATCCCTA	Pf3D7_1126100_grna_regulation
1305100-3xHA_recodonized	GATGTTAAATGCAGTTCGACGCCTGTCAATTAAGAAGTTAAAAGGCGAGGACTACATCTTAGACGCAACTGATCGCGTTCGTACGTATCCATATGATGTTCCTGACTATGCAAATGGTTACCCATATGACGTACCAGACTATGCTAATGGATATCCTTATGATGTACCTGATTACGCTTAAGGGCCCCTAGAAATTATCTA	Pf3D7_1305100_C-terminus_recodonized
1305100_sgrna_cassette	AATGGCCCCTTTCCGGGCGCGCCCGTAACTATAACGGTCCTAAGGTAGCGAATAATACGACTCACTATAGGTAATGTTAAATGCTGTAAGGGTTTTAGAGCTAGAAATAGCAAGTTAAAATAAGGCTAGTCCGTTATCAACTTGAAAAAGTGGCACCGAGTCGGTGCTAGCATAACCCCTTGGGGCCTCTAAACGGGTCTTGAGGGGTTTTTTGCGGTCTCAGTGGTGTACGGTACAAACCCGGAATTCGAGCTCGGGGCGCGCCATTACCCTGTTATCCCTA	Pf3D7_1305100_grna_regulation
1363700_3xHA_recodonized	ATGGGCACTCTGCAGAACAGCCCGATGAATAATCTGGATATCTACAACCTGACCAAAGAGTATTTTGGCGAAACCCAGAATAGTGATGCACACACCGAAAACATTTTTGATAGCGATCAGAATAAACTGCTGGATGAAAGCACCGAAGATAGCAGCCGTGGTCTGGATAGCAGCCGTACGTATCCATATGATGTTCCTGACTATGCAAATGGTTACCCATATGACGTACCAGACTATGCTAATGGATATCCTTATGATGTACCTGATTACGCTTAAGGGCCCCTAGAAATTATCTA	Pf3D7_1363700_C-terminus_recodonized
1363700_sgrna_cassette	AATGGCCCCTTTCCGGGCGCGCCCGTAACTATAACGGTCCTAAGGTAGCGAATAATACGACTCACTATAGGTCGACAGAAGATTCATCCAGGTTTTAGAGCTAGAAATAGCAAGTTAAAATAAGGCTAGTCCGTTATCAACTTGAAAAAGTGGCACCGAGTCGGTGCTAGCATAACCCCTTGGGGCCTCTAAACGGGTCTTGAGGGGTTTTTTGCGGTCTCAGTGGTGTACGGTACAAACCCGGAATTCGAGCTCGGGGCGCGCCATTACCCTGTTATCCCTA	Pf3D7_1363700_grna_regulation
TetR-DOZI parasite strain enodgenous locus verification
0518100_genomic_F	CTTCTGATTGGAAACCATACATT	Pf3D7_0518100 genomic locus (non-integrated)
0518100_genomic_R	GTATCCAAGGCACTGAACATAA	Pf3D7_0518100 genomic locus (non-integrated)
0518100_TetRDOZI_R	GGCACTATAATTAGCTTTGTCCA	Pf3D7_0518100 TetR-DOZI locus (integrated)
1126100_genomic_F	TGCAGAGAAATATGGTAATATAGGT	Pf3D7_1126100 genomic locus (non-integrated)
1126100_genomic_R	AATCCATTTTATCCTCCTGATATT	Pf3D7_1126100 genomic locus (non-integrated)
1126100_TetRDOZI_R	CTCAGAGCAACACATACATTTCT	Pf3D7_1126100 TetR-DOZI locus (integrated)
1305100_genomic_F	TGTGGCACTTATTATTTGAACTTA	Pf3D7_1305100 genomic locus (non-integrated)
1305100_genomic_R	TTATACACGATCTGTAGCGTCTA	Pf3D7_1305100 genomic locus (non-integrated)
1305100_TetRDOZI_R	CGCCTTTTAACTTCTTAATTGA	Pf3D7_1305100 TetR-DOZI locus (integrated)
1363700_genomic_F	AGGAAGCTTGGGATATGATAGTATA	Pf3D7_1363700 genomic locus (non-integrated)
1363700_genomic_R	TTAACTTGAGTCTAGACCTCTGGA	Pf3D7_1363700 genomic locus (non-integrated)
1363700_TetRDOZI_R	TTCTGATCGCTATCAAAAATGTT	Pf3D7_1363700 TetR-DOZI locus (integrated)
