# Supplementary material for: A mutagenesis screen for essential plastid biogenesis genes in human malaria parasites
Source: PLoS Biol. 2019 Feb 6;17(2):e3000136. doi: 10.1371/journal.pbio.3000136 (PMC6380595; doi:10.1371/journal.pbio.3000136)
Supplement: S1 Data — (XLSX) [file pbio.3000136.s011.xlsx]

## Sheet: Fig 1C
EcssrA	EcssrA (+Actinonin/+IPP)	CcssrA	CcssrA (+Actinonin/+IPP)	X7	X7 (+Actinonin/+IPP)	no degron	no degron (+Actinonin/+IPP)			*Corresponds to Fig 1C
0.646801	5.42573	0	0.821214	2.27314	0.442053	5.3332	3.07366
0	3.04936	1.15621	1.58539	3.96964	0.852745	5.08131	3.03493
0.938909	3.21734	0.871298	2.07521	3.89929	2.29027	2.88166	1.38921
2.07808	2.11444	0.541793	2.28407	2.55028	2.91458	4.53714	2.9961
1.16999	2.25734	0.63767	1.03425	1.71352	2.89014	3.87985	2.19886
1.74485	2.4424	0.423938	1.08496	4.4939	1.48932	2.30164	4.68857
0.799145	1.40912	1.09035	0.934724	1.38958	0.329219	2.85163	2.36824
1.29369	2.24308	0.0952133	1.00072	2.15002	0.664118	7.55423	4.29688
1.2188	3.06699	1.77018	0.572246	1.39553	0.455386	6.40353	3.20863
0.294745	1.61572	1.07409	0.810538	0.667089	4.38858	5.8846	2.55722
1.42618	2.80934	0.88521	0.921094	3.2921	0.7545	4.73499	2.76227
0.76524	2.13998	0.867595	1.42159	0	1.56249	4.7978	1.90928
0.900491	5.14191	1.23198	1.72148	2.6418	1.81867	6.45416	2.72816
1.82353	4.02598	1.2314	0.870451	0.263049	0.617455	3.99268	4.4124
1.85174	1.96272	0.0575089	1.56235	3.10921	0.0947854	5.06665	3.41791
1.31844	1.24834	0.225083	2.24296	1.63782	1.6386	4.44621	4.31657
1.11283	2.29127	2.35196	0	1.70147	0	3.46398	3.01059
1.11453	2.08414	0	1.83189	3.34098	1.31978	0.556625	2.27014
5.5122	2.0409	2.6106	0.69764	0.59277	1.08576	4.49871	3.45793
1.22204	2.56006	0.464908	1.86755	0.724774	0	4.30982	4.216
2.48727	2.27256	1.56909	0.505584	1.22919	0.91249	4.20152	2.8962
1.69233	3.29219	0.194392	0.320487	1.09374	5.81457	3.36748	1.41256
1.53207	3.56189	2.92839	2.67637	1.08159	0.965831	4.45985	4.0344
0.1507	2.4487	2.18511	1.3002	2.31367	1.23974	3.70626	2.72642
0	2.20515	0.684647	1.77135	2.1515	1.49337	4.16475	2.53146
0.710783	2.32116	0.752928	1.2251	3.83527	1.39939	3.42596	3.12879
0	2.77504	0.642247	0.7797	2.20975	4.01655	4.86086	6.20366
0.796958	4.42902	0.0514541	0.925306	2.96502	0.507237	3.66751	1.95846
1.63073	0.955847	1.60764	3.04645	5.15612	1.53333	4.22881	3.48564
0.890421	2.81243	0.62942	1.99698	0.564012	1.07125	3.06476	3.52314
0.830873	2.73351	2.26566	1.68164	3.04547	0.876039	3.53706	3.20695
1.16215	4.1307	0.218092	0.799022	1.44133	0.829453	3.64577	2.78105
0.527001	2.71659	0.0600755	0.47037	1.21824	0.315657	4.92072	2.95869
3.09207	1.85647	1.18717	1.20633	4.9141	1.06435	4.79538	3.61724
0.871284	1.69532	0	0.833333	2.11494	1.46318	5.69224	3.35625
1.22247	1.90978	0	3.44178	2.98615	2.20092	4.9102	1.16583
2.45345	2.41471	0.380347	1.55349	2.59685	0.69756	3.58601	2.70305
0.831022	1.02621	1.23848	1.13659	0	2.09103	3.5292	1.2847
1.58792	2.72625	0.322285	1.25066	2.98205	2.54696	2.59925	4.35925
1.54944	4.93757	0.676298	5.48726	3.77547	1.86136	4.78129	4.5688
2.70152	2.58201	0	2.52713	2.61247	1.70184	2.4703	3.56144
2.38545	1.80193	0.0916473	1.73498	1.31036	0.811191	3.80265	3.5919
0.645988	2.1427	1.62873	2.87314	1.90668	1.27762	4.9531	5.21131
0.697798	1.80102	2.15382	0.973823	2.03313	0	2.20987	2.00781
0.764029	2.99935	0.888378	1.25573	1.34684	1.44293	1.95875	2.71579
0.446173	4.30175	2.341	2.80937	2.0062	1.00445	3.77595	4.21002
1.57673	2.58357	0	1.45113	0.654637	1.81013	5.28318	4.67021
0.816818	1.90495	0.321877	1.84809	0.844347	1.3854	4.93507	5.37587
0.550056	2.12703	0.578991	1.05077	3.12983	1.31797	4.8529	4.9519
0.718917	3.51882	0.404837	2.45123	3.27779	0.377883	4.61462	8.11107
0.891965	1.45475	0.276982	1.2045	1.37483	5.05884	5.25687	4.02024
0.765749	1.55611	2.59059	2.40472	2.00626	1.1212	4.22515	2.97449
0	5.16503	2.33692	1.14924	1.3939	1.6405	3.47601	2.37938
1.54373	3.86427	3.38733	3.53249	0.37718	0.39793	4.10797	5.26388
1.13001	2.30374	0.930083	3.95087	3.74452	2.04046	4.87608	5.37935
2.06435	5.0404	0.0440462	1.32092	0.375867	1.59197	6.12974	3.62656
0.938893	3.44167	0.51133	1.08812	4.20342	1.68952	3.17413	3.34897
0	3.48075	0.608333	1.63794	2.27622	0.506164	10.0277	3.73258
0.783274	2.09845	1.83166	0.841064	0	1.98892	3.10867	1.88737
4.39974	2.16384	0.2218	3.44065	1.75724	1.16184	4.53949	1.17598
0.831781	2.06051	1.23568	4.39542	0	1.47092	3.74365	2.76227
2.00732	2.04718	0.97077	0.918803	0.727151	0.745784	5.85963	3.2957
1.70365	3.84769	1.94224	0.42203	2.57621	0	4.21799	4.16196
1.21281	1.26327	1.33697	0.758285	0.704244	0.638322	4.65658	1.07874
0.272662	1.24414	2.28958	2.41995	4.10101	1.49261	6.07764	4.93966
0.649116	4.49235	0	1.32493	0.974857	0.710274	3.1015	5.18699
1.54829	1.81808	0.728224	1.22683	0.383195	4.05425	5.2792	1.90873
0.641816	2.52962	0.278745	0.216461	1.7473	0.552117	4.61683	3.30521
2.00464	2.56072	0.817716	1.75691	2.47624	0.902907	2.8204	3.80026
1.82785	2.36294	0.257937	0.956799	1.1707	0.604185	4.36452	1.43495
1.35733	1.98403	0.326499	1.4397	0.450335	3.73468	4.80143	2.75846
1.43392	3.01847	0.321443	3.89508	1.08497	4.81757	3.02397	3.86576
0.177561	2.32432	0.500136	0.0930923	2.71838	0.74775	4.1064	3.96942
1.64172	3.04397	0.625502	0	0.687447	1.67049	4.14064	2.38121
1.1447	2.55058	1.50789	0.675693	2.37878	1.17377	3.3261	5.02182
1.06843	3.70854	0.751529	0.278861	0.986847	1.06551	3.32716	2.54877
0.0753968	5.15404	0.399012	0.0797266	2.07907	1.94672	4.82905	2.89942
0.901714	2.76243	1.16529	3.08543	0	2.24552	4.85337	1.57608
1.33419	2.86825	3.02825	1.5964	1.68651	1.93512	3.68891	1.29745
0	0.794872	0.156272	2.63389	2.95306	1.69743	4.79608	2.2392
2.07903	2.63906	0.182075	0.147425	1.23126	1.37615	5.35308	2.80006
1.23263	1.26315	0.396072	1.55127	0.609233	0.757782	0	2.95664
1.97513	4.0163	0.799167	0.319915	1.88111	0	4.2467	4.21184
1.56047	0.744673	4.11226	4.67538	1.50734	1.63186	3.31282	3.19671
0.861614	2.40068	0.741813	2.11944	4.16165	1.50418	4.29971	5.13679
0.689009	4.04576	0.80312	0.858419	0.936973	2.34587	3.72212	1.72254
0.334194	2.51805	1.11773	0.921346	2.34802	0.886347	5.69985	2.68078
1.29646	2.86912	2.50787	1.48327	0.56372	1.03369	4.46512	3.06193
0.791499	0.62666	0	2.52513	0.184515	0.90303	6.51137	2.72226
1.35733	2.26835	0.672804	2.2105	3.11962	1.41786	5.86134	6.3397
1.71541	3.34835	1.17912	1.26006	2.47603	1.95329	6.05088	2.25952
1.11795	1.13318	0.690932	1.45347	3.22672	1.03281	3.36566	1.86528
1.23473	1.91392	4.64043	0.61823	1.42	0.661823	6.41382	3.49712
0.659402	1.89391	0.191623	1.43475	4.24259	2.04762	6.05661	3.30035
1.24743	2.30395	0.289122	1.02394	2.01179	1.93393	3.61762	1.28909
0.720885	2.31663	0.455784	2.69834	0.691332	1.03446	5.69007	2.52886
4.22496	4.59428	0.517024	1.54757	2.23682	2.08457	4.46734	0
2.6692	2.16016	0.176379	0	0.0738636	4.71683	6.09525	3.85006
0.140628	3.33168	0.28179	3.29658	2.0788	1.05874	4.08489	1.98631
1.91243	2.45382	0.32894	1.86178	0.912493	0.733349	1.42006	2.27647
0.950159	1.60688	2.18599	0.917649	3.51674	0	3.51011	6.02073
0.492548	2.61268	1.75554	4.08977	1.34393	1.63442	3.86428	6.23708
2.92303	3.73456	0.869497	1.12855	3.08448	0.875609	5.55629	2.57383
2.37473	2.92512	0.312411	2.48314	1.6284	1.50473	4.24994	1.77997
3.20967	4.35071	0.791577	0.50382	0	0.55942	4.48507	3.1426
0	2.01606	0.744418	2.03266	2.28527	2.77588	5.7552	2.5227
1.07006	0.616071	1.1616	0.253253	0.171328	0.973024	2.96851	3.36241
0.811191	2.83389	2.30562	1.69012	2.05369	4.05851	2.45324	4.41367
0.0842234	4.52247	1.46018	2.13155	0.772424	1.35473	3.62322	3.94678
1.19578	3.60346	0.0325433	2.0562	3.9021	0.653711	6.64774	2.97944
3.41118	2.25036	1.20067	3.93136	2.88782	1.04188	3.49047	2.70424
1.24503	2.41286	1.56522	0.85364	3.57649	0.30524	7.19978	2.91822
1.1049	0.761685	0.883082	2.09969	1.15283	0.437276	4.46837	4.34172
0.22249	3.69532	0	1.7259	0.521267	1.85858	4.48613	1.57282
0	1.87494	2.69798	2.34989	1.42576	0	3.88446	4.91063
2.52854	4.24948	2.23176	0	1.38817	3.42673	4.49342	2.45497
0.742314	3.32142	0.77483	1.39385	4.33023	2.63534	4.5119	3.99801
0.26406	1.78091	0.677798	1.91356	1.64367	0.00189609	5.19121	1.95946
1.22932	2.73911	1.82718	1.04153	1.04082	1.13949	3.78542	6.77016
0.949414	1.80589	0.686799	1.06083	2.32728	1.10788	4.38658	3.40711
1.28236	3.54873	1.35012	0.277615	2.22637	0.690498	4.45839	2.4948
0.134731	2.87312	3.25143	1.29451	3.23842	2.05163	2.65735	3.10804
4.50604	4.02637	2.59933	2.61986	0.645351	0.396591	3.79914	2.44533
0.535419	1.55511	0.364326	1.83084	3.23142	1.19097	3.41219	3.04742
0.609075	3.16479	1.26955	0.395109	3.10178	1.48266	0.0831304	3.06494
1.0538	2.78067	1.15227	0.248572	0.470546	0.581733	2.01414	4.05326
2.16655	0.918994	2.69264	0.255787	2.47181	1.89882	4.41207	2.059
0.355738	5.05175	0	1.20561	1.21683	2.10884	0.818153	3.20921
0.908369	2.86681	0.114553	1.73349	1.03141	0.841641	5.84339	3.9537
0.99897	2.60263	2.21852	2.04339	2.58386	0.669411	4.44837	1.72376
1.77669	1.45317	1.60994	1.55634	2.17238	1.42069	3.70844	2.60231
1.72643	2.25755	0	1.87548	0	1.47872	4.97237	3.79421
0	3.32899	0.609677	1.15742	1.82873	1.13915	3.19492	2.96478
1.13733	4.43478	0	1.11976	2.61775	1.74485	3.98476	2.37668
0	1.0138	2.14785	1.09203	0	0.83313	3.97262	2.85521
1.42986	2.98002	1.11167	1.21912	3.66096	1.03156	3.44859	2.12534
1.06636	2.80563	0.384702	1.42212	1.47931	2.10325	4.95708	3.31846
1.26611	2.61223	3.42581	1.40469	2.83415	2.021	5.37672	2.46417
1.50195	3.74949	1.81974	1.75548	2.3797	0.346657	4.09854	4.09873
0.184543	2.24301	0.681014	1.49558	0.950491	0.901961	3.7491	1.72948
0.999403	1.65307	3.37075	1.43426	1.93294	2.63097	4.77198	4.10673
0.632305	0	2.37765	1.74117	2.58747	0.935291	4.73247	2.01765
0	2.17918	0.777893	1.45617	0.91132	1.44809	4.75082	1.2679
1.84552	3.44522	0.255357	2.83863	1.68748	1.73589	5.5592	2.45953
0.372944	2.8281	1.84786	2.39971	1.68415	0.978139	8.38436	2.93645
2.27366	3.79811	1.6014	1.06233	3.67192	1.43683	4.50742	4.00152
1.56525	1.49534	0.271572	1.58117	2.84758	1.38664	4.24392	4.34828
0.47432	0.393574	1.49362	1.26547	5.12035	0.513659	6.69472	0.5213
0	1.02114	2.38107	0.580778	1.11887	1.01358	5.84994	2.49212
0.452232	2.61364	0.538389	1.43589	4.18039	2.12122	4.36302	3.52456
1.72169	3.1889	0.965814	1.40629	2.02737	1.55577	4.30729	1.2673
1.22599	4.33907	0.775806	2.02528	3.11969	2.73611	4.35387	0.199654
1.26678	3.54386	1.95303	1.68198	1.95556	1.02644	4.59827	1.32707
2.42343	3.22465	0.992093	1.84551	5.5583	1.63335	5.37915	1.47835
0.78197	3.55747	0	1.60829	1.08609	0.414693	4.36032	3.71213
0.448869	1.62056	0.841651	1.13594	0	0.943917	3.67776	2.81574
0	2.4461	1.68493	1.17325	2.17137	1.73229	5.81074	3.96897
0.935777	2.46902	3.21653	0.928124	1.61501	4.2163	5.78867	5.31733
0	0.994832	0.660882	1.23217	1.21888	2.81558	5.27297	3.52489
0	0.852092	0.345025	1.56732	2.57644	2.11848	3.59006	0.65194
2.00505	3.21238	0.242231	0.714811	0	2.19132	4.6648	2.21737
1.23345	3.07344	2.01538	1.98175	3.85643	0.0538252	4.3152	0.936015
0.823975	3.27507	0.800813	0.470901	4.32255	0.755705	7.23228	3.90273
0.619877	3.52775	1.18516	0.633952	1.69593	0.29219	5.0564	3.73462
0	3.51853	0.721198	2.02483	4.04176	0	3.29249	3.08491
1.63101	3.36186	1.41115	1.25363	0.551847	0	4.73838	1.22801
0.945912	1.88984	0.579117	1.94805	2.04067	3.36142	2.82025	2.14385
0.557538	2.03576	0.23092	0.79711	3.03785	1.48346	5.60696	1.83813
1.91898	1.43213	0	1.73394	7.46521	1.047	3.56326	2.3406
0.961966	5.05436	1.24584	1.1086	0	0.648855	3.99751	3.14809
1.31511	5.1725	0.243909	2.99156	0.911678	1.2237	1.19293	2.56865
0.0524914	3.44535	0.200359	1.13237	2.70468	3.20496	4.62407	4.48343
0.294559	3.86482	0.733492	1.67096	0.999381	1.40359	0	3.94891
1.14002	2.07341	0.557796	1.42537	0.954436	1.26049	4.52147	2.69702
1.95518	3.75123	1.30492	1.31984	2.4195	0.0564318	5.96314	2.60791
0.343235	1.87675	2.49033	5.2466	0.348784	0	3.32138	2.97773
3.35488	1.75686	1.71025	0.913136	3.92848	1.22631	4.70052	2.94578
0.984612	2.69205	0.632017	1.53981	1.4336	2.24394	3.15724	2.76556
0.208791	0.967989	0.974866	1.82612	2.4773	1.66593	3.87054	1.74433
2.26065	2.25011	1.40631	1.71912	2.30121	2.25872	1.54947	2.64267
0.911168	3.53755	0	1.04215	0.771084	0	4.00445	2.77851
1.0273	4.63386	1.8283	2.49399	2.16629	0	4.44605	4.35002
3.17979	0	0.468565	0.982174	2.9194	0	4.88661	2.74572
2.22456	2.95244	0.193817	1.14787	2.95329	1.09573	4.60677	2.88857
0.0458015	1.05598	0.8241	2.01932	3.00258	0.792353	5.15669	2.015
0.690152	2.86338	1.90299	0	0.770941	1.81423	0	2.11498
1.55668	2.63856	0.599324	2.11634	3.35299	3.65454	2.53675	3.40582
2.44784	2.56633	0.704955	2.04802	2.5071	1.70017	3.09899	2.36265
1.39648	3.94885	1.16293	1.30624	1.08082	4.54671	5.91588	1.7449
0.0714171	2.01682	1.27823	1.15718	0.254019	0	2.69891	3.10504
1.08211	2.51232	1.35311	1.77972	2.19885	0.146241	3.69425	2.17342
3.41579	1.84252	1.82524	5.71554	0.820046	0.443065	2.89349	3.01883
2.15088	2.28687	0.351471	3.52826	0.559023	1.93664	5.86564	3.02797
2.52571	3.88869	1.41359	2.97148	1.03918	0.986816	5.16716	3.02753
1.70166	3.0595	1.01505	1.16273	2.24615	1.36876	2.6759	3.12099
0.217412	3.72345	0.468835	1.38813	3.85267	2.13942	5.51465	2.36444
0	1.85371	1.77	3.18203	2.97965	1.395	4.73146	3.27967
0.766973	2.68796	0.351981	1.12121	0	0.696573	3.44786	0.255034
0.62921	2.18195	0	1.19522	1.7398	1.31597	2.88229	3.08892
0.866319	2.95248	0.771961	1.41387	0.78928	1.01157	1.49233	1.42402
1.1284	1.41877	2.57275	3.05789	0	0.716384	5.21565	2.27531
0.149903	1.50729	1.48041	1.45051	3.89811	0.672446	4.53119	2.38198
0.329538	2.79028	0.38585	0.473383	2.47627	2.26931	3.85702	2.84719
3.12627	1.50806	0.761733	1.86493	0.575009	1.0809	5.24883	3.20481
2.39238	3.58698	0.178123	2.93728	2.27671	0	4.48044	3.89634
0.920478	4.51394	0	3.8109	1.38453	0.231321	5.24158	4.96293
0	2.94788	2.44959	1.51368	1.42181	2.17588	1.76075	5.12694
0.832549	1.99934	2.64478	1.62262	1.0994	1.09752	2.19882	1.96642
2.79908	5.62307	0.841118	2.07694	4.79254	2.03648	1.81481	2.56311
0.857226	2.76048	0.0871985	1.21369	1.29639	0.739189	4.86356	4.21862
0.930339	2.27198	0.533764	2.18172	1.28053	0.769278	4.34803	2.32713
0.211044	1.49132	0.377778	0	3.75714	2.97894	4.06151	1.01537
2.12388	2.65941	0.633059	0.793822	1.74516	2.90139	5.5746	3.38713
3.07759	4.1807	0.579384	2.50787	1.54923	1.76901	3.51928	2.68728
0.583951	2.36069	1.10574	3.55479	0	1.00557	5.44598	1.9549
1.98523	2.57807	2.06854	3.16625	1.3861	2.7425	3.97347	3.20244
1.20596	1.7412	0.578445	0.132609	3.5276	4.53251	4.35467	0
1.43125	3.32931	1.15678	2.19752	2.3821	1.48651	5.85962	2.34734
0.212916	4.63396	0.743248	0.577524	3.33604	0.644403	4.58906	4.24693
0	2.91634	0.671324	1.14013	0.155998	1.26868	4.86051	4.98776
1.06273	2.12059	1.4748	1.28286	4.62968	1.26185	4.26088	0.389541
2.04254	3.6442	0	1.24775	2.83761	0.550381	6.2986	2.13162
1.83123	2.17393	0.0138543	5.22646	3.13628	2.18777	3.92426	2.70393
3.62618	4.47581	0.82859	1.90598	2.36234	0.725186	3.69787	1.61004
0.906656	2.81524	0.0263212	1.84171	0	0.688082	2.99969	3.63374
0.772396	3.03897	0.199582	1.09094	2.34468	1.47847	4.42457	4.24995
1.68766	4.72138	3.54935	1.4064	0.72968	0.863658	5.73329	4.41602
0.532553	1.95183	0	0.808894	3.91176	1.36045	4.08562	0.673504
1.8679	3.69174	0.429177	2.85771	2.0278	2.23771	5.44415	0.530181
0.0692432	3.85668	0	3.01598	0.422738	2.45977	4.97924	3.18958
2.95769	2.56935	0.241167	2.20184	4.49796	0.387783	3.79249	0.630418
1.03595	3.55753	1.06692	1.81849	1.81448	1.49898	4.31741	0.602736
1.04924	4.72886	0.396517	0	0.687618	1.07703	6.03493	2.52773
0.996642	3.08657	0.367042	0.661657	2.53774	5.27014	3.65348	2.07328
2.01572	2.43701	0.899478	0.598223	2.14805	1.26208	4.30992	3.65419
0.474696	2.71641	1.33791	2.30071	2.48682	5.22234	3.98654	4.61443
0.185391	4.61763	1.45673	0	0.611242	1.32293	4.45508	2.99671
2.28866	2.65321	0.197482	1.14341	0	3.75858	5.39067	1.91457
2.04806	3.48922	2.96487	1.34634	2.5917	0.0755463	4.39818	3.48909
1.84441	3.07021	1.26773	0.571429	1.43736	1.13829	3.4752	2.41786
3.92299	1.93516	1.12966	3.00766	5.5224	1.14375	7.60729	2.96395
1.10682	2.76782	0.28124	0	1.78678	0.539987	4.21723	2.79618
0.0361991	3.61297	1.52556	0.228971	2.69795	2.38953	8.17999	4.8444
0.994065	1.80144	0.699704	0.75856	6.25742	1.33736	3.64405	4.06309
0.21256	3.25551	0.455945	1.60421	3.35302	1.62596	4.91494	3.5474
2.08119	2.2163	2.42187	3.48939	1.13546	0.419098	1.95335	4.00646
1.28086	2.70758	0.993189	0.891313	2.97397	0.961524	3.60946	5.88298
1.75734	2.21869	0.687883	1.36073	2.18891	0.802712	2.20984	1.41609
0.413681	3.13249	0.505576	0	3.86536	1.75364	4.54974	2.97208
0.681404	3.8424	1.05489	0.584143	1.13881	0.173091	5.95616	3.52968
3.22662	0	0.36961	2.20339	3.05179	0.406651	5.3881	3.38747
0.184515	2.63896	1.19603	2.39679	0.64096	0.566349	4.97288	3.63278
0	4.23138	0	0.983024	0.908469	0.781206	3.9685	2.08255
3.46774	1.74487	1.03481	3.45257	2.81433	0	5.26795	2.66694
2.54751	1.2253	0.55	0	2.74651	2.5874	4.52375	2.68508
1.6687	1.52676	1.50121	1.30262	3.32969	1.32863	0	1.73636
1.08402	2.20143	0.943863	1.59329	1.93856	1.98223	4.80575	2.53224
0	3.42707	1.34137	2.9264	2.10817	2.22099	0	3.48874
2.01153	4.51191	1.02133	2.09052	2.4609	0.750203	2.92606	4.10068
1.12066	3.04765	0.960389	0	3.63959	2.23883	3.36646	3.43709
0.822283	3.07662	0.129274	0.765523	0	2.18202	5.40296	2.39367
0.893571	1.72885	0	2.87275	4.91577	0.451309	1.32858	3.25694
1.70821	1.24561	5.04027	2.40781	0	5.75228	2.43777	1.38853
1.55465	3.46688	0	1.36146	2.17214	0.55188	3.2803	3.94706
1.81928	3.27991	1.00832	3.06625	0.889655	0.710594	5.9005	2.91871
1.14241	0.970676	0.800575	2.33244	2.44885	2.97793	4.97068	2.1141
0.0559094	1.90361	0	1.27531	0.528345	1.3	8.07912	3.82876
4.2505	5.96716	0.628813	0.475517	1.04187	1.44992	5.20919	4.26012
0	2.41581	0.0109815	1.65363	5.52047	1.39123	4.26007	3.59589
3.33264	3.21351	1.39971	2.52008	0.629574	0.791068	4.15641	2.0708
1.73417	1.98207	0	1.50067	1.7085	0.145291	9.63624	4.80554
1.26097	3.69482	2.70803	1.56288	4.65683	0.715645	3.90475	3.38489
1.10956	3.45422	0	1.36777	2.90816	0.990921	3.12724	0.913868
0.179615	3.18103	0	1.01539	3.29774	2.45994	6.16104	1.4553
2.82004	2.60689	0.226773	2.66369	3.32716	1.42456	5.83301	1.58138
0.631373	3.36494	0.903518	0.634213	4.062	0.0958224	5.24735	3.02417
1.53931	2.10694	2.11076	0.525461	1.06401	2.32419	7.71795	2.97991
0.745797	4.14235	1.18271	1.28832	0.987718	1.65794	4.40672	2.68488
2.19736	4.46185	0.0279309	2.32869	1.02258	1.25244	3.14042	1.18092
0.636953	1.6517	0	1.84558	4.39979	1.51648	4.19304	2.52835
3.07265	2.97198	1.75746	0.600532	1.1165	1.05009	3.93459	0
0.764206	3.09916	1.3789	1.91696	0.331654	2.19195	0	4.58763
1.25464	5.98107	2.40422	3.32144	1.32631	1.65971	0.308741	3.96695
1.15978	2.80018	0	3.12972	5.10421	1.43392	3.61813	3.49752
0.944983	4.25932	0.579626	2.8412	1.0161	0	1.79862	1.11228
0.659746	3.18924	0.00965865	1.38978	1.77083	3.64974	4.49466	3.3349
2.81234	2.43133	0.08031	2.45709	1.61877	1.19393	4.38627	3.79971
1.46426	2.39899	0.995624	1.70477	3.30147	2.22413	4.67433	2.53448
1.88198	1.20821	0.518771	0	1.84076	2.17221	3.54233	3.46063
0.463883	1.55824	1.08177	1.93529	2.11388	0.906977	8.16528	3.77276
2.33461	1.85917	1.97537	0.369582	1.5613	1.29709	3.47319	1.46882
0.560041	1.04438	0.686906	1.45939	3.05091	1.893	5.51294	3.66735
0.64991	0.893704	0	1.35409	2.45497	0.393986	4.75561	3.16104
0.64	4.06458	0.397997	1.85943	1.53136	3.21109	3.55788	3.83206
1.39886	2.11474	0	3.91795	3.50356	0	1.62423	3.59374
0.362678	1.37659	1.02876	1.01392	1.05501	0.0557698	3.83177	4.93025
1.05066	2.87467	1.93054	1.17961	2.41979	3.36696	3.39589	3.90314
0.379448	3.46865	0	1.98958	0.938978	2.9795	3.66543	3.17388
1.2931	0.936754	0.25608	0.951765	1.91186	0.456171	2.97525	1.00275
0	1.48747	0.950325	0.0723798	3.17079	0.727918	3.60779	2.8478
1.76123	2.16617	1.42726	0.498991	5.45542	1.80748	4.39416	2.11729
0.833257	3.1709	2.51439	1.88974	5.52105	0.980198	3.52904	3.97171
0	3.44191	1	0.126377	2.88632	1.79199	4.32926	3.77878
0.448574	2.06249	0.271041	2.69194	0.976466	1.13382	3.87143	1.57038
0.678098	3.5779	0.965959	1.37782	0.871785	2.48665	4.39429	2.51736
0.22627	3.1908	0.0827352	0.428311	3.16946	1.14688	4.70581	2.85829
0	3.16088	2.06867	1.41523	1.19935	1.37506	2.08499	3.25667
1.66292	1.84078	0.862575	0.776415	1.64753	1.34254	4.92053	3.01009
3.56979	2.83847	0.400935	0	0.92561	0.50524	0	4.1938
1.49905	3.64706	1.3565	2.28736	1.91511	2.38737	3.85384	3.66144
1.20102	3.50503	0.533738	1.76416	2.1134	1.10691	3.87895	1.66593
0.569874	1.98303	0.137706	2.46966	5.18679	1.25074	4.77528	3.96579
0	2.60752	0.255078	0.591107	0.289292	3.54315	3.20767	1.32334
0.00421164	1.56986	1.70034	2.10752	0	1.84834	3.81341	2.78317
1.28069	3.97717	0.960668	1.40479	1.50967	4.04571	4.8044	0.747437
0.995904	3.21321	0.746336	2.18335	3.41263	1.80727	3.94621	3.49947
0.60724	3.25445	0.769088	2.41302	1.51434	1.40331	5.93502	0
0	1.89502	0.119974	0.952056	3.25817	1.58589	5.21159	4.27123
0	4.51114	0.635381	0.932266	1.90043	1.12589	3.0642	3.70615
0.728098	3.37763	1.6661	1.5805	3.16592	0.404865	4.55454	3.93865
1.19417	1.28516	0.233324	0.584216	5.93175	0.787746	5.0236	2.51435
0.835675	2.05762	0.175703	0.300288	4.12412	1.28926	5.2952	2.60979
2.04683	2.65567	2.13142	2.56157	0.839667	3.94113	7.63739	2.91828
0.0818166	0	0.534873	2.68445	1.90871	2.79141	3.72985	2.44138
2.77214	3.52632	2.24902	1.47712	3.14296	1.92616	3.13105	0.360596
0.791574	3.94246	0.178435	0.765435	1.42119	1.7774	2.53238	2.29532
1.90856	3.64531	0.675447	3.0445	0.486428	4.49439	3.49105	2.198
0.863782	2.20447	0.934164	2.64533	3.03122	1.09731	3.85852	1.92515
1.46156	1.90644	0.6907	0.227359	3.64934	1.47092	2.03051	3.04715
0.579597	1.82095	1.20838	2.11903	0	3.13027	2.21589	2.95264
0.874727	3.2969	0.770015	1.13028	2.74354	0.580079	2.41341	0.735513
1.75689	3.24709	1.23642	1.73528	1.9111	1.4426	3.57762	4.57081
0.966356	2.98164	0	0.814571	0.711944	4.05011	3.09675	5.06575
0.505948	3.27457	1.9768	2.12761	1.24032	0.837988	4.84796	5.18763
0.635946	3.19433	0.351013	1.29557	3.47536	1.71719	5.05571	3.17983
2.58025	0.935496	0.74661	1.30527	0.950506	0.378066	2.4974	3.18302
4.11779	3.07661	1.36704	3.54611	1.45247	0.0406583	2.37929	2.24721
1.19114	1.63368	1.24176	1.85646	6.79601	0.0574823	4.20327	2.59397
0.628142	3.24623	1.10662	2.81447	2.37281	1.1046	6.53465	1.50122
0.904898	2.99904	1.35598	0.982801	1.78486	0	4.32311	3.55582
1.0121	1.72594	0.863707	1.28357	0.777075	0.427994	4.77465	3.22839
1.19856	0.883077	1.35485	2.64261	1.51087	1.12288	6.13224	3.34942
0	2.35953	1.67366	0.11036	2.31227	1.13716	3.03946	2.73977
0.0724913	2.56812	4.41594	0	3.75767	3.72703	4.79448	4.63837
1.33362	2.40511	1.84346	1.52461	0.877331	1.18571	4.09186	3.93088
1.37394	4.29472	1.67752	1.33465	2.89313	1.58982	3.85148
0.095734	2.98824	0.108529	1.75576	1.68925	1.82012	5.46424
2.76474	3.06258	0.490323	0.701902	3.26292	0.486597	2.26316
1.64037	3.68971	0.800556	3.23069	0.835041	1.72991	2.24704	3.34606
1.43667	4.13806	0	2.54534	0.759858	1.19125	4.18979	3.35382
0.225957	1.34342	0	2.14053	0.450536	1.45862	4.18552	3.57256
0.462846	4.00219	0.383577	0.26364	5.56172	0.322485	0.613162	6.83336
2.51435	1.95495	1.08688	2.96156	0.82271	0.379886	5.26324	3.45765
1.32307	3.80783	0.32503	1.41332	0.768275	4.02679	3.67876	4.80149
1.53852	4.10769	0.385878	1.08883	0.859773	2.42712	1.30207	3.92133
1.66306	3.69747	0.854046	1.51956	1.26441	1.40934	2.61047	4.17401
0.257214	2.69081	1.8087	1.66314	0.414887	4.21899	4.52512	1.95645
1.57213	2.80394	0.104883	2.14111	1.01015	0.635381	4.16276	3.4722
1.75975	3.42615	1.74271	0.35439	0.259423	3.04323	5.51699	2.8635
0.99531	2.1137	0.347357	1.30689	1.49299	0.569465	7.87647	0.392542
0.667956	2.97335	0.822274	3.79309	1.62423	1.14365	5.98	3.47356
1.03898	1.51062	2.45838	0.356438	0.550373	2.79542	4.06385	3.80524
2.83163	2.33139	0.0864269	2.154	2.56304	1.2464	6.28439	3.45763
1.45339	0.199069	0	3.44163	3.83379	1.35527	5.02521	2.44584
0.192947	2.97332	1.18802	1.85369	2.61861	1.08723	4.56651	2.40418
0.223935	3.23372	4.14125	4.60935	0.615084	1.55359	3.58534	3.35643
0.947106	2.84565	2.1582	1.13853	7.0032	1.29092	4.0883	2.99815
0.23397	1.46177	0.264542	2.70987	1.56526	1.89688	6.84809	2.53233
2.9951	4.26076	0.701308	0.84838	2.57264	1.60908	4.50248	3.2783
0	1.23205	0.908787	3.68057	1.65599	1.06328	3.72912	3.65187
3.1818	4.33955	0.670997	1.1304	1.06796	1.3511	4.71941	3.35685
1.19461	2.30179	0.735599	0.455952	0	2.73	3.44209	3.78452
1.03831	2.59768	0	1.83262	2.75786	1.24	4.7633	4.83068
0	3.15245	0.179125	1.73994	0	1.56408	3.75366	4.00925
0	3.95581	0	0.759731	1.58902		3.06508	3.21191
2.19823	2.91122	1.24981	1.22481	2.94661		4.74195	2.53711
1.31033	1.9338	1.2384	2.45669	2.27162		4.44507	3.73476
2.7263	2.35754	0.901573	0.978605	1.9818	1.23874	0	3.76173
0.889531	2.60146	1.33695	2.09913	0.880118	1.40073	1.5786	6.30367
0	3.17705	1.13235	2.9011	2.10476	3.29718	3.26834	3.58261
0.411194	2.74941	0.473284	1.20213	2.81671	1.31221	3.20099	5.62748
0.800766	3.58441	0	1.94964	0.984272	0.651415	6.3928	3.80857
1.89171	4.76229	1.34184	2.07975	4.23491	2.01866	6.75852	3.04341
2.92391	3.18643	0.917838	1.64141	2.05342	2.14878	4.98658	4.0214
2.53928	3.60472	1.60971	1.49476	1.43028	1.02873	4.44909	3.21251
1.16346	1.95077	0	0.481282	3.97935	0.561575	2.57747	5.15795
2.08824	6.16351	0.0990241	1.14189	0.307092	0.477737	5.28047	4.19927
1.40678	2.48145	2.05689	1.16606	4.06039	0.330704	4.286	4.99528
1.42765	2.52438	0.843589	1.78119	2.45523	1.14435	4.32981	3.86639
1.77544	2.89991	0.842042	2.20823	2.33071	1.36459	3.50484	2.93435
0.0585626	1.55859	0.474614	0.930649	1.62804	1.04672	4.004	3.94987
0.903972	1.33821	1.50178	0.569228	0	0.921919	3.63702	3.17112
0.994681	2.39077	1.0508	1.91124	3.88398	0.534393	5.06043	1.71231
1.88435	3.08518	1.72216	0	4.17254	0.626492	5.70402	3.33333
1.75697	3.0585	0	1.9335	0	1.39168	3.06795	3.03549
2.26744	2.72119	0.159835	0.783511	5.71275	1.30917	6.07886	3.36208
0	3.66102	1.02586	1.36882	1.81158	1.31161	4.40896	2.17028
1.62364	2.69243	1.81688	0.927203	5.73983	0.459574	4.55771	4.84063
0.941064	1.40489	1.19951	1.22097	1.93674	1.37955	2.36742	3.93148
0.820013	0.32754	0.237638	1.93878	0	0.776821	3.3078	2.41482
3.29189	1.70205	0.493901	1.70468	4.53265	0.812235	3.82912	3.14854
0.0748242	3.01431	1.49254	1.19492	3.19236	0.79232	3.87766	3.28309
1.26294	3.72307	0	1.50375	3.50375	0.698799	1.63063	4.96749
2.3365	2.80514	0.523136	1.95035	1.18871	1.9611	4.76694	2.62573
2.25015	4.0345	0	0	5.39195	1.40719	3.35762	2.96658
0	2.82719	2.02108	1.18557	2.87307	1.4846	2.4253	3.65352
1.32081	3.74486	0.670373	2.17405	3.73479	0.609495	3.44618	4.14599
0.829383	4.38253	1.16093	1.49748	3.82571	1.03765	5.16847	4.78135
0.557383	2.3501	1.86047	1.39651	5.0748	1.70165	3.85196	3.16404
2.51291	3.29509	0.662063	1.53584	1.79139	1.91911	4.23216	2.73256
1.38556	2.27635	2.23324	1.45457	3.95433	1.38452	3.27669	2.59617
0.994498	3.62744	2.53328	2.19066	2.43565	0.21758	4.00263	3.32529
1.49791	4.8196	0.308228	2.00371	1.52105	1.49335	4.70837	3.37519
1.59737	1.99239	0.788147	1.49814	2.71806	0.900493	3.77554	3.916
1.62674	2.6496	1.25922	1.3341	3.76604	0.950912	3.34838	4.46699
3.01641	2.9247	0.790239	2.82791	0.38267	0.774335	5.01657	3.3011
0	2.43341	0.580888	2.02234	0.67288	0.622692	2.9302	2.66887
3.14368	4.24331	0.508314	2.2426	1.31831	1.27607	4.351	5.0884
0.997413	2.20507	0.736731	1.51895	0.384233	0.929112	1.70368	3.74495
2.26838	2.859	1.95489	1.30784	1.47826	0.793641	6.29125	4.03926
1.56476	4.16807	0.546524	2.50792	6.27844	0.42434	2.36095	3.59206
1.46184	1.73803	0	2.46658	0.866459	0.403261	4.69009	4.33306
0	2.11395	0.589606	1.82364	0.768198	1.1352	2.29842	4.10443
0.563239	3.06377	0.414191	1.55369	1.56399	0.940983	2.06212	2.95719
2.0263	3.9283	0.566048	1.43142	1.30115	0.537618	2.49443	4.70825
1.68838	2.34022	0.127458	0.21627	2.23158	0.974752	4.80629	4.33425
1.02316	2.21118	2.68344	0	1.99317	1.09852	3.23028	0.706037
0.465284	3.10381	0.330939	0.598698	0.574548	1.1203	3.9925	3.38276
1.18219	1.88472	1.04193	0.77142	4.3939	0.648818	4.82218	3.37461
0.310891	2.94131	1.31039	1.72476	3.85349	0.676309	4.46749	4.23903
0.847412	4.73066	0.631562	5.27422	2.57293	0.817737	1.19847	5.23754
3.30241	2.93818	4.54269	0.996001	2.9886	0.782817	3.12812	4.04221
0.299075	3.70444	1.00016	1.43119	1.11382	1.79915	2.36504	3.23914
0.355763	0	1.68846	0.111391	3.6915	1.32793	4.20571	3.99803
1.33046	3.782	0.925513	0.691514	1.91779	1.11864	5.7668	4.01777
0	3.08766	2.38893	1.54994	0.888548	0.306766	5.02246	4.27759
1.48632	4.0339	0.0598683	2.20641	4.03492	1.91425	7.37427	3.70232
0	1.45992	0	1.17407	1.93553	4.82008	5.92187	3.596
1.80957	2.64918	0.932184	1.44478	2.23426	0.22708	5.71274	3.6673
2.15659	2.98207	2.74793	2.10277	3.21019	0.682419	6.24588	4.81932
0.86028	2.70664	1.44465	1.94704	4.03036	0.552821	1.53229	3.68234
0.320893	3.93882	0.0665956	4.13385	1.26238	0.613222	3.70763	3.26302
1.12984	2.88595	1.0695	3.49314	1.6814	1.17805	4.11693	3.72708
1.82854	3.27537	1.12577	0.954962	0.372487	1.41376	4.2845	3.47976
0	2.95078	1.17371	1.28881	3.38728	1.30637	7.77992	2.88536
0.0285924	3.08908	2.43635	1.89979	1.43392	1.33376	3.15319	3.02881
0.551196	2.96581	0.101667	1.69789	2.23824	1.18923	4.7726	2.7159
1.4026	3.34674	0.995589	1.03816	2.3143	1.68524	0.88312	6.66999
2.87088	3.5371	1.3659	4.63401	2.4397	0.819977	2.85223	3.80133
2.80181	5.13527	0.898139	1.71871	3.7842	1.65327	4.09027	3.18918
0	2.16514	2.40259	1.70833	1.16931	0.951323	4.32016	2.86027
1.57808	2.75857	0.341012	1.4963	1.74192	1.1863	3.82896	3.61771
0	2.98499	0.795122	0.916286	2.56513	1.62952	4.05133	4.17024
2.63834	3.8325	0	1.58673	2.96101	1.39119	3.90854	3.99164
2.01574	2.74533	1.94332	0.516642	2.74221	2.09723	5.78665	4.46336
0.645976	2.7774	0.788168	1.50754	0.54017	1.44023	4.23154	3.09828
1.34241	2.78229	0.682674	3.11375	2.61921	1.0727	3.0229	2.77026
1.5198	2.18919	0.515374	0.770828	0.32122	0.38503	3.8855	3.30831
1.26362	4.60174	1.44466	0	1.91946	0.366361	2.61377	4.13329
0.600884	2.05433	0.689909	1.6936	0	0.97816	4.67586	3.75353
1.70584	3.19061	1.70636	1.77121	1.85463	1.55823	3.2883	3.74945
1.38856	4.35454	0.547989	0.483291	0.888045	0.17148	5.00208	2.74626
1.02942	3.25009	0	0.223941	3.60399	2.60663	5.83701	3.47631
1.8845	3.00815	0.667818	1.16856	5.88786	1.03485	6.64421	3.37636
2.04258	1.62193	2.21212	1.56677	4.52072	0.396177	4.30158	3.25344
1.13309	0.258542	0.670925	1.04144	3.63365	0.744276		3.77275
0.597944	2.37028	0.849549	1.00032	5.70151	0.541656		3.89123
0.158996	2.86515	1.0914	2.11227	1.84424	0.51437		3.54461
0.897173	5.05173	1.44637	2.69964	6.26181	1.09785	5.47069	2.53118
1.67657	3.79835	0.884747	2.3736	0.700691	2.46109	2.95986	4.63651
0.81289	2.57007	0	2.2567	0	0.946603	4.73002	4.1415
1.49323	4.44935	0	2.24871	1.58651	1.48751	5.19763	4.26072
1.90965	4.34835	2.25568	1.82792	2.27053	1.5226	3.52456	2.21806
3.5312	4.53808	0.994872	0.25413	1.93495	0.636528	4.45898	4.60487
1.15872	1.31726	3.84423	2.08015	1.85371	0.517507	5.04381	2.9402
1.1497	1.76098	0.330032	1.11533	0.285301	0.650042	3.69375	1.06457
1.73565	3.08007	0.38253	1.85866	0.280366	2.09119	3.73517	4.18928
0.448521	4.18566	1.40726	2.47823	0.455172	1.1906	4.94112	2.82279
0	3.84157	2.49604	0.873596	4.8307	0.838354	6.6475	4.13983
0	1.9165	0	1.20124	2.63228	0.751044	2.20192	3.29843
0.441197	1.74107	0	3.27926	4.61939	3.31792	7.16281	4.4066
4.1896	2.65275	0	1.39467	1.15348	0.770902	3.29783	4.86286
1.26319	3.0983	2.31038	2.65753	3.41939	2.61472	4.4665	3.36093
4.79557	1.7521	0	1.1312	4.52209	4.8154	2.34845	4.58587
3.17097	4.24786	0	2.23492	3.43084	1.83418	7.14222	4.0781
4.4191	3.41691	1.0004	2.24104	0.649624	1.2809	7.68377	3.09044
0.792891	2.78735	2.29993	2.07861	2.81499	0.946157	3.68828	4.49048
1.39925	2.70911	6.21402	0.547683	2.26999	0.49086	3.90242	2.75657
0.435176	2.31847	0	1.24163	1.72146	1.07294	5.44333	3.67238
0	2.37599	0.400677	2.37151	1.35274	0.0834335	4.36488	3.52629
0.976153	3.97691	1.43115	1.5643	4.47974	0.929348	5.71117	3.16331
2.17519	2.33448	0	2.64288	0.0580422	0.0862573	2.67828	3.83264
1.44261	2.98928	0.300307	2.21635	3.93121	1.56441	3.77828	4.46362
0.255464	4.01811	2.82927	1.22827	1.50731	1.54037	4.65558	5.09836
0.97695	2.57143	0.106128	3.03657	2.22508	0.811397	4.1462	4.37911
0.309538	4.19638	0.959402	3.86967	0.926107	1.0771	4.21765	3.52389
0.542243	1.00854	1.09598	0.737045	3.41195	0.708827	4.89479	3.13639
2.18447	2.50155	0.876964	1.49278	0.0159285	0.513092	4.49721	3.95413
0.915125	2.84051	0.0915737	1.68843	0.334377	0.644902	6.02597	4.26387
0.376768	2.95996	0.291844	0.793693	0.685744	1.19596	5.64846	2.54875
1.45647	3.17439	0.642749	1.40028	4.45863	0.800323	4.7746	4.19238
1.26327	4.38355	0	0.161507	0.851938	1.26979	4.5878	3.12067
1.57399	3.79682	0.817934	1.57378	2.67739	1.9453	7.06186	4.04852
1.44162	3.12926	0.71424	0.82198		0.470015	6.05265	3.76103
0.48513	0.728145	0.877961	1.07454		0.970519	4.32587	3.31473
0.352376	3.17809	0.52854	0.200692		0.594233	4.84983	3.36993
0.0533537	2.40083	1.28539	1.54638	0	0.251141	9.16376	5.28777
0	3.10952	1.42151	2.38856	2.56433	1.33798	2.75008	4.55328
2.06516	2.42477	1.50964	1.16153	4.46311	1.61142	3.24034	2.87904
0.667407	2.80753	1.84083	1.66929	3.17507	1.23611	5.05475	2.44014
0	2.91505	0	2.79144	0.576872	0.0321626	4.38829	2.97409
1.6364	2.02666	2.95283	0.061008	3.8993	0.704225	3.29564	3.99824
1.66638	2.50035	0.879804	2.17722	0	2.10078	3.83578	3.33411
0.28032	1.83146	0	1.65884	1.62399	1.35727	4.99405	2.80999
1.79645	1.01427	0.465506	1.83741	0.78754	0	9.57371	3.00744
0.880739	2.51799	1.69826	1.3549	0.473742	0.524711	5.16427	3.56858
1.08277	3.58543	0.455521	0.479855	4.23106	0.884141	4.08379	2.24886
1.78244	3.29749	1.95496	1.42455	3.47713	0	5.16686	2.79538
0.118379	3.07477	1.63683	1.2976	2.56318	2.23164	3.20923	3.68435
0.239643	0.585331	1.1925	0.854406	4.72863	2.5919	4.65935	3.69025
1.0425	2.72276	0.378495	1.32831	1.99222	1.58227	6.3775	2.47667
1.33829	2.96258	1.82151	1.08577	1.17621	1.49725	8.38375	3.86479
0	2.6648	0.649099	0.802845	2.12266	0.761433	5.10886	2.43831
0.999134	3.60033	0.932117	0.914999	0	2.03065	8.4359	3.36115
0.40099	2.94042	1.96234	0.179249	2.44046	0.229768	5.01922	3.404
1.19464	2.94213	1.63586	0	1.9811	0.731851	5.55815	2.94499
0.485947	3.96068	0.383185	2.74965	0.395124	0.478386	3.03266	3.00696
0.897414	1.84324	0.166962	0.755224	0.981902	1.33933	5.18005	2.65021
1.11228	4.96879	0.179929	2.68891	1.14875	2.27872	3.99013	3.78323
0.49329	2.17441	0	1.81556	0.439093	0.728174	4.31752	2.47649
0.596535	3.87935	0.919318	2.43525	0.975406	2.13382	3.08816	4.02336
0.845451	1.98951	1.9748	1.60312	0	0.731281	4.84128	3.5588
2.5856	2.08437	1.39516	0.639192	0	1.99979	6.50618	3.64392
1.06918	2.36595	3.07926	1.16305	1.90123	1.02102	4.76358	2.90184
2.86342	3.71739	1.35562	0.0824114	0.423894	1.47164	6.28582	4.53419
0	2.69776	3.4068	1.24149	0.687928	0.431202	8.40786	1.3572
0.899497	2.92931	1.86892	1.02467	4.67066	1.4753	4.18693	3.79879
2.84015	0.380952	0	0.787673	5.85313	2.64459	2.92433	2.97845
0.976043	3.90644	0.910411	4.06252	0.402198	1.05906	4.5404	2.4254
0.526348	2.84676	0.701343	1.03898	0	1.14132	5.34305	3.30606
0	3.51297	1.45243	0.542696	0	1.87198	2.07588	4.48814
2.76195	4.03224	0.610476	1.34647	1.52508	1.49766	4.55533	3.45794
0.887469	3.50768	0.207789	3.28624	0.731657	0.942089	4.91638	3.57743
0	2.67729	3.97697	1.15651	0.621378	1.47448	4.92705	4.64325
1.27391	2.77258	1.61116	1.04391	2.60961	1.26187	7.18702	4.0962
1.38281	4.74972	0	3.58104	1.03867	0.377597	6.70547	2.62745
1.30375	0.991415	3.51253	0.535896	2.02393	1.1818	3.73249	4.27889
1.54203	0	0	1.16275	0.661616	1.06104	5.87556	3.20286
0.314319	2.4415	0.749423	3.55209	0	0.0872842	3.78606	3.80732
0.89739	2.77679	0.194487	0.694465	0	1.1234	3.74483	3.95204
1.66393	2.52357	1.5182	1.25261	0.990977	1.42291	1.0226	2.64862
1.16511	1.29671	0.763945	0.465282	4.66716	1.83768	3.70006	3.08498
0.0498599	3.4294	0.503928	0	3.4912	2.42807	5.05047	1.94752
1.43147	3.11884	0.365276	1.71183	0.230442	0.515097	3.68718	2.61269
1.22934	4.16404	1.76515	0.804146	2.10765	0.529126	5.36394	3.35724
2.21412	2.24048	2.91465	0.523238	0	1.21899	4.27874	2.17992
1.22669	3.20018	3.27961	0	0.273759	1.09636	5.48601	3.30636
1.49672	1.53673	0.384634	1.36719	1.54951	1.4748	5.1659	4.42267
1.05257	1.72049	0.136581	2.267	0.0910125	1.41714	4.68838	3.93592
1.09077	3.32533	1.82624	1.59493	0.702968	0.522273	4.63202	2.54056
0.599212	1.89734	1.79304	0.922702	0.827521	0	3.54643	3.77122
1.62726	3.46671	0.423352	1.21095	0.579036	0.652997	4.79425	3.11946
1.48388	2.3215	0.00290276	1.19368	1.17086	1.57292	3.45255	2.84602
0	4.29548	2.32831	2.40799	0.982497	1.03601	3.95008	3.64887
0.617509	3.57447	0.40896	0.851862	0.41779	0.919373	3.71005	2.83278
1.78272	8.53379	3.9121	1.79547	1.23583	1.29205	4.0742	5.32493
1.0584	2.22373	0.0911249	1.42311	2.26395	0	5.03062	1.90656
0	1.96097	1.63902	2.8723	1.23462	0.784331	3.70434	5.47075
1.84861	0.757764	0.170675	0.771093	5.11566	1.20793	4.68927	1.78201
1.13911	1.19667	1.42962	0.761462	0	1.88343	3.67963	2.90909
1.42472	1.65887	0.939278	1.80165	2.58611	1.40088	2.96619	3.94635
0.629917	3.83256	0.934284	1.67442	1.44474	2.11318	3.5338	4.42124
1.15078	2.58179	1.32259	1.19205	5.66066	0.485594	5.26996	3.51068
0.360763	1.3354	0.568692	4.00147	5.32091	0.389786	4.57412	4.36878
1.89441	0.716099	1.94468	1.50571	0.531825	3.45184	4.82787	3.19291
0	3.50225	1.8473	1.63381	0.316217	4.48249	4.65991	3.77649
0.404975	3.7982	1.82117	2.29148	4.95573	0.938218	4.39721	2.62497
1.12832	1.17299	1.29885	2.46103	3.26675	1.56457	2.34168	4.16424
0.808239	1.29514	0.399752	0	6.3885	0.894539	4.53028	2.66839
0.566424	1.68376	0.775435	0.0875035	2.98531	1.0251	4.76002	4.04688
0.0771841	4.12391	0.709235	1.03706	2.4119	3.07659	5.8622	3.76875
0.456998	0.862259	1.00861	2.36871	3.26784	1.78831	5.12666	0.76348
0.804067	2.25191	0	1.12167	3.22277	0.407462	2.77214	5.09053
2.00176	3.54524	0	0.624482	4.69715	0.28636	3.48111	3.93825
1.33024	2.73582	0.620665	1.61705	3.64849	1.02579	4.67162	3.89361
3.05757	10.3684	0.386566	1.52161	1.59284	1.53169	3.71211	3.30733
0.705677	2.61528	1.00688	0.661862	0.407666	2.19324	7.44669	3.15858
1.12085	3.85795	1.78912	0.243681	4.03122	0.548289	7.45554	2.9575
1.93401	1.28371	3.27721	2.39971	2.46095	0.231744	6.51352	4.40855
0	0.0701565	0.825229	2.21528	0.572367	1.32154	4.47949	4.48041
1.51742	2.90788	1.36429	1.21641	2.84517	0.91071	3.92368	2.67477
1.45034	3.30223	0.0987823	2.0824	2.36699	0.846629	3.49958	3.12615
1.12475	2.3139	0.848353	0	1.09742	0.700426	4.33298	3.48539
0.842471	1.74245	1.02346	2.76048	0.859057	2.72347	6.79418	5.97087
1.86969	2.41429	1.19704	1.37909	0.663853	0.659571	4.96308	4.56665
0.963703	3.04421	0.652985	1.02069	2.94544	0.990467	4.39157	3.73132
0.550498	3.90923	0.825516	2.25316	2.45054	0.909478	4.0674	3.22696
0.335724	2.58498	0.19711	1.28029	5.12546	0	3.99079	5.09957
0.418402	3.73924	0.316945	2.50516	1.62095	1.39842	4.81238	3.62201
0.678005	2.12346	0.451046	2.48336	0.207033	0.185151	4.0313	4.58814
1.25366	1.13307	0.176984	1.20834	4.10562	0.612711	4.07145	3.39754
1.45231	2.88101	0.957248	1.42338	1.976	1.43636	5.71614	3.19977
2.26007	1.799	1.37142	0.511698	0.524638	0.910484	4.36461	0.0757988
0.493976	1.16748	1.61597	1.73629	0.498079	1.43654	1.78372	2.07198
1.39612	4.75424	1.1354	1.40539	0.0401535	0.384421	2.06474	2.30989
1.1265	4.35032	4.05792	1.7097	4.33352	0.620349	3.80924	4.22566
2.96327	2.92964	0	0.173852	4.73833	0.216186	8.27034	6.6659
4.37728	1.70412	0.780404	3.14641	0.468175	1.14238	6.84452	4.44562
1.79818	4.10057	2.19746	1.52469	6.96178	0.890228	4.49756	3.82698
1.0291	0.662617	1.30339	1.14974	0.649565	1.31034	4.28933	4.22336
1.10136	2.92262	0.215523	2.44935	3.25395	0.79393	11.791	4.89155
0.463537	2.19401	1.9965	1.90438	0.455077	1.17392	4.48328	3.42248
0.543143	2.90666	0.72384	1.66358	1.00362	1.62462	3.4544	3.5289
1.17405	2.7909	3.79509	0	0.695032	2.43996	2.90675	3.79561
1.0224	1.82708	0.645714	0.644422	2.09873	0.795067	3.95473	2.28025
0	3.21027	3.08308	1.25817	1.53803	0.861371	3.73571	3.93798
1.74165	1.17857	3.48886	0.594895	3.09991	2.81762	3.74691	2.72742
2.68379	3.30783	0.529217	0.605154	0.460216	1.37558	4.59845	3.397
0.27734	3.58619	0.802734	3.00146	0.882368	1.2291	5.25137	3.27577
0	3.39183	0	1.9833	1.86255	0.456837	4.41637	1.43211
0.9699	1.89013	0.300141	1.22863	1.931	1.21182	0.923291	2.07608
1.1165	2.10941	1.01308	6.12447	0.081328	0.839791	3.24759	2.39729
0.297378	1.55164	0	4.19912	0.752483	0	5.26396	2.46727
0.700111	4.0386	0.168329	0.667005	1.99168	0.0882353	5.79889	2.75713
0	5.93602	0.0740863	1.83146	1.31105	0.601101	4.85155	2.67628
0.517837	3.4567	0.731747	3.13697	6.25221	1.48543	7.22156	3.348
0	2.16546	1.72469	2.16889	1.09451	0.86059	4.07972	4.38576
0.567296	2.7271	0.985101	1.26871	0.398631	0.934177	3.54315	3.54006
0.046177	2.21915	0	0.965451	1.06571	0.567085	3.80405	3.36473
1.27647	3.71738	0.672502	1.08891	0.130174	0.641497	3.69091	3.40556
1.44901	4.51522	0.470911	2.24041	2.70837	0.86646	5.79573	4.16847
1.84615	2.22789	0.408137	1.68956	3.07242	2.18541	6.71734	4.28167
0.567615	5.02623	0.610023	1.35753	3.83935	0.837954	8.04647	3.11959
0.824408	1.48467	1.2691	3.56886	1.97054	0.904897	4.77206	2.93764
2.08277	3.76716	0.701116	2.10685	0.379784	2.1056	4.37438	2.93324
1.77103	2.19434	0	0	0.352589	0.657114	4.89683	2.84965
1.67942	4.10641	1.01515	0.835254	2.28294	0.978326	4.01863	2.99326
1.23728	2.36628	2.19664	0.807573	2.72816	0	10.3577	2.80773
1.10056	2.16689	0.318571	0.806555	0.320715	0.403874	6.07388	2.88775
1.05408	1.78806	0.301811	0.7529	1.78714	1.68435	3.8009	3.47263
2.72427	3.54377	0.364209	0.96401	0.811625	1.15559	3.43569	4.3556
0.668944	6.71286	0.691633	1.8497	1.05109	1.23772	5.58124	3.71338
3.15377	2.47715	1.37739	1.72258	2.91519	1.51389	4.04619	1.93338
3.19242	3.96289	1.43451	1.1186	3.516	0.977091	3.97027	3.12131
0.990622	2.50824	0.72451	1.42299	0.664776	1.38483	3.53467	3.10045
0	4.33905	0.62656	0.816041	6.89986	1.30269	4.80098	3.68532
1.47347	3.03763	0.733432	1.49238	2.86372	0.707363	4.17308	2.66078
0.355697	2.22254	0.406055	1.01761	2.57922	1.38647	6.35263	3.87561
1.57865	2.16755	0	0.676245	4.14068	0.231587	3.99586	2.69475
0.819088	2.21177	0.946543	1.14583	4.04664	1.97077	4.42924	1.82103
1.25248	2.83353	1.61635	0.717623	0.12565	1.77812	5.15291	2.48862
1.41028	2.999	0.183942	0.624965	0.725249	0.893471	5.28485	4.47692
1.73281	3.37208	1.15939	1.6496	1.04491	0.776645	6.40429	4.0655
1.68874	2.26034	2.58948	0	1.12571	1.02167	3.69986	3.51137
2.25606	2.85125	0.201442	1.3332	1.90482	0.584024	2.82108	3.74858
0.606008	2.44079	1.27742	0.0843374	2.85514	0.866133	4.11697	3.59208
2.55538	2.34091	1.09963	2.00738	5.52385	0.306159	3.93827	3.11026
1.47492	2.12737	3.9382	1.19536	3.00462	0.870326	5.62702	3.4565
1.49641	3.69493	1.45119	2.16345	3.71355	0.592309	3.72604	3.25176
1.45352	2.15925	0.63465	0.317135	1.04267	0.630256	5.15854	1.48608
2.91881	3.32088	0.971264	1.17201	1.91151	0.790692	6.22881	3.24298
0.855463	1.75647	1.2542	1.64936	1.12477	1.33087	3.19985	3.77993
0.213433	2.94028	2.24184	0.863344	4.86302	1.03522	5.85765	3.38161
1.29802	0	0.724514	1.83634	3.05346	0.577164	9.06721	2.86527
0.0702065	3.90524	0.717096	0.775739	1.77173	0.743967	5.81132	3.74549
3.39384	0.297951	0	2.18953	0.562782	1.13743	3.93585	3.80152
1.59611	3.69299	0	0.90245	2.40668	0.633507	4.55751	3.24652
0.805913	4.59282	0.569073	0.542096	1.26949	0.773843	5.07738	3.77252
2.23257	2.67783	0.898614	1.05547	3.6396	1.70136	4.44972	2.77738
3.46531	5.63425	1.79171	1.66485	1.02538	0.791996	4.45477	3.99325
0	3.13119	2.1592	2.35185	1.7052	0.597936	4.22507	2.83175
1.05243	1.39995	1.75533	2.14342	2.1507	0.649	5.26004	4.52565
2.55822	2.96736	0.0468179		3.98256	1.02782	4.63391	3.58506
0.253633	1.64861	0.346789		0	0.771269	3.99221	1.02618
0	3.75224	0		5.07152	0.938536	4.79423	4.77821
1.19753	2.18598	0.418873	1.09104	4.43524	5.41459	4.37836	0.86251
0.815241	0.198898	1.68209	4.12598	0.237848	0.878014	5.52444	2.88109
1.54614	3.71335	0.906706	1.45245	1.10677	0.632749	3.87181	3.82379
0.987817	1.63951	0.72837	1.68328	4.15892	1.93034	3.99764	3.49633
2.47271	2.02308	0.0409588	2.02732	4.36565	0.861546	5.6468	3.24386
1.64481	3.19941	0	1.77238	0.752308	0.387949	5.55238	2.81296
1.41337	2.25643	0	1.15528	3.39939	1.79752	4.2889	4.26471
0.93271	1.34357	0	1.20193	1.01171	1.18677	5.60609	2.26704
1.25969	1.60641	0.759249	0.728002	0.382291	1.31528	3.87468	5.10456
0.994376	1.98347	3.80428	2.25154	3.48201	0.648492	3.47294	3.42348
1.50741	3.215	1.22001	1.79601	0.509942	0.627595	4.89294	3.06864
1.22834	2.88688	2.27821	0.828271	3.02214	0.797018	9.76352	3.97844
1.07576	2.34242	0.946988	1.44504	0.271635	0.880902	5.33183	4.30623
1.13441	0.95524	0.163217	1.36041	1.82166	0.76511	4.43734	3.12498
0.760722	1.20067	0.225372	1.61802	5.48908	1.10352	4.45056	3.57561
0	2.43442	0.487254	2.33391	1.68416	1.82276	5.03186	2.4148
1.19796	1.239	0.336513	2.67087	0.367722	1.53585	4.78287	3.55442
0.168858	4.82642	1.9129	1.00907	1.87081	0.572747	4.68633	1.65999
3.10402	0.782722	0.816993	2.06156	1.62781	5.93376	3.76773	3.65857
1.76069	1.76049	2.54424	1.85329	1.45297	0.474084	3.40372	4.27413
1.78629	3.83366	2.42678	1.6314	0.438882	0.943469	4.76904	2.89282
2.38695	1.45109	0.817734	1.39559	3.05095	2.2672	3.35392	4.12034
1.12309	1.99306	0.0923984	0.44319	0.831461	2.45129	4.96661	2.5684
0.882251	3.2034	0.275162	1.86012	0.145305	0.884554	4.63929	3.02997
1.38901	1.9045	1.29944	3.71661	2.62914	1.11311	4.77841	3.12216
0.0809105	1.81018	2.78411	2.10061	5.11734	1.19803	4.00449	2.04821
0.759716	6.19393	3.72084	1.64655	4.01546	1.47208	4.94737	3.30613
1.35219	1.0676	0.945555	0.764983	1.95222	0.801833	4.35733	3.80685
1.725	2.82754	0.44401	1.59789	0.671845	0.910945	5.25738	1.95506
0.793077	1.40385	1.58677	1.01068	2.55928	0.386525	5.88708	3.48818
0	4.79087	0.0691955	0.881798	0.454085	1.45546	6.19306	3.73403
2.58121	1.38201	2.91817	1.54788	0.569691	0.244934	3.30897	4.97431
1.59747	3.26128	1.1494	1.38915	2.8069	1.4066	6.46291	3.2517
0.380977	4.13438	0.839536	1.74564	1.87977	0.627312	5.08208	2.28536
0.82489	1.7192	1.35621	2.52059	1.31762	0.533602	5.16635	2.12268
0.761166	2.19826	1.11095	1.75725	1.61779	0.788503	3.74438	5.0331
1.33893	3.20077	0.470868	0.78585	0.559152	0.945015	4.19907	2.67909
0.821205	2.79722	0.185236	5.52779	3.92057	0	6.85195	4.71117
0.866726	3.75377	0	1.69807	2.44172	0.62907	4.76676	3.69835
0.877049	2.60012	1.73637	2.46957	0.200534	1.19903	5.67477	3.77017
0	2.42143	0.675774	0.557293	2.39234	1.51392	7.83178	3.10413
0.230633	2.30187	0.217516	1.3364	1.11559	2.59293	6.98418	3.9102
0.066118	2.46694	0.506377	1.87776	2.65602	1.10989	4.60449	3.70078
0	4.94724	1.52569	0.553908	0.580133	0.122153	3.82222	4.0557
1.7127	3.53305	2.61802	1.69438	4.32501	1.2263	4.58599	3.42589
1.11423	1.0314	0.796263	1.03989	4.69651	0.951897	5.61478	3.26163
1.46505	3.59777	0.533974	2.52763	3.51088	5.13626	2.77559	3.79077
2.53595	3.14087	0	2.09059	0.698755	1.91928	3.53073	5.59247
0.786667	2.98029	0.284234	0	0.675806	0.739451	4.93394	2.16344
2.40856	5.42328	0.529742	0.80761	4.11428	0.757648	4.52767	3.42966
0.587927	2.65064	1.03634	1.40378	3.25254	1.53921	5.10793	4.19048
3.23333	2.21784	1.07014	1.6482	2.58827	1.27948	6.37054	2.91486
0.976823	1.92288	1.54484	0.890968	1.69261	1.38127	5.5	3.037
0.875787	4.3543	1.41124	0.258871	0.415721	1.00546	3.6954	4.06778
0.479265	0.665973	0.339138	1.68955	1.57886	1.19277	5.41428	5.05158
0.262974	0	0.188793	1.85293	1.94354	1.4089	4.91833	3.05208
0.501339	1.75203	1.17926	1.33229	1.09881	0.868429	5.08733	3.25517
0.157086	2.16529	6.33333	1.54259	3.74161	0.275999	7.89647	5.45101
1.04642	3.6292	0.4375	0.845696	4.76817	1.82439	4.95246	1.00756
1.62434	2.8397	0	1.07634	3.91003	1.36892	3.01958	3.54747
0.48471	2.99539	1.0726	2.21496	0.791815	0.156117	5.17645	2.51484
1.24115	2.91136	1.00749	1.15867	2.74129	0.508691	6.41152	2.58014
1.95016	5.45797	0.337936	2.31212	5.74571	0.751371	2.78034	3.57506
0.290307	1.56956	0.246727	2.14141	3.14506	0.576962	4.13211	2.83158
1.91854	3.39882	0	2.76559	1.24242	0	4.75984	3.21958
3.30002	5.31552	0.798499	1.86078	0.750596	0.730358	5.13351	4.95646
1.34045	4.01878	0	2.48982	4.76179	1.0645	6.05469	4.22409
1.65855	3.75033	0.494373	1.45014	2.16736	0.77368	7.65249	2.77308
0.787258	0	2.03455	1.56169	0	0.946068	3.84603	3.41814
2.07506	2.52808	1.3264	1.8464	0	0.173726	8.76346	2.61693
2.38038	2.7054	0.784049	0.851382	1.03936	1.52211	4.75604	2.14218
0	2.22192	0.164265	1.27122	0	3.99911	5.40476	3.04375
1.14498	2.43151	1.22505	2.10333	2.76189	0.785288	1.65745	2.65033
3.49664	2.60015	1.86061	1.66477	0.119678	1.10855	6.94041	3.56244
2.45917	2.44475	0.574894	1.50928	1.53958	2.07997	4.05599	3.31296
0	0	3.2096	1.11775	1.73772	0.906594	4.93231	2.46795
0.931017	1.79636	0.24587	1.40691	1.28877	1.58105	5.58052	2.0151
2.74723	2.74089	0.90742	1.26676	0.975613	0.361811	2.88481	4.0928
2.52172	2.28706	0.264431	1.94178	2.24273	1.70544	6.36333	4.57451
0.8782	2.90436	0.728869	1.3379	2.03966	1.37126	6.0884	3.43663
1.001	2.82987	0.159687	3.08259	2.17853	0.483979	4.47919	4.74985
0.920395	2.08605	0.271004	6.04598	0	1.22948	7.41093	3.23429
2.21683	2.66966	2.36625	1.41817	3.68505	0.132547	3.966	3.51373
2.72925	1.36025	0.393029	1.98118	0.583655	1.12369	3.92599	2.81799
3.06389	2.55503	1.37302	0.858313	1.96856	0.877595	6.17283	3.98909
1.35846	2.61394	3.25318	1.08759	0.559732	1.09157	5.65543	3.48803
2.25873	2.68449	1.62053	2.36964	0.32529	0.830634	4.70458	4.1842
1.4514	2.22717	0.836923	1.4557	0.585845	0.649583	4.73679	2.87392
0.966464	4.42177	0.797781	1.07843	2.10945	0.372382	6.03211	4.22484
1.07673	1.15401	1.83333	1.14115	2.24955	1.97085	6.13882	2.36434
0	1.14843	1.0031	1.63718	5.24713	0.722866	3.88954	4.16506
0.453669	1.69197	5.85186	1.39605	4.29839	0.791393	5.86488	4.23927
0.609228	3.49029	1.82838	1.39465	0.127582	0.12283	4.64609	3.71839
1.11733	3.50867	0	1.68988	0.201885	1.41423	3.39476	2.24545
2.19068	2.45815	0	0.788997	3.16251	0.474777	4.09994	4.57484
1.94845	3.00914	0.871033	1.45416	1.54715	0.774708	5.75955	3.21515
1.94021	6.78054	0	1.73871	2.37523	0.621162	5.61493	2.67965
0	1.1496	0.826693	1.62259	3.34568	0.364512	4.39961	3.15042
1.09843	1.74764	1.48313	0	1.59734	1.27678	3.87613	4.00626
1.42375	0.993823	0	1.63068	1.10298	1.30106	5.56477	4.81285
0.592215	0.946759	3.14547	0	0.404468	1.97634	4.65546	4.03878
1.15515	3.75545	1.41073	2.09463	0	0.642596	5.01056	3.10855
0.741069	2.0767	0.687326	2.23324	0.481842	1.07389	5.64431	1.51809
1.04655	2.70697	0.0548484	2.05544	4.5336	0.623607	4.45116	3.57794
0	1.99673	0.700574	1.11122	1.58054	0.671704	3.58866	3.79253
0.467176	1.74309	0.326286	2.37663	3.51777	0.649808	5.26354	4.58408
0.513283	3.5512	0.393396	1.06392	0.392582	1.03941	4.78398	6.10929
0.947075	2.95961	0	0.867267	0.14196	0.663144	3.10492	3.40457
0.43493	1.89117	1.67454	0.859919	0.830642	0.679934	4.20468	2.79695
0	2.88181	0.133116	1.80135	0.153242	1.25087	9.26213	3.24101
1.9003	2.50731	0.354426	1.06783	2.02608	0.875346	3.88203	3.41584
0	1.83563	0.611328	0.798195	2.45868	2.33042	6.69718	4.14628
0.140514	1.6976	0.127965	0	0.654238	0.393351	3.64545	3.16793
1.64424	0.533278	0.730002	0.688237	0.729789	1.11389	4.14085	3.51586
2.13401	2.30141	1.95249	2.12212	1.02098	0.281608	1.09214	3.53698
0.358542	3.89515	1.19071	0.774752	3.62051	0.909181	6.17874	3.54276
1.31929	2.89126	0.421957	1.73822	0	0.593859	7.31164	4.84559
1.6736	2.68831	1.68522	2.91613	0.798149	0.681087	4.80474	2.8892
1.84871	0.739576	0.335975	0.788911	3.01623	1.321	6.12738	3.75459
0.336746	2.39006	0.353518	1.84224	0	1.50931	5.54524	3.34241
0.777219	2.31212	1.58278	5.19147	1.1408	1.50353	4.14309	4.37939
1.21936	2.92088	1.83599	1.42973	0.292451	1.1238	5.60638	2.78853
0.157371	4.65085	1.3768	1.57315	3.33619	0	4.83917	3.15334
0.723304	2.55903	0.225403	1.64579	1.1908	0.776244	6.11964	4.18889
1.44909	2.94472	1.99206	1.57496	4.52372	0.458454	5.38798	2.21866
1.98636	0.409955	2.29729	1.71517	2.46857	2.13578	3.39682	3.00981
0.473284	2.45129	0.576078	1.17761	1.98099	0.872854	3.8949	5.65527
2.07962	3.02831	0.332954	1.84625	1.49048	0.821024	4.69365	5.63268
1.48031	2.76715	1.0658	0.304853	1.61489	1.41507	2.81431	4.70266
1.99903	0.744378	3.29825	1.62445	0.93565	0.926723	5.14596	4.53979
1.80915	1.02065	1.47542	1.86062	3.31904	0.523169	4.17705	3.21827
1.24856	4.87345	2.16654	1.72188	0.466418	1.23002	4.34162	3.25328
1.77039	4.41473	1.59752	2.67977	1.82048	0.414186	2.70394	3.55741
3.12525	3.28475	3.31056	1.44164	2.12893	1.05244	4.26515	3.33063
1.43686	2.04069	0.307529	2.12885	2.80018	0.825333	4.93254	3.4173
1.94836	2.86375	0.231046	2.33515	0	0.682514	6.1225	2.43378
0.414993	3.29087	3.27169	1.55492	0.678353	2.00824	6.40374	3.09662
0.630985	1.15333	0.714827	1.42535	1.72544	1.31884	3.93717	3.91374
2.05025	2.15975	0.351032	0.0457449	0.838785	1.14203	4.05554	4.82291
0	2.65249	2.35885	2.04098	2.91597	0.309963	5.17733	2.57264
0.783803	2.15537	0.46749	1.4352	4.35085	0.355551	4.47211	3.08752
2.29623	3.84299	1.48614	2.31309	3.53952	1.04683	4.98988	2.36556
0.64487	4.19753	1.7021	0.581112	1.20243	0.613502	4.22265	3.66812
1.95483	1.47876	0.196551	2.34822	0.881759	2.12871	4.99241	5.76377
0.785142	2.50554	0.83373	2.34033	4.97105	1.96345	5.59775	2.39053
1.1645	2.56782	1.67627	1.75226	4.23251	1.54618	1.69181	3.56822
0.61387	4.56927	1.44561	1.24145	3.65655	1.64241	5.57256	3.13732
1.52526	0.500182	0.752413	0	0.33152	1.23646	5.65327	2.03573
0.416833	1.74586	0	2.11435	3.22762	0.693635	9.99108	2.68888
1.23138	2.84883	2.107	1.89754	2.31081	2.56417	5.90009	2.3981
1.50599	2.59487	2.15634	1.86985	2.55303	0.447474	5.91258	4.31461
0.743823	1.14418	1.01323	1.72371	0	1.72502	4.47628	3.83766
0.226057	2.82118	1.90431	1.30181	0.418231	0.858211	4.4111	3.66718
3.5633	0	1.35854	1.56881	0.111565	0.134679	2.6448	3.77531
0	0.367331	2.56243	1.25192	2.75647	1.52999	2.96341	3.73993
0.40823	1.91103	0	1.45999	0.713031	2.06767	7.11837	3.21566
0.786783	2.75686	1.62986	1.6485	0	0.475339	4.67755	2.52228
1.45714	3.20135	0	0.816463	2.33384	1.60923	5.43483	4.51268
1.33921	5.5645	0.757296	1.75359	2.16925	1.56356	4.10013	2.97874
0.557947	2.35275	0.152361	2.5789	0.0814861	1.35066	4.48259	4.71948
0.758961	1.9058		0.732313	3.78771	0.644798	3.85145	3.58885
0.617729	2.91409		1.63497	1.28714	1.09047	5.11224	4.06145
2.46095	2.868		1.27927	0.250961	0	5.89228	3.8393
0.371144	1.78915	0	1.56365	1.74268	1.88219	4.39352	2.61396
2.78982	3.99853	0.349315	1.21216	3.40593	1.71927	6.04118	2.91733
2.18004	1.91762	0.0285388	1.00897	0.810764	3.31613	4.44862	3.50113
0	3.61638	0.513661	1.83478	1.36013	0.251642	4.74337	2.31415
1.44673	3.60923	0.576767	2.17371	0	1.42403	5.83057	2.32253
1.5997	1.93112	1.25673	1.93162	0.209933	0.738444	2.47616	3.93127
0.183966	1.66255	1.11033	1.84149	0.854667	0.438136	5.58001	3.19507
0	3.19335	0.406722	2.36896	0	1.05819	4.73221	3.69405
2.47492	3.92791	0.703856	1.24389	0.188749	0.753543	5.10114	2.6432
0.963017	2.49711	0.590583	0.533809	3.11589	0.62583	5.64923	3.24614
1.5373	2.29786	1.86428	1.10662	2.65535	1.31257	7.05824	3.97164
2.70617	2.11358	0.36456	1.14754	0.438109	0.124679	5.20389	3.5737
0	3.8635	0.583587	1.95653	1.08483	1.95415	4.48861	1.74028
0.747919	3.03064	0.0249501	1.99227	3.16875	1.82022	4.64588	2.9597
0.787892	4.5097	0	0.985288	3.63938	1.08616	7.17744	3.66135
1.13966	3.04556	0.00607681	1.45015	0.8729	1.62022	0.182086	4.15287
1.96984	2.01998	0.0045724	1.6224	0	2.17645	2.94234	2.58324
1.38386	2.49849	2.31052	2.24692	4.12897	1.17127	4.0758	6.20081
2.18915	1.36091	0.546124	2.11697	2.5857	2.11259	4.58266	3.16663
1.52872	1.51686	0.408158	1.64819	3.79068	1.17283	4.81112	4.33243
1.79012	1.2149	0.796334	1.21349	1.88136	4.28103	1.97342	3.10609
1.96976	1.77112	0.867309	2.29613	0.039671	1.09539	5.86079	3.71138
0.677966	2.64416	0	1.10841	1.02883	1.80776	6.25854	3.52017
0	1.5745	0	1.0212	2.41251	0.172394	4.22107	3.775
0	3.38062	0	1.55558	0.883746	1.59473	4.64781	2.89441
3.21827	0.468101	0.503682	6.07692	0.665103	0.39327	6.39874	3.07209
0.821562	1.53418	0.782098	1.81474	2.15252	1.10129	4.07735	2.99169
0	2.9249	0.340716	0.871194	0.53637	1.19393	2.37389	3.25046
1.20904	3.80402	0	1.61991	2.36066	0.811819	2.94294	3.21532
1.18856	1.54332	0	2.74707	2.57272	1.10194	3.40853	2.57867
2.0757	1.96431	0.159624	2.0562	5.46387	1.48329	6.16321	3.28184
1.89809	1.67345	0.970163	0.491698	0	0	4.85922	3.59321
0	3.20138	0.916229	0.652934	1.42895	0.881519	3.31312	2.9797
1.77562	3.01986	0.641282	1.70175	2.4734	1.48415	5.6745	4.26872
0.988694	2.91897	0.882064	2.18929	0	0.560549	3.93577	3.06037
1.01099	2.38861	0.823796	1.19849	0.161786	0.704041	6.97889	4.44932
1.37042	2.92629	0.127609	1.3903	4.52137	1.11911	6.01254	3.87852
0.29203	4.30975	0.544476	0.748331	0.382647	0	5.18073	2.7327
0.193053	1.65117	0.485576	0.186239	0.876386	0.50821	4.0655	6.78339
1.58309	2.01712	0.693365	1.68406	2.68447	1.13672	2.99533	3.93237
4.25014	2.59231	1.11458	0.968786	2.79799	1.16736	6.04571	3.52612
0.598274	4.61388	0.0730159	1.54859	1.63823	0.990605	4.70834	3.73134
0.892477	2.64966	1.42337	1.50257	0.533675	0.300868	3.31958	2.99698
0.26832	1.1596	0.58879	0.701582	0	0.111158	2.65444	3.01913
0.684092	3.67131	0.197433	1.35334	1.54972	1.53345	4.45544	2.80191
1.32209	1.79582	1.8752	1.10683	2.96713	0.840496	7.05316	2.59578
2.39066	0	0	0.844196	1.37784	0.596877	5.58546	3.55807
1.43362	1.63688	0.259023	1.45092	1.63469	0.908908	5.02711	2.59699
1.31025	2.99564	1.43009	1.46496	2.95718	0.992536	4.94302	4.15639
2.31341	3.5796	1.04727	2.85189	0.219796	0.83871	6.63265	3.97938
0.398095	2.85966	0.784344	0.797309	3.22259	1.86443	4.5757	4.39144
2.25184	3.7382	2.20435	1.05722	2.95393	1.38395	2.3806	4.82487
0.695431	1.21525	0.881379	0.854402	0.150644	0.908607	4.08652	3.07863
0.766935	1.60496	1.19182	2.19958	3.01262	2.37749	5.41282	3.40844
0	1.62279	0.0954479	2.17622	1.38589	1.15899	3.67072	4.25322
0.399532	5.10578	1.21016	2.92806	4.08974	0.745018	4.01069	2.96691
1.11758	3.18629	0	1.76746	0.74288	1.06718	5.86283	3.60407
1.42932	0	0.395903	1.64171	1.00267	1.07723	4.10061	3.38768
0.378956	6.11095	1.00185	6.37927	2.38941	0	4.85053	3.36052
3.32032	2.24124	0	2.39071	0	1.08381	1.33696	2.89175
1.32331	2.76096	1.21207	1.1229	0	0.483828	3.81443	3.38014
1.78462	2.4309	0.639454	1.28945	0.569661	0.831198	3.3971	3.12078
0.487579	4.90499	0.369129	0.644274	0.548567	0.0398551	4.97198	3.44409
1.65783	3.24035	0.429038	2.21707	4.65898	0.81092	7.04709	3.0609
3.49147	2.37375	0.378436	1.64464	4.58723	1.78254	2.77364	3.30258
0	1.18769	0.696051	1.61619	1.20829	0.959615	5.27937	3.79736
0	2.67343	0	1.77267	0.943742	0	5.46024	4.23233
0.00172533	2.70492	0.223317	4.51648	2.76999	2.20491	3.81557	2.98813
0.702843	3.13695	0.38635	1.04835	1.97267	1.02254	6.69115	4.49783
1.00483	4.80016	0.012532	1.21991	1.55843	0.895944	4.48857	2.92944
1.80642	2.32617	0.598	2.50119	0.435708	1.26862	5.09666	3.71471
0.892407	2.35337	0.539545	1.01743	0.572682	1.26022	5.15758	2.88117
	1.88599	0.985624	1.24601	2.29313	0.828028	4.73089	3.02417
	4.4906	0.121966	0.771939	4.75062	0.875035	3.81439	3.77001
	2.71148	0.713284	0.929758	0.759973	1.3321	4.40574	3.92956
1.3713	2.26813	1.4203	2.14894	2.07654	0.744957	2.97536	3.09811
0.829782	0.989955	0.41274	0.672673	1.727	1.27682	4.91328	2.23376
0.881031	3.54015	0	2.13142	0.884901	1.42319	2.81398	3.56928
0.857143	2.69529	0.628041	2.38833	2.1483	1.18514	3.62572	4.2455
2.09836	3.10215	0.599134	0.844655	3.69797	1.95596	8.43689	1.44696
0.332104	2.56437	0.198918	1.07069	0.875308	0.887378	4.39892	3.40455
0.357544	2.10501	0.894353	1.4096	0	0.882014	0.952721	2.91432
1.42771	2.11232	0.411558	0.670345	4.48065	1.04419	3.59793	2.82133
0.194876	2.5171	0.150753	1.44012	2.66937	0.433801	4.91802	4.00298
0.10548	3.16824	0.734672	1.53604	2.37836	1.08576	4.7254	2.8987
0.266751	4.74196	1.01808	1.50587	0.320813	0.438267	5.54906	3.68266
0.376002	2.17521	0.447061	1.51362	4.86361	0.606665	5.0204	3.35108
0.462719	1.04801	0.510232	2.02419	4.79482	0.76733	4.27944	4.16648
0.457039	1.85247	1.15306	2.78869	2.26462	0.714201	2.78776	3.1057
0.561546	1.43771	0	0.0525627	2.22081	0.425974	6.21231	3.03303
0.909885	3.70731	1.19491	1.95027	2.94632	0.824866	2.01901	3.54015
0.218515	2.48803	0	1.96825	1.871	1.6981	3.835	5.52754
0.391543	3.45493	0.580247	1.94645	2.81622	1.33839	3.86743	3.7927
0.334653	5.33754	1.55586	1.33121	3.00939	0.662237	4.56237	4.72657
1.99629	0.79606	0.589744	1.18734	0.226405	0.17059	4.97432	4.0444
2.16222	0.979516	0.119885	0.944215	2.23458	0.698164	3.89903	2.74032
0.159048	2.57986	1.03089	1.71803	2.01978	1.93654	4.34513	4.05843
0.886269	3.55778	0.362414	6.76087	2.94329	0.505261	6.22365	3.06379
0.652811	2.42662	0.82178	1.67824	1.95925	2.1484	4.11095	3.08843
0.919949	0.724942	1.32054	0.882649	0.834201	1.35174	6.57354	3.50456
0.269526	2.54134	0.179889	1.76963	3.29591	2.49111	4.94729	3.42791
0.779596	3.72921	0.0802773	1.41467	0	0.718985	5.68368	5.33459
0.636163	2.51107	1.22106	1.21531	0.398165	0.583017	4.467	4.01596
0	4.22016	0.844906	0.373984	3.31622	1.23804	4.38233	3.49628
0	2.80776	0.0668748	1.63357	1.51738	1.2543	3.04109	2.87463
1.13974	1.22465	0.303493	1.67717	0.758568	1.4271	5.25921	3.89173
0.507752	4.35551	0.379326	1.41317	0.32685	0.652293	0.845051	4.64362
1.18137	3.06992	0.717774	1.57228	2.89533	0.625443	4.61267	4.69619
1.04113	2.84536	0.819604	2.10754	4.37185	5.95367	3.87689	3.53509
1.9147	2.73199	0.954883	1.31752	5.06441	0.171268	4.17888	4.15054
0.444615	2.49565	0.0658612	1.27346	0.350569	0.914411	4.34065	3.24485
0.29935	2.21594	0.283491	1.6431	4.72879	0.801493	2.88292	3.47206
0.803621	2.54835	0.813882	1.5554	2.29029	0.772599	4.47919	3.6121
0.289295	2.92684	0.463187	0.951682	0.855516	1.01573	4.60781	3.50953
0.722691	4.53208	0.756583	0.85479	0.205594	1.85104	4.01364	2.74834
1.24068	2.87864	0	1.20422	0	0.394839	3.94675	5.57111
2.1972	1.31117	1.24635	1.36333	3.16918	0.380394	4.55005	4.93325
1.21262	4.35451	0.872146	1.50566	0.797977	0.592822	4.99554	2.23102
0.296604	5.26306	0.401748	1.0226	3.05912	0.598595	7.26564	2.97998
0.410819	3.22352	0	0.952155	0.640885	1.56829	4.32637	4.44632
0.893905	2.47311	1.51265	1.39378	2.82169	0.976415	5.98122	2.03887
1.12284	1.63998	0	1.03787	0.880438	1.64342	4.18606	3.44683
0.954289	1.82557	0.118006	2.22603	5.38639	0.914127	9.1393	3.49304
2.4482		0.335435	1.56872	4.14831	0.664534	3.85389	4.94507
0.304818		0	2.26819	1.614	1.15929	3.56137	2.66775
0.772061		0.820766	0.899571	1.52781	0.611454	6.62765	4.12903
1.91747	4.04191	1.40466	1.91567	5.50014	0.610526	3.55932	4.4293
0.493195	3.75083	0.730664	1.11068	0.0232099	0.357183	2.76643	4.79538
0.61551	3.07939	0.138458	1.45152	0.82479	0.98619	5.80786	1.4093
0.63931	3.09863	1.08969	1.67289	3.83095	0.688869	4.16268	4.2886
0.673882	4.76803	2.33435	1.34392	2.40185	1.22983	5.65337	3.69009
1.63585	3.60654	0.399196	2.26272	2.45664	0.105268	5.33605	5.25127
0.434945	4.76902	0.470287	0.660406	3.44453	0.978361	3.94963	2.59854
1.7522	2.53046	1.22991	1.14279	1.2805	0.659461	4.97274	3.46365
1.32353	2.64741	1.02355	1.74068	2.53148	0.748181	4.86366	4.88426
1.38114	2.26892	1.31369	1.74529	0.865105	0.875352	4.17328	2.62682
1.24503	2.76397	0	1.7191	0.341538	1.70216	4.47611	5.31198
1.90476	2.57959	0.430027	1.15817	3.10876	1.67992	4.41717	3.90083
0.772115	3.17537	1.08614	1.28163	0.867574	0.755282	3.16783	3.3542
0.590722	4.06273	0.690015	1.72317	2.70755	0.434731	4.25955	3.52149
1.63231	3.18525	0.119858	1.23544	5.81098	1.17917	3.16945	3.59009
0.801648	3.29295	0.74569	0.871708	4.09664	0	5.73704	3.12704
0.55785	2.79066	1.5695	3.46115	0.161175	0.0916991	5.49598	3.54072
0.663311	5.60417	0.637232	0.855471	2.24214	0.136142	4.97496	2.64027
0.813751	2.6937	0.635697	2.5516	0.970443	0.440959	7.16256	2.57405
1.05875	2.46931	0.896198	0	6.31682	0.570674	4.70756	3.80743
0.405056	2.82131	0.949609	1.36928	0.680486	1.39023	4.6323	2.14533
1.2525	2.9659	0	1.97132	0.635936	0.997536	5.48129	3.51864
1.02918	2.90191	0.88902	1.30841	3.41619	1.02446	4.61903	3.35798
0.515891	3.86264	0.492462	1.81784	2.36149	1.09579	7.14029	4.02216
0.312533	3.21689	1.81627	1.48319	0.477462	1.40653	4.43357	3.54387
2.68719	3.09371	0.739301	0.882043	1.46424	1.38245	4.29618	4.94506
2.07692	0.985277	3.07904	2.1576	0.914472	1.1192	1.78052	2.92282
1.2638	3.96182	1.18964	2.69294	0.337144	2.72841	4.99213	3.58557
0.869058	3.25187	0.324898	1.39293	1.42574	1.03718	4.11311	2.54315
0.812837	2.82939	0.505026	2.03174	3.70444	0.637382	4.75054	2.90136
0.246794	3.26963	1.16532	0.842699	4.43365	2.29975	5.5841	2.7156
0.0443088	2.90108	0.0845182	1.8609	0.726648	0.881425	3.35118	1.63927
0.115895	2.30174	0.119698	1.61058	0.942877	1.79087	3.47138	3.23199
0.732749	2.9559	0.561835	1.2507	0.106723	1.77545	5.27721	2.36801
0.956511	4.51559	0.753162	0.914993	5.01684	0.641975	1.87445	2.77175
0	3.50647	0.887948	1.04661	1.92444	0.637077	6.39923	3.57174
1.4795	2.83421	0.6331	1.97961	1.07581	0.591046	5.24443	2.62404
0.25487	2.97817	0.723159	0.953444	0.636929	1.0042	5.92323	3.54345
0.700471	4.20272	0.206429	1.64742	2.41993	1.60629	5.0929	2.96161
0.466947	3.69355	0.491291	2.35411	1.914	2.25706	4.34448	0.520261
2.30314	2.45698	0.232941	0.756105	1.27818	0.829006	6.63415	3.14131
1.07866	2.77748	0.854136	0.265005	2.59528	0.691203	6.55218	4.10732
0.450831	3.65058	0.0335764	0.470603	1.48604	1.7696	6.3448	2.30705
1.4704	3.5877	1.47483	1.78809	1.11054	1.02569	2.30566	2.08833
0.0608004	2.32695	0.0258516	2.1281	0.705558	2.00575	3.66082	4.38281
0.148993	3.18124	2.53798	1.5462	3.33665	0	6.15163	2.93209
1.60888	2.18851	0.788991	1.45515	0	1.05574	4.8169	3.61807
0	2.95945	0.81888	2.08221	4.00817	0.00338566	3.94603	2.86738
0.839606	4.1231	0	1.62814	3.21845	1.42168	6.4367	3.52757
1.01912	4.02429	0.91564	1.60094	3.70617	1.45862	4.10951	4.74126
0.98869	4.37262	0.885078	1.41138	1.45051	0.836518	4.72816	3.9762
0	3.55865	0.892308	1.47183	2.45995	0.447545	5.12501	3.96292
0.637432	2.87685	0.434806	0	3.60898	1.3102	4.44801	2.99406
0.846869	4.20813	0.901871	1.77007	2.45116	1.08488	5.28209	3.15798
0.586583	2.96103	0.0801647	1.55244	0.629561	1.24815	4.77434	3.26391
0.556886	3.44372	0	2.08966	2.76843	1.21392	3.6605	4.34876
0.836989	3.45282	1.07873	1.73341	0.226134	1.55991	3.65648	2.46891
0.667453	3.30582	0.601726	1.83441	1.01299	1.20452	4.48664	3.77167
0	3.42954	0.406236	1.07296	0.168595	0.723595	4.55647	2.95053
0.37034	4.43065	0.700421	1.67677	1.23878	2.65484	5.3665	3.03
1.74734	3.7351	1.38419	0.786292	0.532499	1.32766	3.9939	2.32779
1.87134	3.55068	0.0735379	2.20218	0.547829	0.193663	5.27008	1.77506
0.152634	3.64225	0.0806897	1.3802	1.87708	0.458791	5.04321	3.40304
0.37319	3.33506	0.778892	0.732528	1.28554	1.39064	5.92814	5.23919
0.479042	3.16643	0.443569	0.70326	0.680851	1.46587	5.40557	1.89152
0.674331	3.25013	0.356042	1.79361	1.32131	1.5288	5.92566	2.13359
2.11787	3.15267	1.32573	0	0.547623	1.66649	4.26079	3.31705
0.102077	3.32047	0.488117	1.57372	0.919457	0.645828	5.27102	4.18871
1.27351	3.51814	0.340254	0.807799	2.52799	1.7428	8.88067	2.87973
1.61908	1.56801	0	0	2.24345	0.703853	4.51566	3.57856
1.53564	2.96456	0	1.84405	3.56785	2.1588	4.50173	3.39494
1.17489	2.90439	0.327555	1.80245	2.54528	1.49076	5.09715	3.46938
0.585233	4.25843	0.728197	1.39009	0.654035	1.16735	6.86283	3.03719
1.1206	2.33186	0	2.76255	0	0.805578	5.13153	4.56407
0.732832	1.99097	0.25679	2.0939	4.4744	1.64632	3.56981	3.07922
0.972614	4.7572	0.24332	1.96411	0	0.788012	4.79983	4.43588
0.507042	3.8263	0.715476	1.35566	1.81269	1.4555	2.81999	3.50734
1.16169	4.65906	0.57731	1.52248	1.0033	0	7.65053	2.43344
0.165533	3.6055	0.690307	0.727029	0.68921	0	3.07032	2.92898
0.745718	2.85498	1.08997	1.23462	3.06279	0.791254	5.10301	3.77021
0.634986	2.77527	0.4226	1.69117	2.77478	1.64209	8.09339	4.44442
0.0851657	3.04231	1.23788	0.836424	0.804878	0.911281	6.37631	3.99714
0.458549	3.73408	0.427489	3.40922	3.06486	1.48038	3.93757	4.77539
1.45973	3.76622	0.270619	1.91129	0.71483	0	3.67372	5.37244
1.48452	4.42255	0.989971	1.21252	0.0172577	1.42436	5.46678	3.70893
3.69176	3.05951	1.18883	1.94968	3.02118	0.488788	5.55789	3.56384
0.961268	4.69293	0.0378086	0.30963	5.00793	0.490214	3.98887	3.12298
0.120428	3.08944	1.44877	2.70204	1.79672	0.904528	3.02175	4.55184
3.69988	4.28052	0.272885	1.55048	2.81481	1.16055	4.66646	3.27259
0.555956	2.16979	1.35394	2.0493	0	1.13523	4.75818	4.34763
0.317476	3.20236	0.68595	1.7542	0.821481	1.71845	5.08326	2.33312
0.754118	3.26061	0.472367	1.72457	4.84	1.58331	3.29276	3.95842
0.34331	3.2677	3.67454	1.11917	1.50325	1.31059	4.02708	3.37974
1.4137	2.89386	0	1.80733	3.7094	1.16012	4.29633	4.59324
0.998898	2.21596	0.570842	0.505817	2.32596	1.17356	6.02726	3.7943
1.32758	3.02896	0.345021	2.18893	0.731987	1.13889	3.64539	3.58489
1.23697	1.5551	2.62039	2.20358	0.92153	1.14692	4.90261	2.97378
0.568597	3.65516	0.343197	1.69729	0.733072	0.394143	5.44011	4.27714
1.30645	2.59378	0.871963	2.91325	0.463362	1.68408	6.94127	3.24131
0.441131	3.31883	0.577244	1.86545	0.600451	1.88445	4.73558	4.80735
2.00027	1.3262	0.387068	1.74719	0.135096	1.35818	3.08372	2.94229
1.80862	1.19506	1.77036	1.09778	5.63891	0.179604	3.57266	4.45172
0.613896	3.29764	0.903605	1.29272	0.65852	0.923781	3.47076	2.86568
0.758738	2.67317	0.749592	0.913538	2.64168	0	7.62036	2.92388
1.69278	4.8743	0.50903	1.51655	2.16118	0.911986	4.13092	2.15145
0.106493	4.73668	0.321046	4.7753	0	2.04139	4.85045	2.54403
1.08129	5.14425	0.740202	1.74758	2.23428	1.35685	1.51368	4.60823
0.931771	3.38845	1.71064	0.561982	1.33202	2.07471	5.42156	2.94998
1.00705	3.81742	0.195826	1.642	2.38999	1.15231	3.10838	4.01255
1.082	2.9438	0.389332	1.52131	0.10879	1.20461	3.07462	3.0255
1.06994	5.76803	0.277222	0	0	1.73466	4.44764	3.36654
0.569538	4.68109	0.504211	1.45696	0.280727	0.579539	5.95322	4.60323
1.50515	2.43693	0.815629	1.67047	0.877419	1.01636	5.33325	3.10869
0.485427	4.35335	1.20063	1.9215	5.60674	0.935964	7.62182	2.82628
0.444687	2.99043	0.388539	0.982124	1.42073	0.763545	4.0857	2.77863
0	3.29235	0.415417	1.64912	0.523161	0.6008	3.62271	1.26625
1.91716	3.6678	1.22444	1.85847	0.52549	0.569118	3.83588	3.0428
1.2402	3.22727	0.501079	1.07952	5.51218	3.16595	5.05133	5.12001
1.62913	3.80244	0	1.35352	3.9529	0.820234	5.11107	3.80761
0	2.91082	1.317	0.703221	0.828757	0.993292	6.18986	5.72815
1.65706	3.21498	0.447669	2.6169	0.138603	0.572701	4.61151	3.60623
0.399297	4.35761	1.228	0.901354	3.51167	0.584843	3.23767	3.13409
0.246626	4.28138	2.01133	0.855378	5.28679	0.255197	4.81965	3.65806
0.799738	1.87466	3.14067	1.83318	1.96141	2.72113	6.48336	2.89764
1.84119	3.90723	1.91664	1.74249	3.02063	0.818046	4.00769	3.98581
2.84199	2.75932	0.296403	0.871632	0.929492	0.946944	4.79489	3.98401
1.93145	1.05141	0	1.61979	0.670456	1.14867	5.90223	3.36583
0	4.82257	0.571114	2.52612	1.89642	1.75048	0.910637	4.0172
0.598895	4.79804	0.914095	1.72176	6.1151	0.735121	4.43747	4.98529
0.913942	5.62073	0.360986	1.42383	0.923315	0.537156	3.44507	3.61329
1.02952	4.36792	2.90373	0.759598	0.569468	1.29179	3.96443	3.20677
0.158483	1.17454	1.1016	1.21748	2.46627	0.25873	3.27867	3.47094
1.03368	2.79395	0.857836	1.76329	1.20177	0.235231	3.83915	4.50462
0.609389	3.04013	1.18301	2.11738	5.14973	1.59745	4.60911	0.303216
1.2304	1.93806	1.05278	1.02099	0.879083	0.632284	4.49787	3.83456
1.26244	3.39597	0	1.75823	0.608851	0.760152	1.59913	4.50516
0.359597	3.34539	0.155095	1.43043	1.54286	0.498961	4.81548	2.82631
1.84351	3.34085	0.235025	1.63957	4.61007	1.05915	3.42516	2.42611
0.884011	2.11265	0	0.682325	1.44179	1.23866	3.96332	2.60361
0	2.31183	1.155	2.08416	2.62824	1.16002	2.73451	3.97319
0.0847458	3.39691	0	1.4877	0.10854	0.794605	5.23637	1.69268
1.38256	2.10935	0	1.23041	0	0.520797	3.50869	3.56733
1.09229	2.58089	0.135082	1.99658	4.89108	0.991767	3.59197	3.39763
0	2.17507	1.03519	0.532803	1.19939	0.42749	3.95373	2.41239
1.90815	2.33952	1.35928	2.53064	0.767378	0.365515	6.09753	3.76204
1.12612	3.70762	0.782378	1.03593	1.01493	0.654495	5.08361	3.82452
1.15753	2.79437	0.292612	1.10654	4.88767	1.34055	5.66315	3.26932
0.941745	3.00977	0.978224	1.55183	0.16707	1.34737	4.23965	2.97269
0.0366139	3.68828	0.176312	2.11061	4.21152	1.18058	3.80568	4.06366
0.762975	2.64579	0.703436	1.45501	4.91894	0.356121	2.4402	2.88579
0.102422	4.14887	0.0264271	1.79035	1.36427	0.920494	5.29356	4.26524
0	3.72298	0.618197	1.48111	0.530399	1.59289	5.56879	3.92646
0.944918	2.27099	0.348961	1.38748	1.31253	1.48948	5.28445	2.22422
0.882013	4.07153	0	0.861827	3.63109	0.731987	4.15381	3.16737
1.24684	1.68321	1.67292	2.69898	4.06774	0	6.64474	6.98708
0.88824	0.562339	0.381304	0.311043	4.16484	1.06387	5.5219	2.53247
0.179003	2.57212	0	3.17507	1.00767	0.835871	4.25382	1.35588
0.20716	3.1542	0.258661	1.06713	4.9968	0.646996	6.01262	1.49694
0.799963	3.65811	0.00561903	1.12163	2.66351	1.4405	3.90589	2.57635
0.784475	2.81646	4.16529	1.34094	1.50393	0.915892	5.9794	4.4201
0.473329	3.87154	0.152248	0	1.3319	0.675477	4.27102	5.68396
1.95339	3.3117	0	2.31152	1.09244	0.330023	3.75964	3.13581
1.37478	3.27553	0.371551	1.24216	1.40262	1.25137	3.97886	4.91387
1.86604	5.02996	0	0.64585	0.224661	0.257938	4.15779	3.59538
1.9515	2.45914	0.48273	1.51564	4.02972	0.704057	4.57833	5.16444
0	2.38888	2.30554	5.42911	1.05653	1.39971	2.6701	2.76645
0.804396	3.67774	0	0.526125	0.0449691	0.854288	4.07294	4.84735
0.601093	4.12564	0.179057	2.68223	0.151143	1.5633	4.07394	3.48725
0	3.87428	0.72764	1.62405	1.36326	1.49424	5.72786	3.76213
1.07493	4.41041	0.976726	1.17096	0.529494	0.838256	4.36198	4.05959
0.745599	3.44558	0.132693	1.34721	2.51125	0.742103	4.80608	3.51832
0	3.53809	0.438858	1.30537	1.41902	0.966323	10.5814	3.83429
2.40442	2.62847	0.19569	5.05785	3.75916	1.4147	6.09289	2.40104
1.94871	1.64904	0	1.69915	1.75014	0.995264	6.80425	2.21662
0.502126	3.74013	0.621522	0.88296	0	0.492763	1.58257	4.40156
1.28074	4.44709	1.76182	1.39017	3.89943	1.40284	6.00209	2.08657
1.21813	3.69838	0.221124	1.20534	0.348488	0.539804	4.45832	5.41273
0.973786	4.99799	0.732694	3.14286	1.24765	0.768897	4.43914	3.73267
0	2.10384	0.217466	2.37572	0.900809	1.33683	4.62456	3.34961
0.422753	4.52036	0	0.0225543	1.59315	0.708846	3.38956	3.70597
0.703303	3.36439	0	0.689051	0.244747	1.09636	3.60173	2.96506
0.535605	2.60309	0.154529	1.4441	0.400487	0	3.16196	2.95545
0.229038	1.99642	0.263684	1.43645	2.46281	1.02468	6.4349	3.48783
1.88757	2.75222	1.07668	1.09562	0.730274	2.00307	5.0811	1.41489
2.3244	2.43609	0	1.81334	1.61486	1.12098	5.87439	3.40055
1.08519	1.63135	0.777678	0.816581	0.400924	1.34466	3.39662	2.88859
0	4.43304	0.0873581	0.478062	0.907104	1.10274	4.30241	4.52468
1.35918	3.80389	0.280686	5.95325	1.57501	0.25327	4.62894	3.62938
0.0950458	3.20366	1.17557	1.08356	1.0287	0.789708	5.2038	3.46014
2.03965	3.74896	1.75393	3.31261	2.42735	0.387037	7.79739	2.33623
0.818516	3.2865	0.590281	1.44702	0.0960373	1.04524	3.44977	4.60697
0.243578	3.94931	1.7285	2.53846	0.819444	1.01662	4.99802	2.68497
0.46773	0.4126	0.85483	0	0.988307	0.849057	4.46661	3.55164
0.295258	3.22571	0.0398482	2.88342	5.51027	1.32519	4.5397	4.24416
1.19332	3.64465	0.453668	1.81979	0.0959857	1.09968	3.64445	2.93061
1.86397	3.33838	0.22156	0.0614924	0.34655	0.359061	4.78965	3.40763
2.45859	3.21227	1.41118	1.51687	3.44432	1.79603	4.63221	3.70522
0.924566	3.00195	0	1.93907	1.35033	0.161332	4.64719	2.51861
2.43386	2.30178	0	0.886738	3.22823	0.817981	6.65775	4.02173
0.265847	4.45052	1.5748	0.988889	3.33738	1.78258	3.86531	5.53474
0.0160353	3.77016	1.00916	1.10534	0.700406	0.928484	4.29624	2.90179
0.0372633	3.48294	0	1.74574	2.91543	2.47092	5.56144	4.09296
0.8925	3.16685	0.859551	1.81184	1.67444	0.179344	5.44728	3.61397
0.284517	3.34208	0	1.79035	5.18216	0.759805	2.00279	4.43175
1.36738	3.97797	0.287844	1.70799	2.16854	0.91504	2.96056	4.19709
1.1153	3.94328	0	2.66634	3.11814	1.48846	3.85443	2.82897
0.955772	3.99717	0.69259	1.42049	0.935289	0.753014	7.41142	3.01967
2.71868	2.41492	0.156816	1.47503	0.45765	0	3.92604	3.68924
0.219858	3.17345	1.40655	0.911771	2.86816	0.801802	2.76452	2.82413
0.75	3.43507	0.26593	0.756996	1.52428	0.882987	5.5991	3.57734
0	3.37908	2.28571	1.52061	5.54544	1.53874	1.8119	3.56494
0.956583	3.43016	0.19446	2.49919	2.54046	1.53453	7.62179	2.11736
0.77239	2.98173	2.79264	0.809536	1.91364	1.1548	6.55662	3.59224
0.621422	4.20073	0.0711356	0.877576	1.29904	1.2731	5.31914	1.8364
1.23195	3.53553	0.444558	3.31996	0.223587	1.19511	4.74403	2.83689
0.895762	3.51159	0.0296896	1.34618	4.82823	1.66222	4.28092	3.37988
0.733059	4.12729	0.39779	3.47981	3.65496	0.716452	5.13938	3.48257
0	2.415	0.665262	0.792598	0.828515	1.023	5.40703	2.97388
0.981707	1.21236	0.900456	0.30356	1.40449	0	5.41142	2.2558
0.819676	2.46991	0.613949	2.62849	5.50799	0.983082	6.37748	4.20999
1.34032	2.82974	0.287688	1.36671	1.60128	0.475742	5.56624	4.56831
2.08157	3.45926	0.347266	1.81873	2.29662	2.26798	4.89485	3.21864
1.40702	3.55908	0	1.014	3.19515	2.43424	5.11155	2.76595
0.13919	2.28042	0.863852	0.473781	3.3078	2.03144	3.41022	2.05347
0.0331415	2.49382	0.594787	0.938663	0.607595	1.04809	4.42846	3.25355
1.29496	0.69607	0.608282	1.36858	2.15658	1.39875	3.8879	2.25121
0.667693	4.05392	0.801025	1.4542	1.11961	0.652616	4.64808	4.40749
2.16965	2.72447	2.01828	0.994353	0.222969	0.499544	5.07135	3.25392
1.11828	2.77594	2.82764	2.1543	3.34459	0.125885	4.13605	4.99166
0.678368	3.90369	0	1.69956	0.316263	1.06897	4.30227	3.30292
0.672718	3.79375	1.50643	1.11182	0	0.874686	5.22995	4.26178
0.355552	3.66389	1.6446	1.70941	3.70919	1.77579	3.3716	2.6253
0.510387	4.50367	0.779674	0.480803	1.6164	0.684014	6.92658	2.27748
0	2.77743	0	1.02035	1.49387	0.822195	5.76082	3.11265
1.08695	2.84068	1.73628	0.69697	1.94792	0.58969	7.31007	3.71866
1.65442	2.84107	0.91044	1.85442	1.42421	0.940513	4.00219	3.72678
2.85132	3.78112	0	1.52329	0.627647	1.0107	5.48288	6.4741
0.645711	0.678749	1.49986	1.22198	4.87867	0.568723	6.51552	3.2804
0.821191	3.25731	0.248282	2.17287	2.42921	0.775777	3.9996	1.65879
0.342348	4.91283	0.11512	2.56119	3.15398	1.76128	5.52507	3.35455
1.90323	3.27155	0.805255	1.18572	2.59861	0.700962	5.03567	1.46053
0.49826	3.48898	1.67902	1.63183	3.27737	1.76055	4.11849	2.77948
0.367501	4.20995	0	0.303286	1.82589	1.48127	4.58918	4.7407
1.50853	3.49895	0.133823	0.989204	1.67607	1.62117	2.82287	0.886173
1.80474	2.98502	0.884254	1.48939	1.40093	1.7411	3.2756	3.95816
1.40491	3.18712	1.42345	1.48938	2.55832	0.244334	4.46521	2.46693
1.21752	4.08605	0.312463	0.628296	4.26532	0.00659782	6.24499	2.68575
0.496708	2.97444	0	1.39558	1.07201	1.43506	4.44975	2.19522
1.15882	2.89327	1.35044	0.470065	3.0795	1.47026	3.50803	2.84426
0.493134	6.50306	0.931066	1.59747	0.845385	0.271702	5.8996	2.2729
0.124698	3.29218	0.592135	1.82269	0.975784	1.48155	3.36246	2.22019
0.614301	1.33174	0.401316	0.756763	1.00929	0.12483	4.90591	3.45833
0.434487	3.15422	0.611233	0.994639	1.03854	0.49044	5.48833	1.92632
1.50938	2.0057	1.50303	0.491594	4.58433	1.54288	5.2265	1.90274
0.333045	1.63531	0.432995	2.48267	0.720203	1.65655	5.79683	5.21874
0.473419	3.19065	0.21189	1.27661	4.42905	0.788204	1.58747	3.44075
1.08278	3.38593	0.0452007	1.98684	0.710042	0.969083	4.42313	1.14751
0.127886	4.14525	0.87711	1.9756	0.392825	0.561959	5.63487	3.42032
1.1529	3.56481	0.69453	0.392487	1.25976	1.8816	6.62092	3.27342
0	3.67471	0.536257	1.7423	1.32923	0.686	5.12564	1.40535
1.32233	4.58883	0	1.38819	0.849937	1.08599	0.483043	3.91117
0.449991	3.53054	0.928993	0.40488	0.355126	1.77615	4.09518	3.72066
0.516844	6.20647	0.506042	2.30011	0.523568	1.35679	3.80791	3.19778
0.781108	4.00656	0	0.785755	5.74739	0.152071	5.07305	2.53142
0	3.92392	0	1.75936	0.546856	0	3.9368	3.09408
0	3.9741	3.9737	1.18434	4.88383	1.40923	5.14786	3.71603
1.52829	3.75476	0.920761	1.31794	2.75506	0.632405	5.3766	5.08089
0.839907	3.91631	0.122628	0.98775	3.35908	0.0377494	7.28396	2.99453
0.259517	1.94592	0	1.99773	4.06577	0.591883	6.32154	1.97806
1.00804	1.8387	0.525274	1.89339	0	0	4.78584	2.69664
0.667676	3.02996	0	1.6232	1.98704	0.331023	6.21363	3.35824
2.0318	4.8993	0	1.02381	3.98755	0.659346	6.32353	3.58942
0.444079	1.96228	0.0677502	1.87601	1.38478	0.672755	3.94411	4.3999
1.55496	3.43597	0.375176	1.21767	0.69963	1.67645	4.89321	1.87856
2.19953	2.64394	0.0664969	2.00579	0.951415	1.93257	3.41606	2.2625
0	2.51104	1.17471	0.504302	0.421053	0.275275	3.85996	3.8605
1.53859	4.32133	0	1.55507	2.17212	2.40528	3.94635	3.46488
0.647168	3.48193	1.13567	1.50292	0	0.891652	4.39934	3.47421
0.532647	3.26314	0.912128	2.06383	2.06302	1.06288	4.47055	5.09035
0.219393	2.97177	0	2.14302	1.78713	0.368975	5.28258	3.44687
1.13663	2.78514	0.363126	0.31093	4.32861	1.50362	6.63965	4.59724
0.552538	3.08892	1.80015	0.601335	2.9919	0.823389	4.61487	2.12704
0.227161	3.97895	0.355234	1.5851	6.46292	0.622331	2.78262	3.22211
0.752559	3.03013	3.34742	0.669342	0.592928	3.59437	2.9392	2.95375
2.94982	1.37127	0	2.49164	3.13049	2.04713	4.27688	1.79728
0.79715	7.03166	1.84288	1.31202	0.295702	3.46372	5.79734	3.94931
1.24555	1.56322	0	1.30932	0.31768	1.64401	7.26488	2.76459
1.06967	2.01402	0.788439	0.472743	3.79038	0.789181	4.66221	3.14682
0	3.50496	0.47038	0.282618	0.56359	0.29021	5.44017	2.55463
0.660155	2.73886	0.238242	2.14076	5.14791	1.17316	5.20296	1.88244
0.786094	2.72878	0.721881	1.0562	5.18052	0.683866	4.0455	4.1672
0.169572	2.97386	0.443815	1.18619	2.16842	0.752388	5.29007	2.33031
1.53566	2.89104	0.719361	1.1331	3.49441	0.360825	5.09294	2.92635
1.43021	3.8487	0.129351	1.61496	0.75534	1.47154	3.99573	3.0805
0.157697	1.0906	0.501331	2.21095	0.43523	0.715978	6.789	2.31274
1.00928	1.7786	1.39853	2.15246	2.58759	1.40126	4.47083	4.50008
1.03742	3.262	0	0.573864	4.47828	0.529752	5.49648	3.02909
0.375314	3.40383	0	1.93532	4.11307	0.633241	4.51497	2.25407
0.472547	3.09015	0	1.81054	1.95599	0.553096	2.88956	3.02989
0.161133	4.12895	1.34704	1.03184	2.09123	0.694459	4.28727	2.75855
0.771587	2.76632	1.93946	2.46156	6.31838	1.37146	2.38301	3.81575
1.23199	2.82482	0.456788	2.80732	4.255	1.74894	6.75484	3.93448
0.632384	3.87539	1.18341	0.512878	2.86646	0.688889	6.16035	1.8737
1.78805	3.40916	2.09799	1.78812	1.32975	0.425603	4.07686	3.49433
0	3.16417	0.55795	2.78002	1.77822	0	6.76487	2.77322
0.725843	3.56488	0.0854865	0.982416	3.36298	1.03362	4.27108	2.79059
0.561072	3.12514	0.423222	1.20933	1.65083	0.373093	4.36753	2.60118
1.45399	5.19146	0.356619	1.51741	3.09033	1.5982	5.56003	3.7426
2.57539	3.40512	0.911991	0.980893	3.98456	1.67431	5.78898	4.21298
1.95001	3.99908	2.2796	1.14084	0.922537	1.01018	3.83834	3.28178
0.941137	6.3615	1.89854	1.78536	5.23904	0	4.63531	0.52518
1.49214	3.44138	0.831873	0.975688	3.41911	1.37226	5.19469	5.62566
0.530564	3.60853	0.797562	1.405	0.100778	0.268014	5.93916	2.41775
0.817077	3.24201	0	2.78089	1.37411	0	3.59136	3.67998
2.54828	2.78274	0.362153	0	2.32022	1.65062	3.74697	3.37736
0.618733	3.50466	0	1.2301	0.78384	0.96897	4.04112	2.72052
1.04026	2.78743	0	1.40902	5.11608	1.75424	4.88656	2.19176
0.79083	4.55477	0.888592	0.182257	1.29812	1.96809	3.56243	2.86354
0	5.4634	1.03442	0.130316	3.00838	2.38734	3.43408	3.99323
0.887069	3.46806	1.62325	1.25894	0.0790112	0.680075	5.49412	3.04723
1.36687	4.57936	0.340644	0.847844	0.255396	0.10825	4.05299	3.56743
0.595832	2.69262	1.15295	3.01367	4.69122	0.933572	6.6583	3.18936
0	1.67915	1.51873	0.297923	2.81995	2.03912	4.25195	3.61124
0.711601	3.20752	1.12514	1.81293	0.418862	1.07988	4.9592	4.54063
0.128539	4.39414	0.0229821	1.01175	0.547037	0.697982	6.18733	4.18783
2.52889	2.50408	0.435292	2.87617	3.542	0	4.45201	4.94825
0.789275	2.01062	0.256902	2.67447	0.510756	2.0867	5.5459	3.06797
2.21253	3.10884	1.23057	1.23978	1.131	1.08611	3.76455	1.86394
1.14154	3.29625	0.385553	0.715812	0	0.806312	4.18878	2.83404
0.10495	3.85443	1.16956	1.24814	0	1.67196	4.80159	3.67537
0.542169	1.85229	0.599788	1.86998	3.36786	0.82011	5.8544	3.63809
1.30558	2.91687	1.42008	2.78064	1.14882	0.768521	3.57872	2.6491
2.0996	5.01348	0.577364	2.89498	0.283421	0.760923	5.36896	3.55162
0.508105	3.49893	1.19522	1.45099	0	0.535507	5.68004	3.47884
0.19639	3.12937	0	2.26377	2.27067	0.840848	5.00587	4.92015
2.16023	3.03707	0	3.31264	0.714155	0.613462	6.9526	4.51736
1.23637	3.42444	0.46611	0.30234	0.448087	1.09015	4.68687	2.53386
2.49399	3.65675	0.205418	1.53455	3.19383	1.21277	6.70401	3.72264
0.587593	2.92042	0.599738	0.489077	2.49861	1.05212	5.15471	2.57595
0	2.92302	0.781277	1.6638	0	2.7129	5.92397	2.81226
0.914501	2.61612	0.499541	0.953371	0.547393	1.69079	4.81885	2.33716
1.63061	4.12704	0.095035	1.95142	0	1.1115	5.38692	4.09203
0.209386	4.2498	0.402074	2.46163	2.44737	0.832637	2.41801	4.22018
0.0771482	4.15043	1.0655	1.91363	0	1.78667	4.21378	3.7959
1.68654	2.34308	0.261804	1.37411	3.82943	0.936175	5.21988	3.69695
1.25524	2.45672	0.724193	1.09522	1.0034	1.11826	3.59336	3.33399
0.981929	2.13	0.543906	2.14874	0	1.32745	4.40859	3.54437
1.55885	2.88996	0.690002	1.99026	1.29327	0.694587	4.78616	3.8555
0.698129	3.23997	0.682175	1.44487	2.41633	0.724062	4.1365	3.55198
0.91211	2.91598	0.967758	2.36131	3.2672	1.16509	3.48721	4.47416
0.0747889	3.67903	0.422025	0.484567	0.363905	0.894929	4.4838	3.23377
1.33905	2.75812	0.589264	2.61545	3.3877	0.539552	4.43804	3.30469
2.29969	4.03044	0.281386	1.13635	1.49861	3.70915	5.32949	2.64923
0.265156	4.4653	0	0.566998	0.302768	1.29405	3.0079	4.05607
0.124788	3.74193	0	1.71282	0.812877	0.643208	5.17799	3.52101
0.330346	3.68741	5.03409	1.80479	3.66325	2.19293	3.61948	4.25142
0.381351	4.00285	0	0.617522	0.0107973	0.783953	3.13061	5.39869
0.894486	3.29502	1.16607	1.65251	0.556018	1.87863	5.01018	4.60175
1.93231	1.14125	0.735558	2.23639	0.601364	1.97286	6.19489	3.16517
0.340076	1.02611	0.969353	2.25411	2.55338	1.96078	5.47315	2.29503
0	3.52273	0	0.953329	3.48879	0.89656	1.90418	3.48875
0	3.58846	0.949474	0.936736	2.03035	1.01857	6.21093	2.15371
1.12392	3.39157	0.789214	1.16953	4.12369	1.16875	4.51838	4.05975
1.58157	2.7959	1.22905	1.08849	4.65692	0.910405	4.55169	2.56298
2.61755	4.10287	1.03934	3.07388	0.981992	0.154589	8.05598	4.27388
3.90829	2.63656	1.14268	1.18167	2.579	1.71753	4.3687	3.61136
1.74068	3.70621	0	0.334174	1.0849	1.29624	3.04067	2.44036
0.86538	2.67256	1.0957	1.79025	3.56397	1.01472	5.09762	2.4666
0	3.43184	0.808965	1.54319	1.01275	1.81271	5.1437	2.32396
0.563147	2.93733	0.157279	1.77267	4.98572	0.778634	6.79871	1.58746
0.771335	2.62393	0	0.746916	0.31923	1.37322	4.58083	3.40881
0.632612	4.74315	1.2639	1.1366	0.445261	0.0161632	5.10867	4.33831
0.271937	3.39348	0.168635	1.95201	0.739785	2.60098	4.88344	4.98646
0.143867	2.7642	0.4074	2.06469	1.85545	0.644028	6.3548	2.89106
1.74182	2.41756	0.769426	0.430133	3.05749	0.947431	3.84236	3.88997
2.88326	2.99951	2.37187	2.28692	3.48531	2.00049	4.99703	2.27214
2.02329	3.80595	0.478296	1.16183	1.16863	0	4.33048	4.79796
0.812559	2.55026	0.999458	0.711288	1.18254	1.28316	4.57133	4.06873
0.585662	2.70115	0.202079	1.2483	0.25388	0.902854	4.82129	3.66039
1.33167	3.51895	0.678206	1.67077	4.68179	1.63714	3.47878	3.14361
0.517922	3.78205	0	2.24092	0.514253	1.62562	4.32443	2.56227
1.036	0.260704	2.54977	0.843788	2.84829	0.193617	3.16703	4.19574
2.24173	3.77478	1.14585	1.0605	1.37679	1.15253	4.91324	4.00015
2.71691	3.66272	1.62983	1.59597	4.94044	1.13911	4.60797	2.59484
1.65584	4.03596	1.36569	2.46972	0.55235	0.388947	4.7115	4.96621
0.0727558	4.10817	0.500545	1.86078	0.315956	0	6.1389	4.46069
1.22161	3.58099	0.189003	2.72863	4.10424	0.463607	5.97891	3.06895
1.44056	1.69912	0.609909	1.54863	1.67565	0	5.39671	3.81851
0.461896	4.04417	0.696084	1.45661	2.27064	1.19485	6.10342	5.1211
1.03772	4.28757	1.44239	2.40501	1.26482	0.588621	5.42357	4.6309
0.387644	2.59091	0	0.924632	0.253272	0.304714	4.47653	3.18056
0	3.6186	0.863225	1.34188	2.68942	1.79725	3.74025	4.10323
0.1126	2.31636	0.996812	1.69811	0.585512	1.88381	4.52083	4.08482
2.21909	3.77965	0.504542	2.81497	4.70123	0.246179	4.21204	3.34675
0	3.07525	0.783958	1.55263	2.18213	0	7.0291	4.37673
0.461409	2.24208	0	0	3.6427	1.68969	5.34135	3.53076
0	3.54274	0.942986	1.82993	3.20781	0.19348	5.1967	3.49735
0.245087	1.6276	1.0605	1.74097	0	0.373907	4.86043	3.71482
0.992449	3.22437	0.486961	1.81438	3.34149	0.931652	4.09686	3.09087
0.671475	2.39368	0	2.32378	0	1.27399	5.31715	4.18369
1.12366	4.07407	0.343554	1.48454	0.101381	2.40137	3.91548	2.81399
0.773142	3.29838	4.07451	1.50092	1.28592	0.698438	4.66061	3.54529
1.94037	1.45117	1.18867	0.444748	2.14468	0.92665	4.76028	2.97869
0	2.78154	0.579042	0	0.14911	2.34849	5.27262	4.42984
0.214192	3.60905	0.921017	0.697309	0	1.47553	5.63773	2.82763
1.9212	3.78959	0	1.99218	1.62821	0.459718	0.390492	3.35481
1.28072	4.56853	0.545877	1.05935	2.24056	1.68709	3.90988	3.22156
0.704993	3.39712	1.2031	0.882591	0.359597	0.920152	4.26442	2.80666
0.670295	3.2177	0.504308	0.722696	3.37371	0.591957	3.57775	3.33118
0.882791	4.30752	1.11062	1.14897	0	2.59746	4.5	4.32846
1.08164	3.34208	0	0.39898	1.50518	1.45279	4.48778	3.1684
1.49886	2.15761	0.935185	2.821	1.45716	1.42187	5.57155	3.83791
0.910467	3.70317	0.911647	0	4.98352	1.88988	4.91479	1.50908
1.82232	3.95951	1.1109	0.83587	4.57452	1.99674	4.44705	3.91815
0.356107	4.38987	1.90801	1.00822	0.519874	0.868454	7.50431	3.9761
0.40347	3.12002	0.278462	1.67119	2.65549	1.68037	4.83151	1.90274
0.732366	2.77856	0.532743	3.17838	1.72263	1.0003	4.47824	3.2573
3.17849	2.97133	0.143423	1.88661	3.68586	1.41033	3.66561	3.34774
0	2.45899	1.63163	1.16504	5.29836	3.60553	3.71421	4.19507
0.321219	4.25262	0	1.27453	0.273169	0.832285	4.28957	5.01409
1.0232	2.62683	0	1.29825	0.615828	0	6.41609	2.94715
0.548471	2.54719	0.281257	2.04011	1.93866	1.04056	5.74322	3.26176
0.559792	3.66134	0.565377	0.829787	5.43696	1.13234	5.13394	2.1311
0.0927058	4.50195	0.377236	1.83489	4.46112	1.77771	5.15074	4.46514
0	4.58119	0.0245433	1.37674	3.72628	0	5.38243	5.0033
0.362979	2.76748	0.201826	3.33468	0.206582	0.71958	5.5397	2.20542
0.738939	1.89223	0	1.65255	3.67199	1.44897	5.02277	2.55592
0	2.50531	1.1575	1.11434	0.801315	0	3.12043	2.81978
0	1.58939	0	1.73588	1.30609	1.28148	3.18749	4.09816
0	4.14497	0.354697	0.439032	0.231897	0.979452	4.31337	4.56625
2.44693	2.61574	0.487509	2.44609	1.97805	0.213935	5.11714	3.41137
0.218115	3.81125	0	2.4445	1.11811	1.29802	5.89414	3.40278
0.371093	3.98324	0	0.527271	2.67433	1.198	5.64162	2.86152
0.930175	3.84754	0.321503	1.1631	2.19468	0.844132	4.29249	3.86012
1.43636	2.33986	1.60026	2.35303	1.53523	1.58295	5.18127	4.01674
1.0112	3.03877	1.28154	1.55784	0.702226	0.988517	3.29488	4.39672
2.85229	4.4365	0	0.882283	0	1.75797	5.82728	2.33905
0.439588	3.294	0.584744	1.5396	1.69508	2.33843	0.747031	2.6602
0.221573	3.57438	1.02719	3.27915	3.19238	0.619203	5.05842	2.92855
1.24318	3.70489	0.6522	1.6045	1.50024	0.337122	3.77448	3.38688
0.31179	5.16163	0.679079	3.08383	1.75016	1.72338	5.70916	3.86709
0.554642	3.55421	0.90632	1.51996	5.93117	1.33807	4.8101	3.09629
1.66546	2.81946	0	3.24656	5.70425	1.12506	5.89369	3.74444
1.03675	4.73707	0.232156	1.67114	0.334565	0.813922	2.70802	2.68977
2.04402	2.86344	1.95933	2.68554	0.98929	4.79538	1.48778	2.58513
0.369832	1.1703	0	1.8826	2.57772	1.08161	4.05992	2.71207
1.06845	4.0596	0	1.49638	0.277842	0.758934	2.96405	2.53116
1.03935	2.14455	0.406632	0.736015	0	1.36096	4.12439	4.19828
2.11286	2.8712	0	1.29231	5.09641	0.749609	3.82612	2.29894
1.44771	3.9983	0.471735	1.07255	0.0520487	2.18524	3.97853	4.74328
1.19532	2.36032	0.560802	1.021	2.26345	0.960968	4.31876	3.26478
0.556809	3.10749	0.590216	2.65404	0.0599494	0.454856	4.47197	4.42634
0	3.69477	0.743202	0.830294	1.09199	2.23614	4.60821	2.62923
0.626431	2.21609	1.23034	1.24649	1.50591	1.47071	5.13458	3.24641
1.51862	2.38608	0	1.89971	0.484863	2.67783	3.49712	2.24408
0.314093	3.09421	1.88577	1.86022	1.35672	2.22138	3.9411	3.98438
1.35446	2.51845	1.17594	1.81426	2.96449	0.484893	5.95331	4.11209
0.718445	4.06745	0.345182	2.20346	3.77667	1.01192	0.235109	4.00233
0.751693	3.70421	0.565714	1.87312	0.649702	2.85771	5.32706	2.03018
0.684154	3.88339	0.48362	1.81607	2.37277	2.35214	0.527583	3.07089
0.616473	2.88524	0.099378	1.82097	1.0826	0.535342	7.272	1.90984
0.805783	2.32245	0.679126	0.909997	2.0126	1.90207	5.39905	2.16393
1.11874	2.51556	0	1.69082	1.83869	1.12748	4.16459	3.0844
0.806884	4.08262	0	2.13246	0.38122	0.749258	3.48736	4.76823
1.37396	3.28141	0.46	1.64844	1.55219	0	4.74408	4.65041
2.22397	3.64122	0.425841	0.948937	1.1864	1.20033	2.52938	2.7201
1.61616	3.80462	0.303387	1.02232	3.25608	0.824356	4.978	4.27065
2.46863	2.78014	0	1.39985	3.28473	0.721373	3.43857	3.70065
0.449898	3.22544	1.90282	2.03749	3.92916	2.28843	3.77268	3.3433
0.434862	3.77108	0.664615	2.18935	3.18908	0.793259	4.52007	4.53534
0.566322	2.69812	0	1.73032	0.81379	0.524314	5.44441	3.11198
1.29315	2.90413	0.00601504	1.62173	0.0888537	0.309865	6.77755	3.83008
1.0299	3.56451	0.7299	0.965966	1.29134	0.514609	4.75421	2.70178
0.636151	2.99138	1.97642	0.0728426	2.73168	1.00655	4.21105	3.42235
2.43623	4.18032	0.822003	2.0334	1.547	1.92202	6.96647	3.9988
1.10599	3.85554	0	0.647912	0.699855	0.843556	3.70315	3.12381
1.0144	3.3888	0.580957	0.96889	3.68335	1.27517	4.02877	3.88019
1.19352	3.40372	0.355556	1.09481	1.73364	3.92501	6.95576	4.24666
2.43069	1.09012	0.18705	1.68423	2.67773	1.32083	6.08353	4.3298
0.445129	5.46122	0.966618	1.68768	0.400485	1.71332	5.15782	3.70037
1.41118	5.56587	1.01005	0.629541	2.3076	1.28432	5.07232	2.64337
0.305868	4.10629	0	2.78084	0.155468	0	2.53727	2.44246
0.162308	3.54698	0.605625	2.01842	0.182009	0.996404	5.76535	4.4173
0.110684	3.94975	0.676512	5.3005	0	0.0519324	4.97581	2.83999
1.59975	3.87886	2.67158	1.29024	3.39614	1.68967	3.93412	2.91327
1.13556	2.59651	0.437067	0.870624	5.50395	0.958442	3.70695	3.11345
0.336527	6.20828	0	1.45702	1.46442	0.769448	4.21348	3.79521
0.568693	5.62096	1.13026	0.406383	0.680871	1.25216	7.16574	3.63559
1.24951	2.32345	0	1.42568	0	1.50777	4.2882	1.99373
0.243001	3.58897	1.0547	1.93384	2.35332	0.978331	3.75428	3.0587
0.637099	5.00345	0.00628931	1.5543	2.74768	1.23355	5.50622	5.60867
2.03682	2.91071	1.5207	2.0286	0.733658	1.82703	2.48983	3.59842
0	2.25558	1.4434	2.72756	1.01164	1.41278	2.86481	5.22684
0.572808	3.18581	0.141037	0.239151	1.27353	0.805498	5.46056	2.88143
1.20556	1.95794	0.553327	2.3839	2.73255	1.77843	6.57609	4.49571
0.0709026	3.13298	1.61667	1.02746	3.18695	1.3936	7.08333	2.57753
1.60086	4.27511	1.76691	2.35661	0.0500412	1.47042	6.49177	4.24201
1.17301	3.22843	0.912221	1.55597	3.03378	1.85681	6.24769	3.21543
1.15083	2.17724	0	1.84065	1.82851	0.745754	5.85408	3.57526
0	3.01549	0.767132	2.49895	2.3457	1.19158	7.39354	3.64426
0	1.14818	0.702369	0.707141	0.575007	0.42908	5.45307	5.20444
0.120078	2.34578	0.0176787	2.11676	0.744659	1.34738	4.03371	2.76535
0.650895	2.64089	1.41117	2.0932	1.43036	1.74166	5.39681	0.814481
0.639104	4.15115	2.08478	1.13799	3.76377	1.06536	6.33294	3.7503
0.683094	2.38795	1.00101	2.22717	1.46345	1.15422	6.30978	3.29326
0.941003	3.15217	0.0694103	1.62238	1.14728	0.585685	4.63998	4.26417
1.84534	3.77957	0.481744	1.77384	0.768831	1.40024	4.93227	4.10699
0	3.14625	0.371888	1.20368	0.669361	1.13182	4.11812	3.35818
0.808147	2.46989	1.1521	1.33333	1.00942	1.29988	3.27557	3.6352
0.814314	1.60359	2.00278	1.3679	1.34444	0	3.62974	3.26266
0.754711	2.79078	0.600575	1.05547	0.865176	0.261817	4.45298	3.75012
1.16754	3.22729	0	6.79299	1.51914	0.217255	3.91741	1.74163
0.660838	3.59591	2.09556	0.591067	1.61601	0.607022	4.62114	2.32969
0.34194	3.70024	1.5703	0.87546	0.452286	0.698045	5.94489	3.10856
1.33097	2.66802	0.900176	2.09852	2.26091	0.526218	6.01768	3.74151
1.99275	2.30837	0.756404	1.39174	1.28191	0.814157	4.20863	1.54153
0.42802	3.64571	0.61194	1.74213	2.73416	1.99974	2.67242	3.35026
1.12323	4.47866	2.00274	1.4276	3.31237	0.996394	3.45511	2.79286
1.18399	4.04817	0.169362	1.75631	0	1.62694	3.97675	2.57973
1.47373	3.70458	0.68812	2.39398	2.31433	3.65193	3.53826	1.63998
0.97846	0.976597	0.588927	0.641904	0.197225	0.736891	5.31635	3.27116
1.16127	3.02957	0.647235	1.32692	5.33141	0.931942	5.82359	3.13866
0.772351	3.02957	3.61973	3.61747	0.0738453	2.3216	4.46741	2.19033
0.507193	4.4947	0	1.32402	2.66702	0.825969	5.15068	2.70163
0	3.06594	0.360923	1.4497	1.29815	3.19609	5.88719	4.08337
1.34332	4.21301	1.12396	0.642546	3.09192	1.38757	4.84022	3.1386
0.709858	0.700686	0.25153	1.72981	0	1.08753	4.26936	3.10652
0.810573	2.98763	2.30115	2.32613	1.23316	0.358302	3.83275	3.10843
0.424516	3.17721	2.08534	1.27419	2.7215	0.685399	6.95152	2.51079
2.10547	1.76083	0.97583	0.923405	0.650822	1.15003	2.39315	5.25199
0.277229	2.82755	0	1.26096	3.59424	1.63777	8.87291	0.972019
0	1.66442	0.730549	1.18488	0.518926	0.699181	3.39088	3.97896
1.44015	3.58898	1.81666	1.54512	0.840073	0.76513	4.14958	3.92943
0	4.08733	0	1.68541	2.66011	0.289786	1.16845	3.52423
1.23723	2.93436	0.067791	2.74135	4.948	0.856408	4.28057	2.90225
0.642105	3.78934	1.34848	1.52076	1.54898	1.24902	6.29296	3.68056
0.32439	3.80434	0.642943	1.45594	2.17203	0	5.36428	3.9692
1.72361	3.27384	0.196208	1.35761	0.398663	1.08038	3.62116	2.3045
0.0821232	3.13771	1.83727	1.57971	5.33997	1.07112	5.13896	2.24424
0	3.53815	0.0134615	1.44853	1.32277	0.852363	3.10171	3.1611
1.19407	2.64887	1.3951	2.6225	6.29703	2.29234	4.60082	6.02974
1.86935	3.00251	0.551002	1.20033	4.90081	0.995255	5.8565	3.25965
1.23191	3.53372	0.503676	1.59244	0.735529	1.21012	5.22836	3.18226
1.60033	4.45969	1.6984	2.8186	1.29067	0.796347	4.09271	2.73949
0.300553	2.05377	0.497866	0.572015	3.59496	1.43673	3.89028	3.37651
1.06362	4.07228	0.599609	2.78772	1.06385	0.861943	5.72717	4.76472
1.15122	2.85057	0.922897	2.31069	3.31741	0.508757	5.70708	3.79521
0.0506509	4.09729	1.04374	0.896594	0.519191	0.203569	7.03305	3.83789
0.378055	3.67755	0.716646	2.57628	0.779184	1.10323	5.32381	4.28789
0.779645	2.77124	0	2.6092	1.49492	0.260238	4.56467	4.37266
0	3.0017	0	2.02301	5.42464	0.976305	3.98018	1.82877
1.16517	3.58269	0.678499	2.26029	2.28927	1.28098	5.73113	1.96861
0.373585	3.99014	0.651086	1.49888	3.19833	1.36252	1.93853	2.96695
1.72486	2.23661	0.888165	2.75911	0	0.948162	3.10383	2.50778
0.532373	2.28723	0.210945	0.809215	1.74328	0.525031	4.10979	3.25085
1.02279	4.03788	0.529495	2.40581	0	0.112761	3.20238	3.37049
0.385431	3.74116	1.49616	1.63936	2.49338	1.10981	3.65677	4.68611
0.856997	2.76974	0	2.38757	2.13471	0.344623	3.59321	3.84575
0	3.45196	0	1.7586	1.31852	0.68521	4.02199	3.34584
0	3.64945	0.988995	1.2549	1.50667	0.0470202	4.76002	2.92345
1.54279	3.99615	2.75397	1.98129	0.283808	0.273137	6.85629	3.43341
1.45694	2.92905	0.907583	0.837128	1.4589	0	3.00898	2.73748
0.63176	2.88431	0.840045	0.706383	0	0.754609	3.78464	4.10736
1.37648	3.11333	0.0334095	1.24058	0.772997	0.912908	4.61918	4.3444
0.400614	4.61538	1.70664	0.199565	1.20786	1.19906	3.37132	3.36262
1.11299	3.97021	0.382949	1.74444	0.021978	6.19632	3.69988	3.76402
1.95438	3.68644	0.712232	1.94914	0.712948	1.22673	4.5498	3.87286
1.50896	2.82558	1.04736	1.18958	1.08075	0.108917	5.69031	3.18509
2.25491	4.49681	0.928205	1.94907	1.05252	3.10544	7.25574	5.1718
1.16345	3.62705	1.00039	1.73998	1.07884	0.854372	4.93457	6.20916
0.65155	0.19474	0	3.68714	1.20852	0	3.96058	4.47194
0.0579323	0.27815	1.44943	1.93605	1.50065	0.837438	4.30964	2.85989
0	3.22073	0.19488	0.506388	0.0580838	1.24799	4.64645	3.3965
1.09031	2.61032	0.550071	1.16963	1.05612	1.06281	4.20538	3.30808
1.8652	2.42353	0.934467	0	0	0.690186	5.8462	3.13844
0	3.26262	0.235564	0.868314	0	0.969771	6.67811	4.38857
0.193696	0.218008	0	1.38833	1.9519	2.30343	3.70245	3.73805
0.793944	3.57181	0.412556	1.80596	2.99485	1.51324	4.94996	3.44335
0.849027	3.30759	1.32987	1.96262	1.60183	0.363231	5.04271	3.59284
0.583234	3.70498	3.01158	1.86753	0.766872	3.37727	5.00443	2.80113
1.68697	4.16385	0	2.04846	2.22541	1.1595	3.74161	2.27496
0	3.0728	2.14947	1.90502	1.55812	0.702793	4.26503	3.11933
0.535628	0.476065	1.04682	2.43559	0	0.528411	2.84579	2.10739
0.583074	2.53468	0.476178	1.1936	1.48474	2.3682	4.38176	2.44149
1.13656	3.87891	0	1.03919	4.61874	1.47395	3.10901	1.63093
0.623181	2.84199	1.20217	1.1482	2.31466	1.30819	3.05484	6.76068
1.45286	3.18166	0	0.661643	2.38836	1.5947	2.96133	3.64558
1.16322	4.34974	0	1.2727	0.303153	0.898059	3.94735	2.35561
0.711796	3.08696	0.0148749	0.872493	3.71797	0.896792	2.39044	3.4577
0.937589	3.81803	0	0.387017	3.11745	0.611356	5.6832	3.42381
1.75543	2.68753	0	2.78173	0.834528	2.02568	4.21131	3.22591
1.76095	3.30346	0.366943	2.64196	4.17312	2.56134	4.27085	3.46773
2.86066	2.21017	0	2.23603	0.77478	0.556983	3.67558	3.80624
0.582139	2.08248	1.00201	2.15848	2.52193	0.111306	5.23523	4.53495
0.62569	3.34807	0.374931	1.69475	0.00017504	1.34009	5.19402	4.24184
0.744872	2.46856	0.691162	0.564239	2.41276	1.13419	4.65661	1.47494
1.42631	2.23588	1.05964	2.54698	0.00195347	0	5.07563	3.05489
2.05052	2.86975	0.256823	0	0.887437	1.19438	5.23835	3.70906
0.709714	3.50015	0.790863	2.01957	0.687389	0.900728	6.71504	4.43951
0.797547	5.51241	0.360037	1.43784	1.12415	0.904699	5.07488	3.57542
1.90313	4.01713	0.161507	1.52785	1.00872	1.32748	4.47127	3.98845
0.842389	2.87743	0.194936	1.28259	1.89987	1.72313	5.6052	3.59605
0.48784	2.59767	0.50582	1.51696	3.61701	1.74426	4.49988	3.07507
1.61233	2.75227	0	1.16802	0	0.4253	3.92238	4.41161
1.78599	3.59098	0.526325	0.680825	6.10883	1.74522	2.86049	2.96993
0.536315	4.78805	0.377288	3.80469	5.28818	0.721064	3.58769	5.04359
1.40488	3.08962	0.999612	1.9668	0	1.0929	4.79219	3.2559
0.801284	3.45684	0.351651	1.92749	0.86335	0.159522	4.81436	3.12436
1.51225	1.64208	3.40697	1.48376	1.12995	0.738255	3.437	4.47371
1.5062	4.7439	0	0	0.901574	1.06544	3.73816	3.10271
0.333827	4.30388	0	1.39071	3.14634	1.35967	4.38953	3.15823
1.17434	4.02181	0	0.363156	0.892944	0	5.38865	4.03647
1.65535	4.31658	1.71646	0.908497	4.59921	0.85118	4.65746	3.07684
0.683613	2.04539	1.30659	1.38333	4.06097	1.95706	4.18008	3.95201
0.181014	3.93004	0.425847	1.41023	0.244965	1.02101	5.54918	3.68476
0.777155	4.77209	0.623586	0.734361	1.88831	1.21169	5.5913	3.90625
1	3.40572	0.238382	0.890337	0.644515	0.969809	4.09455	5.47345
1.53908	3.21299	0.25	1.47823	1.82996	1.27528	4.41171	2.96252
0.974832	3.49451	0.373313	0.894288	0.025931	1.98567	3.93558	3.43211
0	3.78358	0.484891	4.3131	1.87728	0.906277	4.07956	4.82873
0.353362	4.07915	0.878382	1.76546	1.17932	0.569064	5.59039	4.15181
0	1.64396	0	2.26281	0.333007	2.03247	2.97277	4.32731
1.38365	3.11965	1.57836	1.58275	2.00911	1.88879	4.33392	5.02836
1.26494	4.06617	0.560077	0.891398	1.43059	1.37079	4.97699	3.88721
2.49835	5.0775	0.252454	0.563376	0.582498	0.271418	3.47238	2.73189
0.599044	3.88919	0.154048	2.04045	0.151414	1.03607	4.76693	3.55067
0.172234	2.66713	0.212733	1.26462	0.502129	0.74918	3.9024	4.2385
0.875753	3.41631	1.35075	1.04235	0.641807	1.30346	3.33725	3.32664
0.464431	3.33698	0	1.76676	0.655824	0.999887	7.56586	4.9498
0.592493	3.08495	0.380994	2.09716	0.345383	3.22483	5.38067	2.64641
0.903273	2.89986	1.03676	1.77185	1.62468	0.942368	5.01055	2.08595
0.0460352	4.31722	0.675786	1.46081	0.777962	2.87239	4.35114	4.59978
3.39736	3.81975	0.13951	2.06643	1.59285	2.28816	5.74023	4.72404
1.51651	3.198	1.33498	1.32957	1.46025	0.931532	5.33183	1.75645
0.189485	2.44251	1.03722	3.82643	5.18364	1.4904	4.29953	4.46736
1.06801	3.99671	0.039494	1.60478	0	0	4.69077	3.4496
0.755675	2.76515	0.858263	1.09033	0.651205	1.34873	2.99817	1.06608
0.520314	1.90938	0.464602	2.60018	0.804455	1.90364	6.00955	3.68421
0.566836	3.52343	0.0116606	1.59794	1.82481	1.63568	4.80758	4.19883
0.217464	3.26623	0.687269	1.51376	0	1.70516	5.75461	3.17351
1.56728	3.9765	0.19132	1.16993	3.38406	1.05891	3.34223	1.44036
1.07162	2.95891	0.311034	1.23835	0.38566	1.54658	3.68793	2.53879
0.759867	4.33448	0.613553	2.99557	1.49939	1.73393	5.6753	5
0.745232	2.72499	0.168286	1.53279	0.953362	0.514867	6.31035	3.16615
1.52598	3.27625	1.36041	1.28265	1.45219	1.7859	5.28911	2.41971
0.919991	1.85597	0.311471	1.3802	3.53685	0.845944	3.78535	2.88627
0.593833	3.1687	0.323799	1.68229	3.06744	1.04109	5.93575	2.50328
1.32862	3.474	0.582742	2.50885	1.78412	1.62902	4.1006	4.00587
0.353221	4.21839	0.72941	0.99	0.159303	0.447439	6.31719	5.0187
1.51999	2.94304	0.636339	0.807337	6.05601	0	3.90971	4.0225
0.790409	0.649578	0	1.51003	1.20523	0.69698	6.07609	2.93016
0.0311438	1.62295	0.7494	1.57245	3.71436	2.38106	2.49236	3.64451
0.00555421	3.30595	1.06404	1.53301	3.17267	1.36609	6.84023	3.34353
0.326977	2.01863	0.829036	0.250935	0.510759	0.779491	4.33879	3.78827
0	3.51712	1.0679	1.00781	0.318002	1.1733	4.78503	2.71436
0.257587	3.36569	1.12777	2.06168	0.136961	0.182071	3.91286	3.93131
0.316552	2.71265	0.570279	1.09321	1.0022	2.04989	3.65908	4.5963
1.43537	3.15595	0.352409	1.16045	0.963497	1.27329	4.38848	4.28278
0.162274	2.58014	0.778073	2.13063	2.0713	1.55329	5.66667	3.72023
1.02042	4.53983	1.50753	1.46617	1.21082	1.50989	5.61241	4.67353
0.660377	2.0296	0.164763	3.62532	1.66245	1.02038	4.81154	3.6323
1.36201	1.06317	1.26317	1.51942	1.68112	2.5276	4.17454	2.60177
0.168764	3.97998	0	1.91387	1.01613	0.89621	5.79553	3.19385
1.76272	2.59005	0.118654	1.91037	3.03088	0.401229	4.38003	3.39703
0.758034	3.00821	0.175495	2.39409	0.717351	1.2702	5.21588	4.14786
0.472639	5.98463	0	1.15178	1.46619	2.01874	5.86909	4.87934
0.175924	4.14387	0.414669	1.54638	1.09737	0.751839	2.71136	4.21258
0.989957	2.09206	2.24853	1.60367	2.02922	0.393617	3.60151	2.7011
1.0476	3.53818	0.0106125	2.65908	2.78724	0.817921	4.39586	5.11025
1.02393	1.98726	0.978871	1.75789	0	1.25614	3.02822	3.74986
0	4.25746	0.680406	0.0199489	0.948676	0.254023	3.83033	2.3176
1.35325	2.79678	1.01914	1.62297	4.07199	0.929728	4.59364	3.70735
0.00077628	3.35205	0.858456	2.73688	3.07684	0.901281	4.67598	2.16244
0	2.21738	0.648218	1.27383	0	1.01755	5.30986	2.58609
1.17535	2.67866	0.0405748	1.25538	0.642183	1.47464	2.44508	3.68827
0.488839	1.97159	0.321742	2.51718	4.29223	0.360765	5.5469	4.5723
0.715908	3.06878	0	1.11478	3.97226	1.06632	4.38398	2.50215
0.716858	3.62759	0	1.50755	4.18435	0.686995	4.97787	4.4647
0.722596	3.09636	0.447563	3.00905	3.00234	1.09125	3.16093	2.8313
1.74256	2.06477	0.648354	2.92531	3.78373	1.13254	3.87341	4.78795
0.866554	3.92925	0.108723	2.41823	0.375238	0.578542	4.40405	3.11707
0.865763	2.4348	0.330181	2.02807	3.41073	1.23175	6.82419	3.83905
4.52925	3.84354	0.936146	0.318939	0.567491	0.671149	5.95188	3.41051
1.34697	2.51745	1.36019	2.26819	1.59263	0.673228	3.6523	2.47911
0.00687593	4.06331	0.702229	1.62355	1.1545	1.24543	3.66163	4.96478
0.761609	1.84633	1.50129	1.9374	1.2369	0.303023	3.10533	3.75041
0.925063	2.20496	0.725919	1.45495	2.87934	0.750435	4.45898	4.20442
0.524944	3.06151	0.304044	1.71799	1.25072	1.58998	5.25413	3.75615
1.56316	2.18651	0	0.247891	0.31195	1.78262	5.06217	2.87579
0.704613	5.114	0	0.669118	3.11805	1.7566	3.49021	2.91538
1.4455	4.40011	0	2.01869	4.17593	0.924662	3.32304	2.51558
0.706987	3.69893	1.33149	2.65913	1.77338	1.21504	5.35505	0.302893
2.52478	2.9543	0.290092	0.863971	2.95553	1.56683	7.43943	5.47621
1.06863	4.41103	0.99712	1.23351	3.51893	0.982583	3.90974	3.00761
1.59829	2.23058	0	1.83139	3.34941	0.824298	4.3419	3.12048
2.50232	3.58783	0.811899	2.79937	5.18478	1.62638	4.89551	4.02152
0.624108	3.82959	0.692986	1.59825	0.977605	4.03987	4.57106	4.78607
1.74745	2.65057	1.75021	1.29925	3.16626	0.402553	3.16427	4.0918
1.24483	4.65172	0.890334	1.57075	4.15809	1.84064	3.58458	0.462343
0.93527	1.03617	0.347502	0.936015	1.83811	0.711732	4.28546	3.84293
1.56806	4.07432	0.582126	1.32549	0.900159	1.57263	2.74241	4.62711
0.901828	3.00847	0.918411	1.4761	0.534775	1.28286	5.61768	4.79615
1.81414	2.22578	0.416689	2.01209	1.61036	1.0468	4.18025	2.96097
1.42387	3.68243	0.47127	1.69006	0.0895334	0.905906	5.93459	3.99036
0.779881	1.3152	0.458417	1.83524	0.971348	0	5.11517	4.65682
3.62555	3.43529	0	2.93677	0.813851	1.39869	4.26784	4.75117
0.449181	2.40541	0.977904	3.41062	3.81972	2.64431	1.87478	3.35963
0.00485732	2.9103	0.629301	1.29603	0.889693	0.760281	4.02725	3.18035
1.22285	3.41757	0.622364	0.589708	3.00214	5.67243	5.40905	3.36741
1.12755	4.99088	0.18777	1.68917	0.289921	1.49555	4.02984	4.22111
0.87831	3.49411	0.677698	1.06973	2.21251	4.2449	2.70152	3.52955
1.28197	2.16122	0	1.60788	1.59234	0.862195	3.74185	3.45502
0.275618	3.42926	0	0.930743	4.36614	1.50691	5.33781	3.07637
0.833817	2.92591	0	1.32373	4.11704	0.607996	2.84122	2.71856
2.20728	4.47648	1.8239	3.17188	0	1.74637	5.85449	3.07348
1.18074	1.60055	1.18483	0.299495	1.96807	1.07515	6.73468	3.15718
1.67935	3.78035	0.617037	0.954448	0.785108	2.14641	5.58213	4.19249
0.960818	4.65728	0	1.2942	0.751119	1.1099	3.36955	3.24819
0.938021	3.11626	0.13843	1.29498	1.51126	0.425371	5.63833	2.73611
0	3.59007	1.25853	2.67333	2.5781	1.02367	3.84288	3.23449
0.179157	3.87335	1.26442	1.66743	0.512549	1.07323	4.33304	2.95414
0	3.0489	0.0806343	2.03705	3.68645	1.49022	4.35376	2.54597
0.00889988	3.0716	0.0729845	1.79114	2.48648	0	3.81324	2.83919
0.997445	2.85632	0.759262	1.45785	3.22189	1.029	6.14479	3.58895
1.29303	3.34743	0.677986	1.22059	2.81818	0.432887	5.31588	4.25195
1.96511	4.47325	1.11715	1.90589	1.02665	0.821027	2.42242	2.57353
0	1.87046	1.08739	2.09353	2.31615	0.638726	4.00223	4.94672
0	2.38154	0.740668	1.54567	1.47332	0.408163	3.40842	2.80739
1.76217	2.84005	0	1.24372	1.02969	1.26893	1.67252	3.60659
0.816872	2.17625	0.164238	1.0375	3.61832	0.755676	3.90694	4.2673
1.7533	3.65682	0.907244	1.0374	3.07655	1.82163	4.0953	2.98456
1.05602	3.2194	0	2.15552	1.67805	1.16691	2.5442	3.45958
0.256648	4.09055	2.23871	1.61909	1.00382	0.758248	4.42969	5.75091
0	1.71301	0.12621	0	2.1767	0.665813	5.37475	4.53556
0.426367	1.87572	0.787888	1.82884	1.73426	1.71854	4.303	5.10479
0.264222	4.16657	1.35361	2.10732	1.82744	0.493868	5.83889	4.2369
3.6428	4.36283	1.88062	1.87831	3.7765	1.72924	2.24703	3.5391
2.73247	3.19231	0	3.0327	3.64967	0.802698	4.55525	5.25149
1.3117	1.98495	0.203517	0.664141	1.00441	1.23177	5.5661	4.11762
0	3.77691	0.202159	0.861479	1.89704	3.17487	7.5545	3.64079
0.757878	3.28557	0	1.438	2.65794	0.636385	5.1606	3.1574
1.54414	2.03571	0.219334	1.79391	0.364341	0.815669	6.18804	4.09556
0.480627	3.40713	1.22202	2.03858	5.2328	1.2181	4.3096	3.50709
0.957068	2.71326	0.460737	1.76914	0.0745668	1.00514	3.33822	3.02058
0.653044	3.29546	0.163249	1.36444	0.621042	3.23676	4.33206	3.53363
2.48796	3.60875	1.50015	1.50332	2.78499	0.977241	3.58596	3.7028
1.97588	2.63043	0.195705	1.61088	5.05722	0.681589	4.73581	4.00252
0	4.48935	1.67401	1.20504	4.92261	0.413786	4.31155	3.6769
0.946867	2.79973	0.123041	1.77466	3.75721	0.719937	3.65278	6.10083
1.81326	2.73265	0.773976	0.823008	3.51906	1.53116	5.48694	1.33333
0.483391	3.37391	1.40802	0.505418	0.516488	0.528132	3.99931	2.35221
0.0268817	2.10979	0.616265	0.669543	1.69079	0.297928	5.75779	4.64619
1.56141	2.98628	0.115765	1.83001	0.145733	2.64853	4.05524	3.79515
0	3.90977	0	0.990219	2.20678	1.40252	4.40356	3.30699
0.156599	3.22392	0.977528	2.66272	0	0.409457	5.8244	2.09103
3.36892	1.93079	0.786705	1.96467	0.392587	1.48263	3.82976	4.34773
1.3835	3.70622	0	1.34255	1.91312	1.30494	3.96201	4.09723
1.29087	4.68261	0.759052	2.24152	2.2316	1.34774	4.4338	3.45035
2.77094	0.253593	2.02909	2.41456	1.29042	1.06796	3.90216	3.75277
2.49428	4.06978	1.00052	1.61421	1.58425	2.10606	6.28979	3.57981
1.1053	2.4235	1.09	1.31553	0.57737	0.786225	3.22625	3.67613
2.46941	3.24282	0.897886	1.64022	3.24995	0.981721	4.86907	3.6435
0.621244	3.70316	0.945416	1.50551	0	0.0616779	3.76193	2.57542
2.02446	2.18359	0	1.87747	1.15973	0.478369	4.44582	4.38494
0.437865	2.59223	0	0.681114	1.90125	1.58194	6.32735	1.86521
0.493926	3.11184	0.819156	2.19805	4.5734	0.835719	6.70376	3.29565
0.193313	3.03952	0.846992	2.29095	0.838248	1.17941	3.44729	3.75058
0.915535	3.3248	0	2.28678	1.83869	0.176215	4.51448	6.34259
1.21137	4.17322	0	2.08451	0.668071	1.74112	2.38421	1.64792
0.195568	3.59733	0	2.01546	1.69762	1.06498	0.0808393	3.40862
1.17469	2.86376	0.938512	1.89289	2.43135	1.38707	3.33303	4.93303
2.71542	4.13043	0.34084	0.473075	0.59315	2.36238	2.76851	2.89685
0.464418	3.95512	0.920068	1.0357	2.80152	0.640225	4.52639	3.0625
1.09997	1.58526	0.825186	2.71478	1.76606	1.37715	5.17598	3.19424
0.58549	3.76944	1.39649	1.39219	0.203279	1.11727	4.7468	3.49352
1.22438	3.49783	0.872309	1.83514	1.04167	0.122747	2.62767	3.56406
0.141886	0.846154	0.249104	1.84584	0.232455	0.687551	5.62542	3.44724
0.563683	0.671376	0.582686	0.639718	1.20157	0.279989	5.33973	4.03273
1.33978	1.78721	0	0.823852	0.747904	1.55125	5.21996	3.82629
0.670881	2.82862	0	0.70869	1.2933	0.452033	4.59147	2.64286
0.623313	2.66141	0.337622	1.65364	0	0.631895	6.89415	4.8414
1.06317	3.70627	5.24291	1.29946	0.837175	0.716276	4.92008	4.39133
0.457676	1.51894	0.808164	2.81879	0.427229	1.60293	5.41797	4.46218
0.809956	3.14847	0	2.16697	3.06297	0.899128	5.69509	3.44767
1.05093	4.44924	0	0	1.40603	0.23544	2.57399	4.82003
1.109	4.16679	1.34228	1.58644	0.00528103	0.496485	5.92213	2.92187
0.511628	4.3495	2.10409	1.4788	2.47171	0.675797	4.63142	3.14932
0.354858	3.91604	1.67006	2.20624	3.33159	0.699381	3.92998	0.752762
1.34756	5.93232	0	0	0.00511338	1.28705	4.57067	3.4759
1.05673	3.9625	0	2.63265	4.73426	1.08358	5.08467	2.70688
1.39855	2.86359	1.73366	1.25669	0.241405	1.30486	4.72377	3.43899
2.03826	2.66116	1.56694	0.488874	0.715064	0.766118	7.26085	5.33227
0.0747161	4.26165	0.703695	1.6293	0.770671	1.15604	5.93123	3.40436
3.26105	5.23712	0	2.71155	3.07298	2.02626	4.28026	2.43531
0.540675	3.12119	0.54948	1.42785	1.4905	1.7179	4.88611	3.56652
0.352941	4.66555	0	2.54102	1.32022	0.35931	1.28187	4.18836
0.628036	3.62884	1.42754	1.71703	1.25054	0.854691	5.55329	2.83021
2.0137	0.761971	0.37197	7.0064	2.73321	0.754945	5.39222	3.40123
0.0699846	2.54178	1.20731	2.39325	0.216232	0	5.23327	4.35723
0.120979	4.27879	0.469525	1.38643	0.614028	1.19076	3.58564	3.71896
0.484876	2.94748	0	1.97844	0.640525	0.118331	3.9472	3.32
0.249808	3.34456	0.078925	1.36893	0.834391	1.37432	3.1955	3.29656
1.58495	2.96922	0.0788863	1.61164	1.39947	0.93044	6.69363	2.11736
0.674942	2.43775	1.99928	1.68912	5.44836	1.08447	6.50324	5.54265
0.61679	3.51649	1.047	1.89337	0.905315	0.667951	3.95067	4.25369
1.18376	3.60043	1.61004	1.0081	1.31874	1.13964	4.66355	2.61292
1.29751	4.93897	1.52248	0.507105	0.245536	0.108324	4.2874	3.1982
0.224792	3.21057	2.6544	1.59048	1.51002	1.14582	5.79875	3.69
0.466639	3.63601	2.51214	2.45558	2.44633	0.865513	2.14113	2.7925
1.05951	1.77501	0.329268	2.34919	0.389718	0.629381	4.32894	3.85899
1.09215	5.00707	1.13631	1.58893	1.29315	0.603868	3.29262	5.92232
0.513361	3.06045	1.56037	1.60716	0	1.06458	5.49876	3.85989
0	3.18132	1.40191	1.51493	3.29673	1.54234	6.9072	3.59556
0.962787	3.48515	0.410383	1.78061	1.59167	0.714642	8.09673	3.70557
0.57204	1.65431	0.686346	1.7683	2.00172	1.68011	5.31882	3.87094
0.728239	4.89658	0	2.21303	0.160505	0.30409	4.79633	3.02818
0	3.89722	0.144984	0	2.05651	1.77683	5.15898	3.14215
1.05713	1.28318	0.040198	0.910495	3.26321	0.435369	4.36961	5.95401
1.35688	3.52591	0	1.47692	3.57401	0.783875	6.70145	2.80848
0.492059	3.33464	1.21228	1.86741	0.813939	0.893449	5.93541	2.25437
0.514237	2.91104	2.23303	0.946325	3.2624	1.00539	3.2765	4.91153
0.392804	3.399	2.0526	2.68554	4.62958	2.01374	4.6698	1.40527
1.10463	3.64971	0.182607	2.09545	0.619396	1.00711	4.20479	3.44847
0.61599	2.35191	1.17302	2.1904	2.75602	1.44128	5.78936	2.18365
2.13814	2.58401	0.58787	2.74394	2.22215	0.29976	2.83642	3.30075
1.05332	4.00236	0.93217	1.37971	3.64839	1.17205	4.90746	5.30507
0.662739	2.55889	0.659143	1.41703	0.143765	1.41026	3.67039	3.0325
0.830454	2.52989	0.0377432	1.31952	0.945337	1.50163	1.2749	3.6985
2.2383	2.88209	0.413101	2.12016	0.244116	1.42776	8.21406	2.60247
1.44176	3.23709	0.211369	1.9997	1.06123	1.22977	3.81314	1.91101
0	4.65586	0.97492	0.48836	0	1.01991	5.22764	3.74462
0.481089	3.86381	0.334609	1.23821	1.36801	1.37052	3.59791	4.17464
0.844625	1.82506	1.36047	1.88001	4.99412	0	2.92733	3.81417
0.28276	3.14457	0.285529	0.981804	0.339245	1.20236	6.03715	3.48101
0.947417	3.43486	0.550288	1.74164	0.590654	0.972097	4.50452	5.72612
0.779889	2.39246	0.00500086	0.864561	0.910967	0.620867	4.83009	4.5684
0	3.96171	0.267425	0.867278	1.00148	0.767336	5.13764	2.80125
1.31915	4.17259	0.277367	0.675682	0.507899	0.931954	7.59887	3.1351
0.665832	3.51918	0.742647	1.10054	1.40007	1.27296	3.60519	4.31318
1.24466	3.29668	0.237301	1.14603	3.83718	1.38028	5.15898	0.569584
0.240341	2.48673	0.398032	0.73026	1.90538	4.74029	5.96387	3.5106
0	3.34759	0.147015	1.39116	1.79004	1.85591	5.3155	3.67914
0.770404	3.84596	0	2.4777	2.06499	0.296475	4.51411	3.4264
2.1569	2.66065	0.42741	1.70177	1.81673	1.61233	5.385	3.4005
0.436215	3.21591	1.49279	1.16067	0.955926	1.92861	3.26412	4.14081
0.773794	2.83698	1.59518	2.00952	0	1.4657	6.4056	4.04067
0	3.75178	0.132387	1.45707	2.65598	0.483257	3.78996	4.02459
0.00846064	4.06923	0.270434	2.33305	0	1.68599	4.76664	3.58716
1.5257	4.78956	1.50639	1.32835	1.03022	1.38732	5.07631	3.0876
1.4512	5.22753	0.385999	0.0860244	2.54814	1.22291	7.28717	3.00793
1.10635	3.81137	0.474894	5.06252	0.819094	0.555801	3.89017	3.56247
1.69968	2.6555	0.432478	2.1942	0	1.58722	4.88507	6.13215
0.681374	2.43673	0	1.90868	0.98228	0.228102	6.65596	3.65056
0.168535	1.75037	0	0.924726	1.05745	0.453876	3.38381	4.34879
1.26115	4.42747	0.0676528	2.57918	1.48706	0.917439	5.71397	4.75535
1.61047	2.45421	0.0426362	1.3598	2.12734	1.8665	4.58535	2.70112
0.608643	4.60427	0	1.42627	1.17207	0.435905	4.39261	5.08404
0.610868	5.16584	1.05659	1.2253	0.427295	0.620984	4.16298	3.80558
0.774833	2.52188	1.26364	1.7843	1.86389	0.503806	3.62727	2.83493
0.779706	4.86654	1.27836	0.75326	0	0.707752	5.62114	4.30988
1.19161	2.71872	1.30657	1.59919	0.0491395	0.718125	1.35945	4.68062
1.66172	0.76489	0.465301	0.808612	0.935034	0.746619	6.40041	4.57052
0	3.58124	0.0835093	2.95635	0.506394	0.166667	7.76531	4.09577
0.359803	3.70163	2.73511	0.351429	3.0212	0.600646	4.61021	4.81921
2.92027	2.9183	0	0.278903	3.1196	0.804617	3.83794	3.50966
1.67823	6.32738	0.30939	0.337694	1.59985	1.97583	4.05704	1.85581
0.358576	0.716318	1.15757	1.13308	0	1.5012	5.22623	4.11148
0	3.51633	0.959146	3.61453	2.20018	0.383972	4.72876	3.33862
0.207987	3.46374	0.0251996	2.57609	2.30813	1.92354	3.43986	2.62896
1.13396	3.42046	0.954007	1.76504	0.127528	0.498261	4.85696	1.57065
0.133279	4.36429	0.137116	1.95323	3.8086	0.668114	4.10707	3.48985
0.99645	3.3383	0.73929	1.1176	2.79792	1.19543	5.77524	3.40408
0.59273	2.28409	0.447679	2.48898	3.56497	0.374963	5.21118	3.81389
0.682571	2.61602	0.774466	1.23295	2.05405	0	5.05441	2.01333
0	4.2967	2.35013	1.30577	2.35393	1.15739	5.17315	4.23563
0.0936357	2.97418	0.541218	2.22379	1.8951	1.01239	5.16507	3.61257
3.96759	4.50349	0.72287	1.04477	3.11901	1.44215	3.27055	4.38792
0.292449	5.3949	0.25476	2.08741	1.70824	0.686335	7.48771	3.34865
0.600229	3.04444	0.388923	1.69101	1.98395	2.23646	7.89432	3.37884
1.52378	3.59721	0.157118	1.09923	0.0743916	0.643559	3.99558	4.61123
0.924964	2.9301	0.09789	1.84204	0.0380952	0.727839	4.14842	3.84547
1.01701	1.95029	1.09766	0.335369	0.878766	0.344939	5.03387	1.06165
0	3.25663	0.327349	2.99126	0.990866	1.00143	4.08464	4.92444
0.19855	3.20781	0.491209	2.09257	0.767825	1.77553	3.16568	3.46113
0	2.52419	0.717465	0.812153	1.50847	0.854089	3.84126	4.08821
0	1.95295	1.0622	0.529822	4.6189	0	4.63987	6.65219
1.45961	3.06886	0.486944	1.48191	2.42773	1.49348	4.93958	4.59009
1.87288	3.17342	0.30114	0	4.17412	2.5456	4.37479	4.02197
1.43055	3.23326	0.15392	1.44975	0	0.401792	6.42999	5.00503
0.967171	3.25381	0	2.41169	3.77954	1.88822	7.37451	3.12213
0.231036	4.64207	2.91863	1.05967	0	0.248783	1.9975	1.29985
1.76605	2.59957	0.874422	1.36634	1.07202	0.58498	4.20556	3.15991
0.761017	3.17368	0.443076	5.28681	0.636742	0.515091	7.18725	3.65585
1.90606	2.55602	0.525596	1.07531	0.992504	0.983646	4.92709	2.95769
1.52028	3.68664	0.815756	2.83566	1.9271	3.02516	3.47182	3.85738
0	3.23349	0.89729	1.20478	7.11877	0.800188	4.39009	4.55033
0.697345	3.6926	0.0441539	1.50153	1.61276	1.86005	0.140745	4.40394
0	3.40997	1.27207	1.98261	0.449524	1.30815	4.39657	2.91926
0.830385	2.73013	0	1.76941	0.821668	0.637995	4.0625	2.81298
1.1522	4.91717	0.743374	1.76939	1.91401	0.345587	4.19914	3.08853
1.04955	3.31272	0.331464	2.67193	0.141716	1.23128	3.86642	2.3432
0.104929	3.79025	0	0.848732	1.07097	0.895079	4.83877	3.94154
0.434517	3.72666	0.232911	0.429318	2.04965	2.89634	3.20097	2.99757
2.72589	2.26191	0.902684	1.85472	0.29143	1.80924	4.11771	4.72463
1.96589	3.73774	0.190396	1.54113	0	0.619797	3.85714	4.09688
1.82748	1.98604	0.0765477	1.6221	5.46312	0.668138	7.48221	2.81602
0.782864	3.75061	0.845083	1.81027	2.2613	1.7832	4.70219	4.88378
1.09137	3.36609	0.560292	1.68438	0.847504	0.492668	5.01231	2.92136
1.76544	2.31635	0	2.4329	1.24777	1.33527	4.41794	3.19133
1.32037	2.61916	0.647279	0	2.65081	0.802921	4.35498	1.77562
0.379544	2.60668	0	1.25373	2.44109	0	2.93058	2.97322
0.0217285	4.46924	0	0.782559	1.62178	2.94936	3.95476	3.48391
1.24805	2.17861	1.66841	2.10548	2.94589	0.723478	5.91186	3.84907
0.177809	2.61352	0.306261	2.59661	4.16404	0.540745	4.9294	3.86313
1.15325	1.57339	0.401987	1.84211	4.98495	0.55102	4.83275	1.35424
1.98133	3.75869	0.68893	2.27437	1.35687	0.507175	4.67018	4.65806
0.32978	3.16931	0.428783	1.67242	2.68066	0.489963	5.67805	4.75431
0.944489	3.40582	0.363344	3.07996	0.785371	0.830825	4.59081	3.03676
0.981365	4.15356	0.664422	1.9653	0	1.04915	4.10686	3.4095
0	3.05294	0.28992	1.43645	2.10499	2.28567	7.5392	3.97083
0.601849	4.09771	0.825042	2.00569	0.559453	0	4.72209	3.76181
0	2.96137	1.30833	1.31993	4.49146	0.144435	4.53144	3.53589
0.833951	3.67263	0	2.19594	4.80774	2.13889	5.34008	4.02296
0.490176	4.13472	0.703659	1.34373	0.0696184	1.25135	6.63636	3.4902
1.89603	4.55418	0.768056	1.20141	1.59258	0.44586	5.22404	4.43907
1.9474	2.98129	0	0.902244	1.23644	1.25699	6.84274	2.96135
0.0859485	3.4593	1.21097	2.43678	1.78659	0.663024	4.72258	3.89845
0	2.92904	1.34486	1.51929	1.06135	0.241892	4.20906	4.05663
0.490937	4.41001	0.903806	1.83583	0.150149	1.02331	1.24877	4.44238
1.35265	3.44277	0.190363	1.11206	1.54743	1.02182	4.36269	5.38106
1.09813	3.00325	0.365784	2.11012	1.81409	1.38978	5.88163	4.05888
1.02108	3.63238	0.413013	2.17994	0.832281	0.614527	4.16953	2.23427
1.84522	2.76147	0.461378	1.11598	0.633504	2.20249	3.35707	3.94685
0.0741667	3.80777	0.116739	0.741616	6.55499	0.676346	4.66707	3.72483
0	3.84713	0.0703552	1.00041	2.67479	1.7719	3.23977	3.92798
1.98414	3.38415	0.865722	0.814193	2.48377	1.44848	5.9537	2.037
1.72255	5.05685	0.20129	1.98204	1.65952	1.27485	3.93905	5.5678
0.104167	2.27479	0.613544	2.84389	2.31629	1.7267	3.64939	3.75021
2.24521	2.65578	0.252291	1.36614	0.314377	1.28972	4.071	4.481
1.78356	2.81471	2.14549	1.48037	3.72331	0.708699	5.25549	3.66439
1.85941	4.99535	0	0.871083	0.0160197	0.699703	5.11399	4.1329
2.11738	2.42294	0	2.02668	2.55886	1.31431	3.1407	3.46383
0.760931	3.57853	0	1.65868	2.45764	0.10848	4.58166	4.91759
1.1223	4.09776	0.60826	1.57717	1.83445	0.998207	3.19725	2.80918
0.980882	4.05963	0.0858277	1.69871	2.44955	0.849155	4.93497	3.83925
0.385093	3.00029	0	2.52106	0	0.86507	4.29236	3.60087
0.782289	2.4438	1.10248	1.2302	1.57608	0.834659	3.05546	0.421018
0.141989	2.50868	0.765007	1.28089	1.49318	1.18014	4.34846	4.04151
0.73031	3.01218	0.305344	1.43707	2.05069	0.775567	4.8614	2.75365
2.57273	3.32045	0	1.91238	1.21879	5.47952	4.98894	4.70387
0.213242	2.62477	2.26121	0.743536	2.37709	1.44568	5.04904	4.04348
0.102646	2.21509	0.431856	1.93609	0.959662	1.36103	5.27382	3.84016
2.18105	3.64947	0.0692354	1.51622	0.131174	0.408117	5.71292	2.64392
1.48644	0.372568	0.883827	2.08747	2.7786	0.860633	2.52853	2.96527
1.11434	2.66418	0	1.66363	2.28862	2.73318	5.52157	4.21375
1.19319	2.18226	0.0774087	2.59009	2.73653	1.11058	5.10749	3.59937
1.11554	2.97953	0.927536	2.43759	1.21568	0.0985604	3.46755	3.20574
1.22225	3.75715	0	1.26854	1.38812	0.438216	3.60671	3.51084
0.615752	2.48467	0.0347793	1.05589	0.790155	5.93488	4.8916	3.84877
0.653148	3.02599	0.211092	1.75892	0.441046	1.41614	3.79477	2.38076
0.705285	3.08401	0.98497	0.347718	4.2637	1.19419	4.45418	4.38586
0	3.14611	0.319013	1.19768	2.1526	0.869728	2.95989	3.29142
0.892839	3.30868	1.1396	0.434783	0.236176	0.840014	5.41345	3.35476
1.10394	5.08138	0.434223	1.29378	0.764398	0.645942	1.14189	4.29151
0.909186	2.9385	0.581804	1.86245	0	1.56536	7.09112	3.26839
0.619633	3.19956	0	1.00379	0.420774	0.171416	4.35007	4.2579
0.946483	2.45528	0.295138	1.49182	0.173124	0.755733	5.77755	5.43685
2.34798	4.18261	0.241667	1.49149	3.04781	0.473274	5.85072	4.28016
0.317831	3.11817	0.316977	0.898473	1.86941	1.24313	5.84754	5.80797
0.659879	4.04255	0.13431	0.860452	0.839123	0.526515	4.44338	1.61458
1.57115	1.88311	0.19783	1.34236	0.855474	1.10745	4.41705	4.08185
0.260967	3.59252	0.54216	2.18186	1.91824	1.43836	3.88418	3.16859
2.22	2.98455	0.255363	7.1192	0.13634	0.98143	6.47535	4.06811
0.641533	2.0647	0	1.29076	2.08513	1.32408	6.09335	3.18098
0.109897	3.6395	0	1.2603	0.97533	2.12536	5.36493	4.03203
0.588586	3.70682	2.9454	1.07819	1.8125	1.30806	3.21819	3.66028
0.379426	3.6787	0.451303	2.3246	3.55571	0	5.46508	3.86134
0.913784	4.30606	1.78225	2.46499	1.35061	3.28119	5.66182	3.9041
1.62152	2.41457	0.532395	2.25786	4.89585	1.82311	7.24346	4.23061
1.96142	2.18658	0.912059	1.67321	3.82692	1.9017	4.4694	1.85669
0.170761	2.86129	0.931649	0.821185	2.07102	0.532617	2.82742	3.31342
1.18833	2.96117	0	1.05542	0.489187	0.80548	4.25873	0.895981
0.940475	2.22279	1.625	1.49661	1.90096	0.950696	4.99682	3.1309
2.22396	4.26468	2.1074	0.492547	2.94789	1.59758	3.90745	2.88783
0.0766004	3.06865	0	1.91536	1.33988	0.843211	5.87448	4.13031
1.1812	3.46223	0.41441	0.641893	0.144144	1.94531	3.82598	3.69983
0.746325	3.00463	0.030165	2.02038	4.10953	0.744191	5.29061	3.46714
1.93921	4.1171	0.294794	1.45135	0.237157	1.85853	4.26149	4.36714
0.440791	4.09463	0	2.41632	1.18946	0.744174	5.07241	4.90402
0	2.15873	0.879481	1.35154	1.46766	0	4.00576	3.12694
1.44323	2.88557	0	4.97206	4.86382	0.628779	4.15796	4.25782
1.91106	4.6033	1.47367	1.89222	3.03755	0.872755	3.64565	3.41099
1.41913	2.93006	0	0.670479	2.37252	0.598636	2.97022	3.69672
0.48809	2.73444	0.610843	1.1257	0.24471	1.60021	5.42805	2.89962
1.39947	3.58633	2.77629	0.97771	1.29838	1.2649	4.69308	4.57018
0.526955	5.10572	0	3.16965	4.65902	0.283863	3.83549	3.06656
2.06649	3.76193	0.702114	1.71942	0.522975	0.52705	6.47092	3.75104
0.399384	6.20402	1.06961	1.48023	2.5813	1.27571	4.87201	2.55917
0.398315	3.58594	0	1.54165	0.440503	0.463349	4.91894	3.2264
0.479314	3.22037	0.788664	2.3651	4.76581	0.689646	5.79152	3.84873
1.1911	5.00283	0.288786	2.98494	2.11825	0	4.25083	3.54586
0.446459	4.91913	0	0.910278	1.24618	0.326625	4.75019	3.26217
2.84374	3.26441	1.35178	1.6483	0.415975	0.702505	4.44951	3.59107
1.03004	4.23035	0.811672	2.7359	1.95537	1.18349	4.61809	4.35911
0.790404	3.7316	1.1599	1.52353	2.17452	1.06811	5.56898	3.71101
0.370528	1.50019	1.28714	1.36843	0	1.30629	9.13701	3.03325
1.23436	3.34435	1.43185	1.76993	0.238437	0.700596	4.14458	3.45266
2.12387	3.16707	1.45916	1.17722	1.07496	0.889903	3.88946	2.91691
0.650378	2.50681	0	2.17607	4.39431	1.52027	4.84408	1.73737
0	2.63376	0.636504	1.40422	1.36003	2.19185	4.96505	1.35578
1.10533	2.55272	2.25794	1.14108	0.0652557	1.21039	2.97105	1.01506
0.487428	2.83737	0.689306	1.51567	0.789308	0.623446	2.38148	4.17235
0	3.42931	0	1.58785	3.84435	2.06911	4.9824	3.41837
0.802098	2.83109	0.345544	2.34466	0.0443965	0.156914	5.92374	3.8964
0	0.460102	1.18738	1.53281	1.53116	0.525258	5.20832	4.77061
0.28115	3.82819	0.725405	1.10168	1.04806	1.17689	6.99553	4.36995
1.11567	2.20834	1.6932	2.28559	0.785168	1.72995	4.24371	0.943575
0	3.50979	0.00117716	0.948046	0.189863	0.807267	5.26796	3.10083
0.458846	2.7263	0	0.79681	2.04834	2.74838	3.11222	3.09581
4.87027	3.21578	0.773045	1.38582	4.97895	1.29322	3.48764	4.81286
0.731031	3.29528	1.14555	1.94775	2.89607	3.33741	2.53779	4.74244
1.44906	1.91313	0.447173	0.610562	3.65208	1.29147	4.9481	2.54645
0.150257	3.20234	0.429216	1.69271	3.59305	1.53041	4.46521	4.93573
0.104156	3.45821	0.263428	0.413585	0	1.70885	3.47741	2.25573
0.336377	3.01357	1.91498	1.51272	0.547662	1.23733	5.55697	3.23958
0.492075	3.19263	0.568364	0.732627	1.7768	2.39781	4.0761	2.60597
2.2822	1.78532	0.394542	2.01299	0.192146	1.57567	4.47303	3.60469
0.0428445	4.50229	0.0778981	1.32973	1.0712	3.19051	4.02037	3.10762
0.649334	2.32877	1.54304	1.17577	1.15034	1.8552	6.05605	3.01592
0.301737	1.89155	0.706234	1.75947	0.847448	1.05475	5.30517	5.59058
0.456754	2.27618	0	0	0.796304	0.97759	4.60586	1.99768
0.422492	2.5705	0.41529	2.05521	0.55106	0	4.03241	2.49902
0.663405	2.60064	0	1.5239	1.34501	0.983465	6.31094	1.92451
1.48393	3.69288	0.314087	1.01857	2.93583	0	6.00335	5.28611
0.804107	2.38853	0.155943	0.582017	3.19553	0.222693	5.89892	3.31382
[truncated: 17,495 more rows]

## Sheet: S1D Fig
EcssrA	EcssrA (+Actinonin/+IPP)	CcssrA	CcssrA (+Actinonin/+IPP)	X7	X7 (+Actinonin/+IPP)	no degron	no degron (+Actinonin/+IPP)		*Corresponds to S1D Fig
4782	3366	3238	3837	5250	6877	2593	2851
3484	3910	4590	2670	6258	3606	2632	3006
3372	2710	2836	2646	5064	2887	2797	3132
4380	2805	6580	2950	4674	5350	2679	3337
3559	3303	2575	3007	4126	2667	3529	2992
3108	4080	2590	4002	2871	5806	3166	2967
3510	3004	3420	3738	2821	6643	4900	2865
2724	4875	3844	4170	6106	3400	3531	3786
3309	3538	3990	2623	4207	3138	2830	3336
3939	3219	3145	3568	3160	4923	2773	3067
3637	3897	3171	12648	4567	4444	5679	5439
3412	3379	6246	6670	3231	4281	2814	2811
3055	4975	2608	3357	5067	2989	2847	2965
2635	3156	2662	8545	3391	2601	5739	5257
2853	3031	3669	5349	4203	3471	3436	2613
2955	2706	2719	6318	2808	2767	5679	3042
2836	3289	2685	3219	3189	2976	2929	3304
2925	3090	3606	2772	2572	2952	3117	3265
2581	2763	14227	3390	3126	4944	3481	2710
3004	3280	4588	3390	2656	3000	3657	3250
3103	4920	4762	3313	25080	3691	2769	2977
2961	2892	3709	2958	4662	21787	2694	3345
2791	2860	2793	4672	3628	2751	3288	3634
2641	2797	2928	2988	2662	4555	2652	3319
2637	3729	4338	4837	3109	4753	5833	4450
2773	3369	3501	3625	2671	3966	4984	2640
3226	2845	4095	3468	3261	5074	3385	26382
7954	3501	2682	5971	4803	4422	2755	3274
2838	5028	2722	3466	3049	2955	4624	2751
2683	2751	5119	2647	3390	2793	3505	2896
3252	2698	2793	2761	3255	3009	2793	8263
3250	2785	3040	5727	4312	3565	4195	4042
4759	2851	5826	4843	4078	3187	3532	2953
2965	5121	2650	4299	3085	2766	5112	2610
3162	3850	3402	2670	2784	8541	3480	3054
2742	4234	2709	3547	3466	2613	3207	3202
2578	3019	3226	3543	4569	4057	12225	3243
4326	2976	5275	4261	2797	3768	7311	6052
2599	2758	3168	2653	3232	3631	8247	3318
2781	4341	2734	43761	7812	3217	2812	4993
4858	4024	2737	2580	2872	6396	4023	3174
5059	2691	2586	4411	2713	3199	3552	4075
3240	6538	4719	4312	5122	3757	2644	2811
2634	3337	2815	3591	4558	3291	5046	4864
3475	3094	3261	2925	5899	4048	3127	4641
3279	3145	3349	8818	3228	2922	2977	4971
3232	5283	2683	3223	2577	2607	2758	2917
3199	3009	3346	3219	2724	17854	2803	2743
5314	3700	3627	3171	2950	2821	2964	2578
3177	5526	4755	2604	3733	5896	3228	2611
2962	3160	2863	2934	2980	2889	4621	5188
4794	4206	3168	3007	2716	2731	2736	2862
3169	2757	3069	3243	2752	2662	6483	3055
3579	3109	8254	3816	2638	6378	2760	3153
2746	3852	5764	3786	13500	2694	3349	2586
2595	2797	3292	5182	3315	2838	4663	4488
3633	2803	3354	3064	5211	5994	3394	2622
2644	4104	6240	3991	3099	2920	2634	2670
4771	2895	2697	3234	2910	3789	3966	3427
3880	2655	6046	2662	2797	2626	3064	2898
4833	3487	3072	3189	5035	5209	4057	2751
3279	5299	2908	2574	2976	3973	7473	4650
5011	5016	4155	3822	4245	3430	5904	2976
3045	3787	5680	3078	3016	5292	3966	3048
2791	3412	3360	3067	4762	4531	4405	5038
2773	3463	3766	2976	7000	3027	3202	2722
3883	5365	4776	4294	3249	3963	4914	2761
4185	4726	3792	4860	3150	8241	2722	4705
2802	3483	5464	2785	5029	3234	4638	6133
3468	6169	3024	4398	4710	3489	3399	3090
4542	2818	3268	6600	3886	3460	4336	3192
2860	3411	4962	2602	4390	5043	3213	3367
4207	3256	3669	3706	3384	4333	3609	3139
2752	3525	2737	2955	3529	4012	4131	3384
2640	2679	3930	3102	9330	3942	7093	3849
2791	3184	2616	5128	5550	3816	4591	4408
2772	3207	3847	4390	3402	2590	4048	4474
2625	4365	2656	2821	3175	2623	4992	6204
3130	7089	3150	2614	4855	5472	2623	3456
2572	2574	2854	2980	2599	2763	3114	2847
2670	2596	3537	4660	2668	3472	3393	3556
3181	4108	5244	3082	3639	3084	3385	3436
3739	6012	3361	2832	3171	2869	4852	2686
3795	2581	2619	3903	4630	3151	4632	2613
4249	4380	4489	2922	4120	2874	4491	2851
4431	3147	5064	5707	3205	3004	4779	3478
3100	9916	3474	4755	2928	2710	4791	3330
6436	3255	2794	3168	2817	4897	3354	4263
2988	3991	3573	5532	4585	2970	3342	4101
3403	4714	5214	3658	2976	2721	2827	2776
3303	4128	2730	4995	3025	8500	4363	5622
5392	3544	5481	5857	2620	3810	2877	3511
2799	2974	3037	3379	3000	3303	5326	6258
2707	3940	2865	2797	3949	3570	3904	3103
10714	3415	2767	4720	6699	6357	2610	3466
6148	5827	6898	3073	2838	5281	4530	3292
3085	3532	4435	3216	2922	3571	2664	4107
4468	2691	2574	2853	2640	3987	3076	3348
4615	2617	3531	3129	3642	2928	3793	2922
3426	3486	5463	3603	3394	4129	2602	2796
3772	5464	3183	5938	2628	3334	3264	2749
2751	6390	5236	2629	2643	3225	2763	2632
3118	5214	4452	2785	5007	4719	2718	5899
4558	3232	2820	2877	2683	2746	4201	3295
2628	3319	10258	4581	2824	3450	2913	4951
2641	3237	5106	3613	2920	3391	2643	4515
4068	2688	4338	3996	3397	4263	3334	3336
3199	2980	3043	3240	2887	2649	4395	3145
3277	4806	2838	4926	2698	2991	2593	4134
3034	5094	2827	2847	4147	3139	3645	3502
3721	9714	3603	3511	3004	3820	5301	2830
2665	3655	3726	3874	3216	5992	2718	2959
3508	4557	2583	4524	2578	2790	2577	2742
2908	3420	3688	4918	3315	3889	2847	9736
2629	4038	2917	3804	3145	5082	3064	2596
2575	4329	4030	2665	3787	2941	3040	2965
4261	4897	2940	4230	3328	2830	3948	3013
3325	5824	2725	4269	6000	2637	3300	3108
3397	3741	3547	3106	2940	5262	3388	4290
4606	2715	3924	6888	3031	3096	6423	2896
2851	2637	3673	2734	7554	4378	3220	3171
3340	3066	2625	2971	3066	3525	4150	2823
5964	4740	2703	2820	2721	3109	3948	2890
4348	2722	4485	3813	2584	3100	2608	5926
3328	3459	4578	2617	4156	7123	2875	3588
3829	2649	3553	2977	5602	4686	3183	4581
4221	3259	3055	3456	4203	3736	4674	3627
4017	2995	3841	4173	2781	3666	3118	2911
2772	2823	7813	2983	4743	3972	3033	3348
2913	2587	3240	5854	3816	7653	2886	2715
2754	3427	2838	5538	5865	8814	2857	2683
2811	3312	4456	2626	5007	4888	3330	3003
4258	3222	3100	2757	5535	5620	3894	4657
3022	5842	2644	3223	2964	2575	3346	3499
3259	2898	5296	4281	4872	4926	3762	3840
3001	4854	2767	3514	2805	3169	5281	2593
3451	3231	9753	2902	3238	3603	2796	3115
3258	6313	2797	4989	2641	3762	2758	2665
3331	2950	3384	4245	6147	2902	4242	2836
4671	3111	2997	3057	2646	2652	3910	2595
3349	3603	2824	2913	4861	4837	3105	3195
4860	2866	3490	5548	3001	7866	4164	2889
3111	4476	4840	6217	3507	5461	6088	2598
2790	2592	5694	2739	2931	2605	6427	3669
3223	3345	2754	2782	2707	9972	3939	6247
3223	5508	2722	3241	3487	4876	4111	3957
3142	2899	2596	4737	6187	2695	4317	2943
4303	3237	4074	4509	3465	2782	2578	2676
7545	2649	2779	4141	3567	4197	2599	11676
4951	4501	6330	6426	5233	7482	2796	4051
2914	3298	4066	10842	3069	5173	6297	3165
3624	2613	3100	4114	2824	2880	3247	2890
3025	6943	4194	3852	4545	3744	2661	2608
3526	3156	9991	4272	2676	5332	2983	3025
6123	3889	3547	3717	2602	3294	4249	3585
3315	4251	4168	3325	2845	8113	3004	5818
4158	2746	5056	4075	3157	2824	3091	2836
2974	3034	2674	3993	2665	4443	2683	2770
3240	2709	3630	2860	3093	2619	5191	3073
3075	2772	2623	4137	3735	2625	4164	3712
6727	2844	2671	3808	3432	5274	3580	8014
4395	5937	3316	3069	3211	3307	2922	2610
5022	2683	2706	2629	2719	2980	4077	4215
4075	2613	4920	3882	3930	4059	5284	3885
4164	3373	5208	3504	6538	5284	4578	5076
2580	3330	3427	4266	4195	3084	2970	3706
4807	3168	3103	3003	2926	3204	2982	4609
2859	3523	7678	10035	2721	8919	2875	3546
3456	2689	3550	3642	2889	4936	3130	3441
4233	2649	3604	4245	2764	3013	4018	3525
3586	2829	3981	8058	4393	3469	2944	2622
2629	5544	3339	2697	3078	2620	3075	3078
3198	2811	2938	6361	4849	2728	2613	2838
3378	3351	2976	4857	2919	2668	2911	3822
3168	3670	2581	2817	2944	2853	3201	3007
3400	3213	2896	3747	5221	3130	3345	4759
2908	4627	3579	3304	3817	4485	3436	3504
4029	5371	3367	2914	9172	3382	2970	6765
3003	4311	4297	5176	4251	5011	4704	3172
3426	4426	2914	3133	2812	2667	2628	3501
3895	3715	2667	3630	2739	5538	7189	5463
2674	3190	7414	4326	13374	7000	6163	2757
2692	2776	2704	7573	2742	4039	4251	3154
4048	3049	7698	3334	3918	6717	5025	3096
2620	3376	3195	3675	12802	5649	5329	3399
2640	4194	3577	2842	5623	4215	3340	2583
2761	3594	4143	2742	4510	3271	4639	4024
3144	5013	3552	3603	4719	6934	4536	3513
2782	2737	3787	3925	5098	3126	2758	4461
6217	4399	5535	2742	9393	3288	3019	2799
2716	4138	3741	3886	2781	3631	3166	4492
3889	3556	2655	7653	8241	3706	3624	2602
2850	3709	4521	2919	5608	2604	7822	4291
4200	2776	3900	3436	5692	4020	3063	2724
3258	4992	2658	3048	3120	2926	2743	3058
4135	3211	3658	6114	7575	3328	2730	5916
3262	3459	4126	16887	3735	5638	7336	3261
5656	3022	3003	3564	3234	3210	5562	2682
3444	2803	5146	2592	4950	4972	2761	4386
3643	2883	3973	2740	3526	3024	3979	2856
4011	5712	2811	2574	2766	2655	2824	4435
4623	3430	3547	4506	3651	2653	5002	2652
3250	3538	2742	2968	3624	4066	3574	2886
2661	3600	3324	4642	2713	3214	3195	5278
3466	3225	3346	2790	3061	2712	4321	2952
3345	3981	2718	3046	2845	3627	2703	3210
3166	2667	3025	3327	5007	3292	2650	2647
3189	3040	2635	3042	3642	3220	2706	2680
3489	2653	5010	3886	2709	3591	2754	4207
5134	3006	2695	3112	3772	3723	2851	2653
3718	4960	5109	2691	5094	4915	7597	2580
3966	2823	11475	2728	3640	2802	6454	5725
2793	3309	2916	3885	2998	10983	4866	3340
3364	2601	10254	4446	10258	3117	3372	5481
5932	2997	2629	2920	3088	7179	4119	2949
2776	3913	3837	3976	3841	4066	5767	3028
3321	2670	5029	4600	4765	5491	3468	3442
5920	3310	4146	2658	2727	3262	2593	3475
6829	3445	2925	5508	2961	3234	5008	3009
2910	2809	5440	3618	3468	3439	2760	4084
2694	5241	4842	4147	4758	3796	2917	3748
3009	2715	4210	5881	4477	3414	3724	6435
2779	3444	2815	3780	2803	2748	3631	2952
3376	3411	4498	3244	3160	3093	4081	2967
3921	4200	4863	2767	2650	3331	3186	3877
2746	2977	4785	5542	3612	2740	4494	4705
3429	3765	2685	6159	2719	8596	3112	8002
3502	3301	4257	3778	5383	3343	7311	4095
2763	2712	4243	3774	3525	11068	5730	3595
8073	3112	2986	3630	3061	2647	2649	2590
2860	2754	3085	2824	3679	2914	3913	2584
14296	3711	2944	3234	3606	2946	6112	3655
4651	7251	3445	2676	2641	2986	4065	3606
3574	3165	3283	4525	3100	11335	3261	4435
4389	4485	2875	3151	3465	4243	3859	3687
3537	2895	4513	5946	3186	2919	14557	3369
5038	4153	4206	3750	6369	2883	4386	5469
2619	3988	3813	4170	3010	2796	5401	2821
2809	3712	17535	3049	3495	5308	3624	2842
3130	2706	2947	4312	2730	3471	2883	5320
2779	7557	3432	2740	4018	2887	3402	4549
2902	2722	3129	2877	3616	2976	3784	13237
3315	2899	2700	3507	3708	3535	3189	3027
3033	3601	3037	2862	3267	3889	4731	7561
2898	3268	2599	4611	2878	2866	2986	2806
6306	2737	3283	2781	5116	3016	2958	3097
2649	2770	4111	2659	2766	2599	3403	2632
3033	2835	2608	5062	4473	4278	2602	3766
7675	5238	3766	2742	2763	3300	11298	4906
3732	2722	3589	5146	7629	5448	2874	5643
3283	2884	3850	4425	4518	2887	4674	5554
2764	3742	3372	2931	2749	2728	2802	4839
4861	2658	5343	4359	3070	3565	3175	3925
4216	2728	4050	2857	4174	3121	2952	3654
2736	6436	3720	3018	2793	2809	7683	3204
2949	2635	4146	2713	2742	5532	3225	2841
2809	2805	3153	2862	4248	3208	4767	3055
3043	3037	3111	2799	4798	2715	2581	3552
2775	3903	3844	5137	2775	3691	3354	4579
4633	3085	2676	5164	3016	3559	3250	3354
4012	5416	4270	3382	2731	4549	2638	3414
3204	4776	4599	2829	2683	7332	3159	5838
3129	4267	2707	3330	2986	21298	3463	6679
2809	3442	2698	4089	5083	5956	2979	3457
4875	3276	4327	2898	2755	3870	3226	2731
3532	3001	3826	2599	4360	3217	3240	2752
2826	4077	3043	5590	3034	2920	5043	3387
4032	3106	3672	2757	3654	3265	3504	7066
3331	5226	2914	5422	2613	4905	2980	3942
4780	3597	3445	3163	4017	8419	7557	2712
3205	3403	3228	3709	2940	3228	3013	4906
4012	5767	3199	6051	2710	2838	3223	3588
3432	3036	3171	5169	4573	3745	3175	4168
4827	3817	2658	6237	3456	3120	2608	3501
3123	6184	3003	3922	2647	3387	3048	2728
3825	3069	4519	3636	2758	3423	3307	2607
3282	3759	2862	5911	5812	2844	3510	3385
2974	2817	7137	3399	3501	4429	4165	2929
4626	2739	2721	3231	2967	2662	4102	3333
3702	5613	4948	3102	3837	4732	5227	3598
3634	2748	3018	6018	2721	3514	4663	2614
2587	2622	3175	2842	3573	2584	2742	2716
3177	2958	2704	2775	3466	4023	2860	4357
4794	3393	6186	3207	3397	5395	2802	7471
3199	2923	5193	2607	2671	2986	3034	3429
2601	6949	9111	3561	3133	3249	3465	5524
2659	2949	6064	6001	2791	2800	3570	3450
2686	2767	4342	3499	3390	3547	9009	3016
3135	3996	3223	5334	2895	3310	2941	3480
3018	3520	3045	3199	4821	3225	2995	4405
4426	4083	5481	2584	2806	2649	3058	4089
4930	2659	2734	3189	6600	3028	3747	3391
2785	4638	3909	2601	7339	5820	3388	3937
3475	2679	4593	3621	2631	2686	3352	3805
3154	4227	6060	2730	3793	5103	4705	2715
3226	4177	4068	5530	5890	10633	3097	3570
3889	4867	3412	5629	2961	3469	4380	2994
3766	5614	2646	3550	3933	4293	3246	6982
2784	3352	2796	3172	3574	3468	2788	2911
2983	3912	5073	3454	2746	3804	7705	2845
3451	3376	2722	5944	3331	4197	5239	4638
4354	2715	2710	3129	2898	3838	4476	5125
3088	3073	4444	4447	2982	5043	5725	3648
2664	7809	6523	3165	2847	6673	4441	3559
4374	3357	3907	3589	2683	3183	7246	3601
3129	3915	2647	3292	2809	5256	3321	2625
3124	3456	3393	3834	2749	4522	4789	2809
6310	3693	4497	3994	2769	3366	2932	8817
5323	5485	5133	2964	4221	2767	3295	5098
2625	2754	3885	4249	4276	2739	4276	3190
3139	2980	3957	3108	5397	4527	4816	2727
3585	2887	5352	2802	3073	4758	3253	7716
3396	4548	6351	3441	4791	3082	3313	4503
3799	2827	2683	3060	2989	5275	2878	2578
7674	4906	2695	3051	2586	2625	4044	2926
3906	3255	3343	3376	2913	3082	3439	2829
5497	2641	2698	3564	2650	2601	7525	2661
3037	3477	3109	5277	3490	3132	5662	2920
2752	3142	3516	11560	5835	3225	3925	3706
5730	2995	3528	4143	2664	3453	5446	4287
2709	4387	3493	3966	3121	4113	6609	6307
3274	3228	4906	3127	2836	3948	3523	3862
2605	5091	2572	2956	2763	3618	4713	4087
5769	4842	4416	3261	3823	4516	7011	2866
3037	3477	3060	3234	2679	3589	3411	2751
3133	4084	3654	3871	3502	3504	4215	2973
2745	3231	3075	2719	5526	6064	4749	3106
3120	2685	3129	2718	3363	3792	3732	4462
3057	5173	3301	6835	5022	2871	2589	2715
3078	2692	3340	3058	3612	2679	4720	2893
2746	2809	3435	3738	2788	2791	2760	2692
5767	4213	3037	3124	4657	3789	4728	2761
3537	6537	3408	3802	4881	2754	4527	2677
5044	5758	3103	4702	2917	4512	3144	12114
2832	3031	4638	3204	2983	2949	4218	3025
3595	2713	6342	14338	5637	4851	6355	7431
2827	2937	5449	2646	5859	3099	4084	6642
2574	3052	3094	2731	2706	3114	2814	4975
3859	2721	2598	3180	3082	5994	2583	3286
4900	4155	6138	6163	2775	3183	5317	5007
4462	2598	3852	3657	6325	3958	6918	6778
3339	3250	3114	5599	3864	6657	3244	3274
2584	4492	3481	3108	2674	5067	5778	2736
3159	6085	4330	2581	2901	3744	4423	2580
3456	3288	2830	5404	3807	2617	4768	5049
2955	2650	6571	3033	2854	6741	3555
2977	2977	3916	3861	3247	5109	3244
3052	4027	2635	2734	4218	4402	4237
5553	2575	3600	3043	3025	3958	2959	4531
2874	2709	4884	5668	2815	4638	3936	5743
3868	5649	3084	2704	5782	4036	2997	3528
3472	3646	2740	2841	3135	3042	3115	6763
3346	2664	3027	3486	3373	6165	6154	3282
6073	3627	3372	4159	2818	3583	3720	3345
2830	4383	2620	4717	6247	4048	3049	3610
2772	3117	3967	3118	4338	3105	2788	5563
4401	5634	4276	5673	3090	3813	2826	3766
2863	3147	7885	3111	3547	3516	3072	3399
6822	3121	4804	3451	3396	4464	4710	4249
4051	2700	3708	2988	2994	2692	2809	3513
4138	2739	3466	3330	3715	3439	3300	6166
6541	3202	2727	4357	2680	2928	3900	3589
6064	3597	3448	5052	4275	4164	4747	4897
2607	2577	2709	2844	3303	3693	3610	3970
3006	3936	2638	6828	2913	7887	3022	3256
4086	3855	2584	2652	2811	3228	2824	3796
3214	4723	2952	2772	3126	6751	4213	3250
4086	4617	5931	5208	2988	2880	3061	4114
3061	2811	2752	2592	4963	3085	3021	3798
2638	3607	3289	3453	4779	3903	2946	3378
5781	2683	3079	2776	5650	8989	7609	4209
2857	4132	5503	3360	3916	2800	2685	8734
3132	2928	5218	2575	2577	2950	6730	8871
5475	3096	2970	2857	2623	3441	3004	4971
3072	2829	3198	2826	4516		3565	4785
2719	2985	2586	4030	11857		5685	4567
6754	3535	3750	3013	2787		4624	3510
2890	3057	2733	3225	2692	3598	2613	3261
3114	2607	7660	3430	5422	3304	2608	4383
3138	2649	2652	3357	2940	3762	4062	4164
2680	3823	4080	5907	3208	4087	6891	8625
2610	4555	3379	3157	3942	4065	2887	3829
3472	4657	5017	2608	2899	3537	2700	4123
3141	3685	4552	3405	3669	3979	2907	4812
2737	2583	2616	4584	6340	7032	5137	3628
3169	3514	5233	5022	4164	6553	3285	3919
3094	3217	3484	3397	4738	3234	2724	4386
3744	5041	3199	5805	3229	6592	3514	3603
4050	6030	5428	3615	7662	3831	3220	3600
3135	7633	3330	3621	2673	3327	3409	6717
3381	11794	7642	2682	3417	4324	4498	3810
2895	3619	7854	5713	3072	4918	3328	4114
2820	4051	3051	3301	2715	4216	2962	3615
2646	3111	2667	2809	2979	3352	3034	4401
3012	4410	2913	2737	3006	7524	3841	4705
2767	2812	2659	3372	3819	3697	3373	9136
2913	4720	2862	2668	2728	4557	3394	5491
3874	4929	3151	3393	2656	3525	4947	3859
2613	2739	3253	2575	2782	3657	2670	4597
3028	2992	12498	7840	2772	3253	2859	3874
3837	4249	4837	3586	2940	4005	2850	3393
3555	3634	3283	5515	2958	4531	3948	3649
4887	2896	2766	6265	2797	6162	3108	3568
3370	3423	4668	2961	3561	4602	3351	3265
3354	2812	3787	3130	2758	6562	2869	3441
2587	2847	3273	4462	4987	3246	3099	5172
2715	2916	4317	2890	2745	3265	3642	3240
3628	5095	3312	2776	5967	5046	2950	3357
6021	2862	3304	2580	4492	4411	3472	4005
2788	4602	3403	3027	2742	3375	2886	3268
3351	4212	3057	4534	4620	3295	4720	7414
3090	3849	2629	4390	3349	5074	4189	3646
4543	2949	5311	3232	2731	3310	3045	5941
2886	4335	7458	5647	3295	3246	3025	8679
2580	2754	2631	3888	3133	4441	4188	3756
7189	2935	3852	2644	3520	4551	3681	3444
2743	5113	6781	2731	2736	7474	7722	4080
2791	4332	8119	2770	4015	3586	2641	3993
2706	3472	2845	3166	4630	3301	3891	3760
2925	2766	4611	5610	3220	3334	4024	4356
2679	3088	2805	2650	3006	3714	3682	9016
5634	3447	3054	2947	2883	5029	6034	3693
3598	2940	6523	3232	4396	4815	3475	3361
3297	3309	6060	7674	2860	3948	3123	3621
2586	2929	5443	3004	3397	3283	2874	4120
2686	4165	2950	5040	3027	3525	3340	4015
5182	2718	3061	2838	9075	5410	3283	4191
3615	2649	5569	2766	10671	3508	3334	4431
4155	2854	2886	3373	4849	3511	3498	3537
3030	3612	3109	3724	3324	4183	4030	4422
2628	2818	3067	3355	3894	3676	3013	4656
3363	5629	4111	5502	3159	4167	2763	3364
3892	3106	6213	2623	3075	3291	2712	5340
2898	2622	3075	3178	3034	3760	2941	5587
3253	4101	5115	2616	4063	6330	2976	4221
2970	3696	2800	5046	5868	4153	6811	3552
2778	2832	5011	6051	4839	3615	2736	4965
2598	2707	3699	3355	5212	22171	6694	4354
2988	4555	2610	2961	5814	4003	3610	4752
3340	4461	8200	2929	2688	8253	3522	3343
4645	3402	3243	4116	2997	4023	3004	3658
3537	3073	3754	5820	3735	3237	6526	4072
4852	6129	4849	4155	9093	4993	5559	4210
2817	4543	2743	2620	4129	4957	3051	3310
2827	3799	2838	4477	4294	3597	3108	3559
2728	3132	4171	3313	5289	3946	2683	4513
2676	5031	3600	2979	5104	3435	4138	3372
2998	3556	3174	4612	5097	4003	3987	32005
2610	3612	2968	2940	2761	3544	3255	3609
3093	2824	4192	3484	6112	4678	4099	3309
3139	5559	3865	2760	3721	4951	3795	3285
2664	2655	2865	2706	4921	3709	3777	3445
2883	2931	3280	2628	3309	3841	5961	4893
3130	2806	3979	2940	4488	3405	5817	4066
2986	2572	3370	2704	3468	6778	2817	3412
4833	2646	5037	2652	3871	3555	6081	4243
2719	9963	4623	3754	3435	4264	4935	4714
5152	4683	2862	3853	2917	3340	5415	3477
6259	4138	3054	2773	2893	3270	3951	4164
2716	8670	3528	3861	3289	3663	5260	8208
2706	4900	3300	3571	3075	3246	2931	3612
3585	3379	5595	4339	3555	3913	4324	3472
2923	2719	5811	2715	4606	3559	6399	5805
3091	4170	6948	5019	2800	3816	3058	3595
9324	2727	3861	3834	2992	4551	3349	4648
3028	2839	5871	2992	2746	5197		14728
5544	3519	4327	6282	5176	3877		3751
4063	7371	3337	3447	2812	4732		3676
2830	3325	2601	3376	2815	5028	3531	3528
3367	4131	3219	2955	3037	4665	3388	3670
2886	6750	4056	2610	2634	4195	4867	4120
3621	2626	2875	3687	4017	3444	3714	4150
4239	2842	2683	4864	3105	3297	4987	4563
3910	3204	2925	4419	3720	4977	4035	3571
4845	4605	2677	2907	2625	4284	3424	3261
5157	3234	3130	3607	3456	4792	3987	3856
2614	2785	2988	3382	3820	3619	3421	7872
4633	3291	3030	3078	3625	3363	6148	3589
2838	2935	3534	4185	2593	4813	4434	4906
2850	4060	4119	3061	3625	4069	4794	4068
2806	3333	3801	2965	3229	5709	4410	4336
2674	5797	3270	5701	4561	3361	3633	3748
2842	2757	2745	3247	3300	3927	4851	3286
5239	3328	3408	4474	3802	3402	3507	3412
4071	3502	6852	2686	5661	3552	3354	4059
2775	3027	4953	2958	4518	3859	3469	4080
2926	2704	6048	2697	8140	4216	3439	4624
3216	3283	2668	4813	17023	3337	6436	7308
2877	2691	5529	2628	9126	4689	4897	4606
2638	3016	7093	4156	7144	7491	6150	4659
5745	3465	3769	5031	3652	4048	4944	4023
3442	3202	3145	3531	3463	3420	6829	4075
3886	3357	4239	4807	2791	3540	5119	7243
3523	2761	4639	5143	3832	4162	5139	5673
5640	5425	4749	2871	2799	7195	4576	3561
3376	4033	4680	3660	3681	4021	6028	4333
3255	2929	2959	3898	2896	4554	5275	4663
2949	6438	9355	5329	2574	5385	8256	3510
2757	3135	2599	4458	2874	4227	3619	3714
6009	2722	3519	3805	3844	3664	3442	3508
3021	3733	6634	3625	2647	7422	4237	4543
4501	3186	3663	3133	5572	5686	4425	3406
2845	3583	5509	3402	5223	3894	4413	5523
4017	6189	6208	9982		3385	3343	5620
4842	2814	3630	8398		3799	5091	3279
5514	4846	6745	3468		4266	3889	3652
3280	3378	3052	3816	3328	5479	3670	3621
2923	3561	4797	3531	3342	3231	3253	4354
2701	3157	3526	3603	11196	3379	3312	3960
3151	2868	2689	2670	3907	5023	3397	4878
3693	5356	4723	2709	5223	5068	5143	4825
4549	3751	5173	3016	3436	3976	5571	3409
3522	2892	5724	2889	3450	4872	3276	5989
3628	4711	5397	4470	4561	3426	5214	3963
3267	3853	3102	3561	3403	4584	3507	8602
3463	3558	4189	4173	3637	3379	4389	6358
6307	3939	5497	3574	3432	3651	3843	5718
4624	4185	2709	2770	6034	3570	4357	3421
4663	4761	3508	10998	6165	3609	3532	6409
2800	3463	3891	3132	3825	4788	4876	6205
4000	3019	9049	3582	3342	3847	5155	11016
3766	2779	3849	2635	5658	5092	4357	3232
3457	4287	2941	5062	4272	3433	4584	4296
3465	3040	3123	4047	5971	3850	3565	4134
3636	3810	2655	2583	3510	3534	3382	6594
2836	3577	3235	2689	3334	4408	5142	3436
3807	5569	2581	2884	4348	5899	5878	3447
3441	2590	3390	3015	3481	7008	8242	5449
4551	2916	7314	3237	3637	3760	5977	3709
3726	3228	3363	3085	8472	6655	6091	10485
3232	2760	2640	3552	4188	4618	3244	3511
5584	2575	3889	3976	3573	3379	4612	3631
2973	3366	2895	3118	3744	4717	3558	3370
3975	4629	4176	3183	3321	5137	4932	3688
3412	3871	2812	4429	4093	3685	5563	5586
3598	2905	3090	4054	3355	4942	4656	3631
6358	6012	3250	2716	3258	3543	4836	3295
2884	4578	2574	3391	3772	3337	3793	4129
4675	3153	3237	3471	3640	3471	4356	4276
3283	5886	4095	5901	4083	3538	4288	3679
2764	3316	6580	6757	3697	3601	3466	6154
6234	6885	3322	2791	3270	3426	4374	3352
3208	4428	4519	2973	4852	3609	3468	14523
2661	3012	3517	3808	3555	3684	3811	3232
3388	2713	4516	3006	10930	3601	3529	6757
4386	6165	4639	2616	3724	6642	3582	4233
4428	4776	2673	2758	6771	5286	5469	4378
2605	2581	2988	3109	4158	5734	4219	3283
3436	3658	3468	2659	6319	4113	3328	3742
3372	3033	3229	2710	3546	3525	3433	3399
2928	8889	3763	2779	3768	4287	3319	3546
6862	3013	3478	3226	4056	3487	4641	3483
3570	2748	6364	2790	10116	3733	5686	3582
2809	3307	3715	3439	6826	4471	5412	4002
4186	2859	3168	4534	4366	4944	3322	4210
3358	3414	2847	4497	4933	3781	5281	5208
4332	6679	2854	3426	4756	5874	3288	6303
4423	4669	4243	2658	9645	5337	4545	3291
2587	5091	3141	3015	3516	3361	3408	3402
2611	4288	4443	6747	4380	5298	3829	3661
10659	4773	3334	4101	5305	3297	3457	3759
2986	2809	6706	7504	3568	5389	4068	3273
3877	3832	5512	3196	5209	3840	4521	3468
3151	3364	2589	3679	5199	3555	4527	5451
5757	4371	7299	3625	4227	6127	5532	5442
3981	6319	3447	5080	3528	3835	9420	4401
2808	4702	9690	3817	3387	4060	3396	3307
3556	4023	3147	2827	3691	3357	4627	6649
3448	3864	5197	2643	4669	4843	4483	3514
2631	3300	3531	2901	5248	5439	3421	4345
2929	2949	5484	6075	3397	4308	4348	4194
3991	3004	3576	4297	3411	3711	4423	3568
3661	4261	2917	3822	4438	4755	4371	3979
3670	2737	2715	3402	3247	3466	3987	5868
3258	2994	3579	3856	3315	4942	3904	4344
3733	2662	3628	2668	3817	8365	5325	5673
4462	4549	2947	3345	4473	3480	3517	4053
2712	3214	3925	3336	3775	3376	3474	3708
3447	3744	3232	3456	3462	4267	4690	4647
3711	5986	2988	7234	3268	3267	3417	3840
3537	3091	5176	4668	4387	3499	6981	4653
2965	2904	5229	3279	5100	3406	3387	3598
3246	2616	3295	2926	6244	4717	3919	3844
2848	5526	2980	4101	5260	3321	3627	3984
3231	2820	2826	3144	3246	4692	5320	7858
2623	4462	12699	4281	3630	3282	3675	3384
6024	3756	8721	8325	5166	4321	3367	5751
2830	3379	2850	6291	3780	4266	3835	4471
2970	3204	3997	3450	3265	6231	3661	4002
2793	3706	6889	3363	5023	3393	3925	3522
3415	4212	6352	2620	4773	4155	5844	3250
2769	4030	6570	2682	3823	3397	5931	5343
5098	2625	5526	3930	3490	3288	9424	5373
4323	4368	3069	2647	3583	3703	3469	4635
3246	3232	9648	2659	4858	5778	4794	3496
3003	3031	2680	6670	5004	3252	3394	8527
4614	2644	2665	3006	3316	4231	4080	3732
4602	5925	5814	3978	4918	3484	3258	3465
4467	5227	5878	2908	5796	5178	3651	3799
2587	9882	6598	3697	3526	5374	5814	6711
2866	2758	5040	5443	5482	3855	3555	3250
2967	2664	6222	5919	3541	3669	4851	3414
2830	2806	3247	3975	4140	3262	3442	8826
4482	3678	2617	3174	5985	3372	5086	5043
4438	3243	5443	3784	3387	4750	4665	3469
4332	4219	2866	5167	3538	3951	3853	5557
2641	3624	3345	2853	3405	3571	4350	3466
2632	3640	2623	3217	4996	3273	6078	4827
2973	3351	3069	4111	5808	4564	3696	3277
7629	2881	4687	3219	4249	4189	3916	4674
5278	3334	3234	3465	3544	3295	5374	5883
3579	3273	2574	4884	3250	7302	4515	3354
2596	5089	4740	3243	6631	3258	5088	3235
3568	2922	3055	2901	4066	3564	4740	6199
3304	3840	3675	5889	3474	6163	5103	3579
5428	4323	2925	4129	3931	3852	3568	3789
4014	3192	4263	3604	3373	3235	4536	11527
2647	3843	3919	5083	5932	4561	4779	3937
3804	5302	4902	2742	3817	3828	4209	3463
3256	3282	3205	2815	3514	3927	3408	3469
2691	3222	7783	7147	3406	3333	3585	3733
2970	4113	5122	3318	3283	4207	4051	4863
2670	2982	2851	2727	12585	4732	3474	4537
5422	3031	3208	2955	4446	3264	3799	7683
3784	2829	3037	2937	3784	3813	3961	3469
4345	3510	6136	3687	3513	4975	4378	3477
2923	4267	2884	2694	3682	4849	6046	3904
3975	2664	3423	3874	3507	3555	3754	3694
5977	6393	3868	3618	5920	3585	3256	4258
3013	2820	4113	2778	3334	7774	4552	3235
5884	4138	6738	3702	6330	6133	4548	3508
4186	5608	5481	3553	3811	3646	3552	3355
2847	2592	3013	3871	5347	3715	3615	4206
3081	4044	5511	2665	5023	3880	4453	4843
2682	4707	5467	2658	5095	3892	3232	4179
4363	3813	2827	3162	3843	5862	3664	3891
3684	2697	3564	2950	4333	4014	3328	5490
2752	3754	2919	3222	3984	4300	4504	4348
3729	6675	2800	3112	3355	3459	3262	6067
3051	4053	3754	2845	4200	4242	4641	3252
2691	2856	5236	8947	3286	3972	3514	3802
4099	2598	2964	2628	3778	3319	5896	3946
3180	2932	2610	2826	6874	4320	4005	4293
4168	3207	6543	3516	10597	4627	5785	3322
3519	3457	4080	3279	3702	4758	3346	15619
3865	3442	2884	4077	3565	3720	10441	4074
2695	3667	2701	6235	7536	6954	4888	5545
2668	4579	3534	3861	6678	3858	4767	3264
3325	2823	2823	3132	3867	3951	3864	5127
2808	3924	3891	3552	3859	5269	5151	3442
2622	3352	5604	11559	3462	3858	5029	3780
3288	3000	3039	3613	4717	4074	4648	4527
5569	2736	4191	4198	3496	4119	4665	5328
2763	3991	3213	2832	3715	4245	3475	4267
3261	3489	4855	2590	3919	6760	4650	5473
2863	3834	3565	3403	4425	5991	4719	9627
3711	3256	5470	2709	5368	3312	11598	3256
4645	3745	3042	5815	4762	3717	4960	4747
4039	2724	4149	3726	3285	6787	3256	3825
3109	3234	4935	3169	3703	4257	3507	3555
2833	2649	4002	3523	3910	8208	3540	5161
2892	4176	4170	6645	4921	7039	3958	12796
5107	2763	2911	2949	3913	3492	5107	8493
2926	2616	3394	2658	5013	4309	3556	5574
3390	2596	3457	6867	5257	3937	4134	4821
2826	4588	2674	5862	4428	3529	4521	10419
3033	4039	4803	4531	5208	4041	4269	3444
3112	5209	7036	2815	4245	3586	5751	3864
3027	3613	5701	9357	6873	3613	6822	3351
2652	2920	3183	2757	3979	4048	3250	4297
2907	3049	5785	2845	6462	5815	3510	5064
2937	3753	2718	3061	4698	4000	6003	4990
5136	3186	2734		3441	11106	3663	8806
5023	3933	4905		4197	3397	4491	5233
3225	7689	3640		3775	3921	6138	3571
3154	2710	4419	3438	3343	23259	6774	6415
4173	3268	6571	3453	3271	4230	7078	5029
2904	4270	3355	5247	4402	3420	3760	6844
5992	3412	2982	4114	3744	4249	3396	3268
2638	2730	5298	4099	7477	4218	3372	5458
2821	7858	4236	3396	6391	3369	4620	4924
3486	3498	2722	3529	3295	3709	3406	3978
2779	4561	3573	4353	3502	3582	4831	3565
2734	2965	9217	5239	3772	4948	3471	4294
2667	4779	2989	3399	3336	3613	3658	3705
5331	3186	4077	3309	3420	4095	4390	4968
3889	6807	3199	3424	3432	3823	3273	4639
4171	5905	5263	5977	3744	4702	8628	5140
2961	3597	4252	6759	4368	4219	3439	6769
2658	6010	2893	3330	3480	4521	6634	7387
3391	2905	2746	4612	3315	4429	4896	3756
4905	4113	10065	3409	4740	4296	3841	3730
3423	3180	3318	3307	3375	4227	4221	3397
2788	4225	2754	3931	4632	5676	5274	6051
2829	3027	3379	3633	3934	5923	4996	7201
3879	3102	2629	3733	3256	3874	4923	4357
2698	2607	3451	4123	5299	3357	3303	3457
3274	4032	3052	4075	4183	3942	3714	3867
5758	6534	3547	3739	4260	5665	5467	5272
2820	6105	3393	3324	4201	3660	3493	5935
4437	3693	2668	5059	3886	3358	5350	3298
3937	2671	3532	3579	3364	4029	4351	6138
3748	5133	2902	3604	3286	5127	5611	4323
2640	3282	5367	3790	3669	4020	7386	5785
2658	3115	2887	3747	3610	4794	7005	8163
3072	4533	4798	4560	3550	3480	7402	3271
2832	5691	4057	3258	4111	3405	3502	3931
3001	2572	3688	6067	3304	4968	4867	3381
5856	2746	2929	3841	5506	3676	3253	4009
6613	2938	4576	6556	3309	3720	5290	3448
2709	6340	4885	6241	3969	3253	3912	3777
5299	2869	9457	4212	5376	4092	3667	3543
3999	5035	6516	37384	3777	3454	3438	3850
3354	3915	2808	6220	10183	3378	7606	3766
2928	3411	5815	4453	4498	3507	3250	4338
2592	3061	5746	3325	3316	4993	3543	5829
4518	3475	7342	4126	5113	3336	4552	3519
3645	3448	3999	4434	3852	4086	3249	4368
2983	2919	4282	3237	3463	6058	7470	3555
7299	3268	3186	4041	4363	4578	5623	3468
4167	2994	4977	5490	3463	7879	3559	3268
4363	2685	4371	4035	4320	64281	6145	5181
3978	2733	3156	3963	6025	3568	3384	5872
5400	4567	6850	3946	3319	3792	7917	3775
3226	3591	6052	3259	3649	3367	3451	6433
3247	3432	6082	3435	4819	4807	3808	7350
2580	5302	3336	5560	3478	4444	5098	3958
2934	4785	2643	4008	4278	3289	3244	3351
6513	2941	4287	3241	3435	3666	4698	3231
4678	4326	3273	6613	3652	3543	4159	3354
4297	3144	6478	3733	4428	3732	5106	4570
2988	11449	4792	4779	3360	6924	4500	7591
14317	8083	2766	8148	3576	3279	3999	4552
3619	5685	3472	3532	3261	3354	7594	3570
4717	6987	3676	3301	3390	3513	3421	12282
4807	3252	6336	3610	4227	3286	3661	4314
4267	2685	4675	6214	3328	4315	3871	5709
2829	15573	9126	3252	4432	3648	3378	4843
8088	4119	7486	4830	3571	4002	4920	4180
2578	3721	4224	3528	3366	3607	5359	3657
5073	2770	4531	4870	5032	3831	3363	4042
3046	3354	2953	5355	3606	4729	3474	5886
2832	3052	2577	6498	3364	5965	5007	3759
3610	3814	3531	4912	5422	3319	4332	4642
3091	4522	3174	3483	3681	3258	3306	4182
2650	4888	2959	3546	8410	4771	3271	4002
2838	2947	9022	3499	3378	4513	4662	3657
2959	6468	2755	6271	3385	7042	3690	5691
2974	5227	3300	3684	5473	3685	5068	3972
2596	8715	4947	5820	9487	3514	3358	4237
3444	3879	4084	6565	3664	6445	3309	3744
9640	2799	4722	7321	4024	5836	3378	3841
3604	3130	3046	6294	7914	3336	4879	3804
2670	2752	2893	5943	3543	3714	5257	3946
3555	3994	3076	3646	3807	3744	3292	3385
2989	4902	7546	5739	3736	6897	11221	3258
3040	5055	3535	82225	4467	7395	5400	4806
3256	3336	3727	5725	3591	5085	4824	3642
2626	3678	3730	3507	3622	4285	5986	6681
3052	4398	2587	5371	3276	5106	3460	6415
2667	3414	3460	5503	3432	3298	4330	4053
3610	5163	3858	3966	3357	4446	3429	8002
3066	2694	5758	3781	6570	3961	8176	3355
3459	4410	5499	3532	6907	4917	3301	5515
2841	3727	2604	3847	7209	3465	5208	3376
3411	4972	3553	3583	3573	3280	3585	4362
2698	3399	3220	4353	5037	3346	3286	5475
5310	5305	3432	3403	5181	6220	6739	3693
2608	2709	13936	3231	3819	3696	5806	3520
2790	4158	5998	4308	3366	3370	4773	4737
2929	2953	2962	4221	4602	3511	3456	4620
3295	2980	2698	6885	3811	3355	5986	3568
2856	2881	8032	3781	3726	3528	5070	4062
7945	4339	3082	5269	3909	3967	4311	3357
5515	2752	3160	5632	3360	3873	3474	3799
2749	3193	2949	3301	3894	3381	5352	4152
6471	3394	3523	3762	3970	5193	3597	6946
3835	2725	3582	3730	3387	8851	10588	3924
2814	3027	4321	3517	4747	4575	4269	6537
2935	3970	3136	6141	4954	5559	6435	3292
5895	3982	7426	3603	9201	4429	3267	3669
5985	2832	4179	3567	3505	3705	4518	4401
2872	6016	2835	3556	4776	3880	3841	5124
3235	2922	2793	10858	5698	4221	6493	4201
2788	3156	9210	3997	4581	4014	3525	7095
2658	3763	3208	4482	3489	3249	5086	3523
2668	3997	4608	4876	4138	5493	3550	3418
3231	3373	2782	3990	4318	4482	4761	3567
3657	3591	4963	3817	4552	3600	4423	4257
3343	5952	2926	4987	3336	7237	3256	5760
3319	4120	3036	3636	3813	4030	5785	7788
2872	2814	4363	3778	4044	4006	3334	6120
6348	2865	2964	3267	3889	9639	4891	5343
4237	4197	5173	5140	3451	3324	4365	6862
4689	4771	3567	3423	3427	4080	3415	3306
2985	8202	4053	19951	3750	5235	4927	3619
4381	3046	3006	3451	4941	4281	3417	10725
6939	3603	4716	3814	5958	3376	3712	4141
3184	4159	9117	5158	3433	3477	5901	6840
2632	3636	2896	3475	3288	5536	4477	3654
3006	3576	2728	4852	5218	4095	5088	5707
4080	5677	4732	3564	6208	4719	5623	4183
4132	3426	2634	3883	3888	4062	7795	3354
3175	4840	2614	4389	3264	3438	3312	3565
3106	6670	2622	9751	3310	4135	4645	3757
4045	3535	5614	5137	6112	3496	10404	4050
2611	6756	3885	3894	6432	9073	3741	4197
3114	3477	3789	4147	3994	5710	3604	3649
3984	2676	2679	7051	4770	9325	4390	4446
3690	3736	16522	7761	4549	9166	3291	5272
2827	3501	3337	3679	5259	6142	4498	3345
2788	2967	2617	4170	4735	4492	3418	6562
5848	2974	3696	4702	3318	3748	5268	3582
4657	2748	5085	3913	3424	3267	8967	4015
3315	5433	3631	3319	4177	3252	4878	6133
2877	3025	4291	6505	3597	5341	4249	3885
3126	5197	2814	4101	3264	4143	4249	3931
3762	3483	3283	3526	3789	3555	6198	6406
2989	3954	12933	5373	4753	3271	3295	3975
5613	4423	2941	3523	4663	3721	3550	3928
3228	2853	4476	7419	6090	6474	4945	3298
3403	2779	3052	3421	5404	6334	5154	4435
3880	2749	2694	3747	3493	6280	3409	3918
4515	3258	2605	5221	4903	3535	3925	3346
2887	2937	2785	4314	3433	3561	3313	3690
3253	2688	2680	4779	3253	4255	6703	6481
2752	3246	2721	5259	4506	6055	3372	4663
4375	2634	3480	6196	4849	4147	4089	4513
4218	3171	2764	5886	5145	3913	4254	3289
5470	2608	2635	4549	3363	3685	3772	6033
2746	4260	3685	6198	7513	3399	3996	7419
2739	3097	6195	4239	3391	3244	5266	5656
4351	3417	2959	6718	3286	4573	3859	5838
3234	4101	3255	4387	8077	6175	5373	4233
3624	6540	7456	3517	6406	5578	4509	3408
3543	2983		5682	3255	3460	3817	3624
3576	5727		3597	3514	3537	5533	3678
2727	3106		5185	3642	3361	6777	3964
3112	2599	3624	3307	3793	3879	3301	6204
2869	3393	3358	4275	4624	4182	3861	5238
4149	2974	5256	3345	3493	3274	5031	5292
6870	5044	4941	8280	4851	3501	5584	10689
2919	5136	3693	6511	6012	6832	3435	4071
3370	3441	3790	4914	4168	3418	4047	6096
4191	2673	4287	6372	3289	3241	8674	4342
2797	3517	3243	4266	3312	4657	3499	3579
5302	2899	4383	3805	6453	9807	5794	5412
4110	3460	3759	6729	4254	5722	4855	5574
2788	2706	4045	6303	5127	3372	3537	3949
3223	2967	3939	3816	4209	3505	8235	4159
2782	3216	5910	4486	3501	3642	11103	3600
4324	3231	5010	3495	4729	3916	5035	3499
6954	2937	3777	4758	6034	3505	4114	4518
4375	4302	4114	3912	4524	4342	3394	3480
2619	3904	5905	8697	4902	3559	3330	3688
3160	3306	10212	3406	3714	3334	5739	24067
3114	2973	3393	3753	4924	9157	10852	4105
3325	3144	3702	6043	5967	3975	4479	3700
3097	6724	4419	4197	16765	10707	3348	3582
3075	3574	4567	3360	4134	4854	3405	3541
2950	3333	5089	3745	3850	3324	5241	3520
2620	2839	4050	6508	3246	3550	3474	9529
5047	5449	4048	4075	3673	5653	3271	3400
2781	3997	5704	6981	3837	4666	5703	3801
3469	3643	3318	6364	9658	3268	4008	3249
2775	8122	4696	5419	6805	4873	6954	4312
3186	4179	3703	3265	3721	3486	3435	5364
4773	3324	6520	4867	3864	3718	3963	5307
2589	5043	3408	3523	3529	7242	3517	3910
4023	5353	3318	6565	3615	5556	7714	8781
2680	3039	3999	3835	5250	4794	4369	3694
5161	8158	3808	3544	5452	3375	3616	4473
3715	5307	3256	4464	3723	3427	5854	4522
4914	3721	4194	6741	4747	5271	3363	5199
4719	3514	4216	3318	4726	7153	7497	6396
3099	2841	9286	4792	3907	3292	6352	4407
2994	3162	4125	3270	4150	3715	6321	30834
3039	5140	4657	4102	4006	4374	3856	6018
3550	3694	4809	3492	3282	10062	3982	3408
6721	2652	3465	4960	4326	3832	3655	4407
2725	3645	5683	6618	4291	4836	5404	6960
2661	3703	5620	3351	3481	4723	3927	4599
7575	3663	4675	7081	3942	3543	4780	5038
2788	2919	3718	16306	10951	3304	3273	3456
3489	2874	4803	4204	3880	4227	5985	3358
3028	6210	5181	3759	5524	3480	5496	3459
3394	5500	3576	5736	5488	4153	4791	6567
3379	2745	4612	3862	3435	8649	4606	5626
8086	2836	3858	3567	4861	7347	4888	5559
2724	5107	3445	7357	3603	4761	6516	3643
4531	3475	8152	3544	3339	5077	3583	4108
2982	3868	3910	6148	3963	5065	3636	3484
3930	8160	3405	3751	7326	3258	5269	3961
4270	2628	3840	3739	3744	4165	3274	4594
6549	5164	5002	3307	3687	3513	4345	3387
2667	2805	6297	3433	3369	3729	5367	5680
3507	2695	4321	27495	3495	3586	4302	5800
3228	4825	7612	6675	3315	4236	4324	4074
2892	4288	9261	3979	3294	3741	4047	3675
3069	8575	3883	4512	4041	3981	3586	4380
5394	3726	4386	3781	5724	3312	3747	3801
4638	3678	4291	9292	3513	3480	4566	3990
2755	4206	3274	4041	4620	4134	4537	5496
3097	2925	6103	5422	4873	3640	3286	5236
5646	2860	4357	6682	4035	5647	5634	4924
2898	2989	4975	4368	3826	4275	4869	7411
3271	3315	4879	8025	4756	4038	5323	3451
3312	3778	3511	4711	3594	6189	3369	7653
3270	6705	5199	4204	3523	5007	4873	4357
2937	2728	5184	3270	4788	3912	5832	5790
	3105	3339	3756	6277	5152	3244	4675
	3190	3378	5766	9648	3601	3696	3261
	3057	5134	3673	4387	8377	3867	3904
3652	3819	4473	3243	6807	10708	4668	4179
3801	2688	3438	5383	3315	4353	4866	3525
5119	3001	5944	3409	4179	3795	3919	4395
3976	3436	3823	3891	3729	5034	3973	7503
3792	3162	3924	3489	5655	3633	3795	3799
5965	3682	4992	4357	3649	3676	4630	3384
4626	6780	5206	5061	4176	3475	4759	3805
7816	4398	7389	6252	3643	4300	5407	6207
4567	9354	4252	9720	5550	5136	3562	4369
5328	4773	10063	5244	6108	3475	4960	3307
7089	2829	4038	4173	8067	3831	3282	6126
7234	3316	4543	3670	4128	3511	4167	4509
3715	8790	6597	4258	5595	11209	3643	3592
4411	2596	4312	3502	6447	3366	3661	3756
4915	2673	4386	4585	4180	5829	3900	3330
4350	7021	4797	4183	4788	9507	5943	5454
4645	4092	3264	3433	3279	4167	3297	4176
5274	4249	6561	4183	3934	3886	4873	7477
10354	2616	3688	4399	3727	3988	10614	3361
3772	2589	3627	7996	3613	3951	3543	5991
3600	3222	3837	3639	3355	4794	4041	3978
3697	2880	3690	3550	4551	6618	5595	3303
4071	3349	3496	16267	7636	4657	3805	7713
4162	7257	3765	4783	3607	3531	4074	5575
3885	5617	3700	3775	5380	3730	4195	4822
3777	2806	4147	10036	3741	5286	3453	5223
4401	2622	5481	3627	3382	3982	4546	7134
4972	5238	4510	4036	3270	4216	4833	4261
3772	3016	4378	3321	4927	4138	5919	9007
5064	3709	3843	4009	3999	5002	3870	5049
3900	5355	3865	3841	3297	6228	3310	6733
3612	2661	4450	4906	5296	4012	4950	4035
3253	3876	4833	3507	4672	3946	3426	4098
3501	3660	4540	3487	5314	39477	3907	4674
4396	3138	3502	3373	4068	6592	3684	4404
7168	4023	4221	3975	3249	7536	4236	5677
4002	3061	6039	7453	4255	8710	9045	4474
8947	2916	4207	3529	3462	3540	4084	3934
4269	3253	4713	8113	3952	3369	3993	6871
4147	2821	3570	5647	5506	3511	3739	8559
3756	4260	6637	5161	5337	4108	4000	4999
3291	5158	4311	6022	3718	3754	3247	3850
4233	3684	3504	6894	3361	4681	3586	4056
6507	3657	4921	4026	4026	6121	3501	3247
3235	3436	7552	4431	3840	6736	3781	3325
3544	3291	4939	8647	12091	5088	3514	4168
3525	3997	5109	3327	3655	3556	3945	5868
6388	4185	4915	3327	6967	3249	3417	3235
6930		3807	6868	4531	3595	5181	6244
5085		3355	3766	3715	3252	12327	4596
3615		4363	4899	4693	3894	6663	3255
4144	3412	6267	5751	3505	3705	4282	6273
7494	3331	4021	7689	8100	3592	4504	3289
3688	4207	3864	3960	3687	4200	3435	3313
3826	3346	3735	4228	3360	4474	5680	3756
6237	4617	3930	3777	6918	3916	3961	3714
3570	4890	3978	8275	3736	11029	4663	4740
3474	3957	3315	5271	4002	3466	3871	3420
4435	3693	5550	4006	4902	3562	3522	4072
4012	6889	3397	3486	5479	7422	4540	3361
4093	3436	3580	10569	6405	4621	8749	3304
3820	3741	3315	9783	3250	4029	5232	3715
5082	3763	4416	3237	3595	4752	10684	6615
3414	3256	5259	3288	3232	9513	3444	6790
5820	4687	5839	3699	3498	6703	5629	4165
4308	3579	4789	3984	3460	3639	3535	8314
4734	3574	3480	3531	3984	5083	6712	4101
7312	3277	4597	3591	3915	3337	4980	3880
4669	3360	4813	6324	4101	3276	3834	4281
3447	3601	4230	3876	3451	3921	4909	3700
7302	3258	4287	3351	4905	5115	3570	4066
4945	5809	3711	6529	3618	3316	3307	4507
5097	5455	6433	3940	4675	3652	3474	7510
4524	3354	5100	6073	5250	3721	3268	3394
6922	4834	3781	3486	5115	4113	5503	3700
5673	7543	4191	3688	3483	4836	7323	3613
3379	3276	4323	4561	4390	5959	5365	4350
3315	3532	3669	4245	5355	3381	3604	7230
5038	3379	3591	4149	4111	3682	4449	8595
3597	4272	9603	8905	5299	4357	6436	3754
3334	6588	3780	5923	3424	3483	3247	4329
5146	6049	3460	4431	3346	4447	3912	5436
3769	4731	5064	5205	3640	4183	3904	3978
3693	5160	5965	8302	4254	4404	7075	6595
5362	3492	3663	3570	4254	3861	3849	3682
3909	4234	4428	4482	3325	5184	3385	3610
3280	3477	5194	3261	4341	5610	9130	4969
4755	3631	4429	4855	3865	3663	3952	5623
4261	3252	3381	3630	3699	4528	9366	8481
4033	4918	3391	5820	4165	5598	3240	3907
3570	4216	5052	3513	4314	3859	5202	3825
3378	3475	4074	3276	4116	4006	4152	3234
4602	3312	4038	3732	5295	3831	3747	3811
3549	5014	5212	3963	3366	3915	4536	3475
3429	3546	4132	5073	3483	5449	5143	4506
3898	3496	3288	5769	3814	3655	5077	4002
3376	6472	5266	4123	3321	3664	3291	5095
4753	3289	4033	5541	3918	3642	3397	3498
3693	3699	4036	3552	4893	3249	3780	3265
7812	4549	4579	5572	6958	3690	3373	3319
4132	3705	5358	3834	3240	6018	4849	3463
3360	3564	3411	7470	3405	4239	4212	5211
3604	3376	3900	6000	3283	4623	9535	4234
3318	5416	3666	3435	5056	3430	3337	7918
3657	4651	5452	4210	6184	3240	7884	3532
5769	4542	4129	4500	7564	4852	3616	4744
4843	6139	4123	3279	3459	4095	8872	6417
5061	5256	4903	3586	3352	4590	4384	8025
3813	3610	3244	3243	5310	5178	5014	7984
3939	4407	4362	4674	4407	4573	6951	6832
3675	3432	3802	4192	3522	6174	4281	4633
4132	3877	3264	3954	3277	3232	3604	4567
4609	5130	3454	3571	5436	3661	3499	4081
5523	5842	4350	6828	5703	6103	6781	4084
3454	5205	5088	4636	5712	3804	3340	3838
3340	4969	4696	3252	4183	4248	5242	4093
3436	3810	3244	4317	3411	3247	5233	3825
4929	5836	3856	3651	6289	9271	4333	3889
3370	3576	3913	3561	4420	4015	3402	3879
3477	6672	6213	4308	3430	4584	3285	4332
4308	3264	4108	3310	3282	3478	4788	4347
3493	4035	3286	7342	3552	3621	6934	3279
3528	3504	3288	5214	3721	5031	3901	3364
3684	4419	3738	3430	3457	4398	4294	9733
3267	4990	3757	4839	3927	5056	3330	5026
3859	4650	4050	3376	4140	4620	3796	6690
4674	3991	4566	4263	3553	3637	3612	3322
3408	4905	5040	3703	3246	3820	4822	3816
4657	3373	3279	3937	3633	3672	5019	4252
4410	3346	3384	3352	3327	3954	3996	11532
4204	3427	3490	4714	3504	4345	4912	3525
7986	3462	5239	5592	3894	3825	4690	4345
6094	3900	5343	3613	3403	5478	3444	4551
4632	7333	8047	3255	3685	4792	3412	3259
3948	7755	3492	3810	3412	3517	3307	3520
3327	4719	5185	5637	4230	3801	3522	3336
3348	3411	3903	4630	5052	3969	3481	5349
7668	4722	3888	4486	3783	3321	5839	3895
4675	3723	3240	4269	3414	3865	4000	4273
3472	4948	5200	3526	4050	3270	3298	3276
4995	4270	4077	5152	3585	3838	5041	3636
4057	3553	3751	3751	4078	6855	3519	4662
3339	5748	7111	3598	3325	3307	3327	4690
5680	3885	14106	5706	4006	3796	5835	5875
4218	6190	3454	3685	3627	3591	3847	4204
3631	4047	4143	6876	5424	4039	3925	4915
3535	3868	5362	3684	3664	3852	4120	11238
4144	7078	3825	3856	4027	5949	4836	5493
3834	7128	8313	3472	5878	4473	6387	4099
3459	3631	6709	7539	4176	3925	6675	6759
5164	3516	3955	3627	7984	3955	5896	6364
3748	4908	4516	4003	5485	7150	3249	6048
3574	4614	4150	6607	3351	3942	4624	3925
3411	5631	3994	3324	4419	4369	6840	8800
5293	5278	9181	3250	5950	3268	3714	4138
3766	3906	4153	3504	3586	3988	5698	4206
4836	3604	3364	3814	3550	3552	3925	4849
3297	3903	4057	4231	4311	3870	3253	4906
6273	3429	4071	6397	3289	3547	3423	17853
8088	7668	10254	3595	3418	4005	3903	3904
4500	3274	5137	3919	4596	7077	4248	3726
8193	3259	3499	3460	4155	3471	5328	5350
3703	4045	4512	3880	3523	3294	6178	3279
5533	4138	4914	4473	6820	3424	4141	3625
4872	3996	6016	4153	3682	5044	9067	3684
11914	3345	8254	3748	7159	6183	6009	4287
4428	4416	3334	6478	3303	3750	4914	3399
8100	3811	3306	4423	5100	3400	5569	8085
4488	7621	7414	3232	8866	5845	10189	3258
4422	3523	5046	3270	3694	3499	7941	3337
6220	4194	6142	4222	3241	4323	3529	4234
5205	3484	5685	4200	3492	4938	4152	8256
4836	3378	3250	5170	5355	6070	4906	3766
5113	6454	3795	3319	3330	3319	4702	3910
5343	3678	3462	3309	6426	3697	8656	5373
5409	7222	7438	4326	4606	3358	5331	5073
5740	5929	7284	3303	7063	3600	11745	3378
3822	5835	3232	4195	5893	3861	3549	4431
3706	4272	3628	3828	5397	8793	4644	14014
3802	3372	7648	6268	5595	3915	4446	5574
3823	3897	4219	4792	6468	5598	3568	5464
3963	11652	4446	3777	4153	3643	3739	3337
5010	3237	3258	7081	4491	3780	6574	3561
3325	5455	4326	3312	4639	3741	5620	4003
5517	5631	3661	4362	4969	3607	4546	3918
3546	3697	5608	4240	4102	6195	3525	3814
5083	5508	7128	3735	4474	3940	3460	3777
3376	4230	6222	3924	3325	7219	7002	10519
5470	3594	12237	3235	6255	5511	5532	3600
3690	3888	6184	3768	3307	5179	3517	3933
3702	4278	3942	3636	4086	4662	4437	3954
5133	6543	4114	5446	4321	3559	3723	4806
3853	3850	3709	3255	4074	3462	3393	5295
3283	3474	3583	3511	5031	4251	4882	3717
3832	3987	3609	4024	3952	4227	4668	4731
4170	4041	3777	3933	3280	3532	4081	3967
4123	8376	3768	4648	4020	3259	6351	3858
3301	3696	6213	3576	3561	4989	5118	3999
3828	3276	4179	8017	3717	3492	3526	3735
3414	5059	4458	4249	4723	6706	3978	4210
4894	3241	3318	3745	9067	4125	3871	3625
4335	4017	3784	3916	3319	3723	5154	6447
3580	3238	8287	7173	4885	7789	5248	5806
4575	4336	3562	6021	3654	3945	5203	5731
5704	4837	6489	3568	6606	3664	4083	4033
3399	4069	3409	3837	3366	3849	3786	10606
3427	4275	12195	5877	3282	3366	4179	3880
7944	3307	4923	3787	8998	3546	3991	3726
4972	5467	4647	3486	4066	4711	4518	3264
5449	3858	10678	7276	4333	5748	3751	3831
8992	4288	3388	6400	3306	6349	7476	5163
11548	5052	3514	3549	5568	3670	3841	4338
8131	5733	4987	3576	4695	3927	5317	3667
3378	5052	4675	3382	3507	5275	4069	5271
3307	3405	3315	3795	3463	3307	3435	4246
4474	3585	3561	4125	3769	4092	5962	3898
3322	4351	3250	21745	4741	3460	3589	3708
3640	3972	4017	4134	3558	4303	5731	6348
4941	4704	7210	3792	5293	3499	3408	4234
3675	4017	5691	3825	3408	3298	3726	5625
6753	4978	3781	4855	3594	4198	5713	6159
3522	4107	5313	3459	3466	3862	4110	4449
3988	3505	3958	3648	3439	3979	4549	5739
3709	3927	3991	3388	4912	3552	6664	4234
3685	4576	4926	3417	3582	3801	6442	5535
5409	4510	5139	4554	3301	4698	3718	10270
4734	4612	3321	5659	4773	4302	3825	5325
3906	3879	4753	4461	4465	6130	4894	5374
5188	4974	6573	3892	3400	6231	4083	4515
3678	4719	4065	3295	6795	6190	3388	9073
4272	3634	7593	3547	5400	3414	3237	4054
3421	7201	5139	3708	4474	3622	4738	4293
5224	3555	3378	5161	7803	3619	3544	4849
3244	3636	6906	3391	6843	4498	3249	6904
3531	3487	3756	4654	3574	3903	3687	3384
4180	5719	4551	5052	4575	6307	4482	4716
5787	7617	3324	4885	3462	4149	3550	4398
3391	3517	5197	3943	5673	4273	3568	3667
3547	3646	3381	27829	7452	3364	3808	7474
3714	4041	3594	3351	3868	4722	4264	3249
3934	6015	3438	4360	3276	7020	5434	4366
3262	3445	4630	5172	4290	5592	3733	3328
3309	4360	4873	3250	3672	3310	3535	3952
4075	3238	3768	4080	3592	3816	3309	3718
3922	5485	5797	3637	9246	3481	3652	3469
3564	3588	4867	4173	4459	7855	4756	7119
5646	4294	6883	4342	4464	3537	5605	4482
3369	3943	5562	6106	3547	4231	8377	12579
3460	4111	3565	8256	3825	3874	8659	3735
3568	4437	3672	4494	4215	3615	3550	4695
6910	4699	4285	4230	3456	3960	5947	3325
4303	4986	4477	3408	4189	4894	3666	4816
3274	5860	3909	4224	3441	4041	4378	3636
3600	5376	3738	5724	3345	4851	6231	4282
6801	6402	3795	3544	3700	3493	5010	3414
4837	6765	3891	3880	3376	3484	3423	4744
3235	4972	5280	5095	5265	4291	5695	5233
6150	3892	3819	4314	3307	3567	5464	6507
3903	3285	7123	3945	5856	3780	3840	3411
3525	5967	3328	4443	3489	3330	3771	3912
5044	3319	6607	3609	5581	6589	5308	3504
5077	3978	4060	4998	4732	3291	3780	3657
4975	5584	3502	3696	4165	4720	4947	5496
4846	4159	5382	3817	4134	3540	4689	5746
6358	3298	7071	4852	3976	6895	5659	5593
3268	3363	4897	6729	3502	3721	3559	4212
3492	4746	5928	3582	3231	3597	8668	3430
7777	4965	4887	4681	4101	4881	3372	3730
3246	3906	4033	4296	7540	3783	4066	7312
3936	3381	3727	3258	4272	4546	6655	3448
3771	4686	6696	3405	3630	4965	4138	4843
4816	3436	4849	4554	4374	3607	3276	3433
6816	4161	6603	5125	3813	4963	5421	4743
3307	3343	4872	6145	4576	3300	3801	3777
4246	3238	4429	3814	4191	3594	4032	5442
4345	4530	3798	8706	3634	5823	3739	5920
3475	3639	6520	4710	4362	3373	3586	4140
3897	3561	6438	5044	4314	3345	3336	4275
5865	6834	3337	6375	3570	3291	13371	3828
3813	4347	3748	4258	3523	4663	5439	16183
5982	3468	3375	3405	4003	4161	4453	3529
3801	7006	3813	5026	4854	3583	4714	3736
6376	3487	4215	3720	4068	5410	7290	3699
6691	3681	6504	3933	4927	6706	3909	3676
4155	6016	5301	4569	6279	4983	3721	3888
5371	3609	3754	3696	9486	3802	3396	9348
4083	4266	3774	13113	4486	8691	4564	3693
3262	4194	5688	4938	3306	3832	7126	4305
3754	4635	3481	4140	4195	3274	4252	3627
4804	5538	3492	3789	3814	4888	5058	3300
4437	3430	4213	3906	4020	4122	3750	3472
4299	3480	4339	4119	3600	7377	3981	4599
6609	4902	3670	7464	4813	3295	4701	3528
4117	5206	4363	3439	9942	4804	4216	4786
4279	7123	5724	3705	3933	5868	4522	3927
3544	3471	5322	3627	3639	3399	3730	5067
3460	3618	4579	4003	3292	4015	3981	3810
3310	5055	3354	5386	3264	3486	4792	4000
5164	4890	3864	3352	8499	4027	4776	4564
4036	6184	4189	4276	3283	4708	3423	5355
5899	3598	3322	7125	5103	4078	6424	4335
3312	4261	3484	5025	4336	6720	3628	3288
4545	3349	5776	4510	4953	3685	3486	3456
3381	4740	4558	4104	3633	3295	3514	3895
6877	3685	4123	5889	3498	3988	8278	3619
3468	5070	6298	3694	5529	4909	6994	4503
5361	3315	3936	3843	5715	16294	3990	5046
3612	4050	7522	3343	3804	3849	5301	3288
3855	4902	3613	3976	5575	3696	3522	6526
3427	3541	3912	3567	6633	3615	6033	7110
3936	3234	3489	4059	4878	4707	4290	3624
4756	3850	3393	6690	4738	3954	3273	5122
11578	3847	5253	3238	3258	3882	6388	4149
5907	4296	3972	7204	3946	3666	3238	5395
6172	7011	3358	3552	5661	3597	3313	3310
6117	4837	3675	3391	4023	3609	7516	4953
3580	3475	5134	3282	4132	3790	4315	4416
3394	3625	3786	6951	6871	4524	4992	4920
4716	4230	4795	5796	3832	5563	4159	8230
10639	3606	10912	4411	4926	6628	4239	4330
3607	5493	5203	5328	4806	3306	3474	6718
3304	3471	3855	3535	4167	5193	5341	5742
3396	3307	3690	8065	4177	5965	4318	4876
3648	4003	5845	3718	4231	3997	4527	4126
3375	3592	7831	7401	3246	3508	4476	4323
4681	3828	3534	3975	3993	3915	3687	3741
3664	3352	3852	4533	3781	3640	3906	5233
4198	3778	5920	11748	3486	4693	7941	4242
3231	7387	4275	3943	3427	3498	3348	4323
3691	6582	3562	4716	3253	3928	5568	3243
9385	7722	3654	3433	3528	6079	6193	3840
7275	3351	5695	7603	5578	4563	4651	4633
9279	3745	3943	5245	6667	3352	5206	4345
3262	3373	4566	4765	4126	9225	3717	6015
6058	5809	3385	3738	3535	5611	3750	4065
5998	3655	6040	6696	3732	4222	3543	3453
3579	8275	3405	4333	3304	3321	3232	6411
4101	7047	3805	4164	5068	3781	3360	3942
5268	3781	4273	3522	4680	3771	5314	11320
4477	13510	4524	4936	3499	3432	3744	3249
4761	3906	5188	5101	3705	3390	3247	3913
4516	4030	3423	3897	4404	5194	3802	3439
5508	3367	4414	6778	4186	7225	3513	3312
4150	4341	5320	4087	7243	3298	3723	3571
5481	7191	5257	4545	6180	3531	3280	4149
6373	3543	6762	3252	3304	4137	9436	4176
3556	3252	3543	5680	3385	3823	4405	5967
7563	3271	3594	4048	4167	3462	8949	4915
6765	7050	5938	4051	4263	3261	3340	5215
3333	3250	4251	3948	4953	3343	3957	3714
5542	16068	3357	3706	4867	3898	3589	3450
4146	3325	4873	3603	3367	3532	5449	4228
3901	4818	5149	6093	6255	4254	3667	7936
4774	5064	3484	4038	3864	5220	3879	3642
3765	3429	3429	5994	4840	5968	3435	15334
3370	7011	4176	3273	3774	3616	3262	5706
4005	3576	7276	3469	3441	3480	5740	3400
13132	4387	3445	3817	4273	6162	4152	4566
4260	4612	4366	8328	4716	3559	4423	6690
5664	6166	4545	5757	6154	6196	3502	3714
3561	3268	3387	4324	7126	8643	3891	4798
4519	3751	3430	4221	5133	3757	5890	4726
3373	6337	5020	4072	3894	3280	9636	3991
3370	4386	3937	3358	4753	4552	4257	4845
6336	3975	4903	3496	3499	4170	3333	3856
4474	4543	5760	3558	4650	4611	6691	3763
3630	3753	3300	4698	3391	4963	4840	3231
3502	3820	6435	7095	3463	4476	3429	5100
8266	3241	5619	4351	4260	4951	3412	3598
3555	3306	4416	3292	3582	3271	6538	4578
6960	4258	4077	3298	4126	3729	3489	3345
3936	3295	3693	6145	3336	3418	3793	5428
5134	3481	6015	3585	4725	3357	3547	4341
3967	4968	3844	3370	3388	4141	4612	4198
3672	3484	3564	3619	4782	5521	4044	7839
7134	3651	3568	3403	3274	6046	3582	4600
4084	7959	6228	4369	3393	3238	3261	3285
3450	5557	3912	4786	10506	4233	3867	5620
3256	4410	5803	5184	6229	6190	3487	5020
3264	8952	3447	4212	3304	13434	5562	6586
3697	5365	3568	4558	5169	3274	12091	7396
3652	5118	5667	4384	6739	4525	4272	5623
3315	3777	3535	4267	3474	4549	5151	5976
3514	3264	5584	4047	3987	4074	4201	5676
3763	11178	4057	3295	3315	5520	5932	7846
8422	4120	3264	3814	5080	3349	3579	4095
4606	3237	5634	3640	5454	4561	6604	4896
3393	6505	3231	3291	4575	4792	3580	4327
3328	4539	16021	5730	4246	4009	3267	5199
4030	3355	4582	3433	3598	6274	3639	4174
6192	6924	5875	4069	3774	3706	5169	9955
5041	5025	4354	3753	3471	3289	6409	4959
4326	3495	3283	3973	4311	3417	3502	4053
3324	5028	5979	3427	5349	3352	3598	7008
3759	6189	4855	6669	3463	3286	7765	4434
4428	16317	3304	4071	3840	4105	3511	3577
3675	4101	3778	6616	6465	5733	8794	5593
3763	5800	4521	3402	4176	4303	14244	5026
3679	3853	4371	4417	3952	4489	4681	9384
4704	3988	3826	3637	3759	9031	4359	5848
4938	4701	4032	3241	3720	5179	5979	3619
3316	4558	5194	3337	4743	4930	3642	5839
5365	4035	4974	3391	6229	4728	3486	6646
4191	3876	7591	3249	7176	3562	4938	3555
4635	5577	4191	3418	3577	3649	4050	9363
3534	3654	3639	3510	4473	6309	3298	3451
7141	9255	3549	3591	5164	4468	7524	5628
3346	4905	7615	3778	3612	9285	3790	3499
3573	4020	3643	4380	5284	5026	4716	3892
4284	3285	3237	3397	4252	4642	5326	3996
3955	3255	4144	3652	5658	3825	3724	4891
4794	6072	6367	3364	3523	4012	4498	6267
7063	4177	3325	7113	3723	4146	3366	6408
3486	5976	4654	3610	3816	3597	7045	5674
4015	6291	3270	7323	6672	8025	4798	3247
5755	5823	4372	4291	7441	4140	3430	4491
3871	3709	4149	3589	4152	3958	3591	7660
3459	5572	3570	3570	4087	3460	4278	3538
3781	3280	3490	3733	3525	13726	5788	3817
6022	5722	3837	5418	4392	3604	5769	3627
8401	3654	4705	4500	7702	3894	7467	3733
5191	8041	4062	5836	3687	4279	5289	3745
4434	3870	4498	3265	3672	3774	4141	4221
3681	3253	3303	3813	3255	3882	3912	4579
4101	3469	9919	3231	4123	4270	3261	4039
6937	4191	4324	3843	4053	4204	3895	3990
4420	4068	4039	3555	3913	4093	3370	3432
3435	6627	7464	4066	3825	5343	4321	3232
5319	7431	3691	3526	3528	3249	5566	4714
3292	3828	4330	6190	4510	3469	5344	5686
4203	3825	3813	3250	3834	5046	4524	8182
4101	3978	3883	3333	5227	4402	6513	4834
3444	4461	3918	4974	3454	3760	3718	4128
4323	4045	3819	3471	3705	6117	3354	6535
4843	7608	3366	4168	3660	3357	6724	3801
3571	4422	6295	4326	3639	4813	5643	4498
4467	6952	4585	5818	5371	3481	3571	4261
3637	3451	6111	3475	3895	4053	3699	3234
4122	3390	4158	6498	3823	3478	3892	3339
8175	6090	6742	3561	3403	5476	4680	4228
7926	3307	3463	5506	5079	5484	3258	8946
5487	3784	3264	3808	3897	3564	3324	4198
4443	6741	4087	3472	4189	5445	3307	3526
5373	5067	6588	7834	3672	3744	5497	5140
4546	3912	5284	4183	3337	3664	3471	7129
4170	5595	6508	8047	4398	3715	3436	4194
4768	4197	3894	3724	6703	4431	3990	8437
4540	7429	3999	3816	3792	4264	4794	4719
3664	3370	3471	3351	3246	7780	5961	3454
4635	10585	5637	6007	4987	3409	5358	4710
6447	3513	5556	5479	4705	7128	3831	7393
4399	3321	4305	3622	5721	6433	4212	5548
9874	3462	3382	3264	3417	6274	3465	3765
3505	5550	4203	4398	3753	4090	4230	4318
3352	3630	9457	3319	3541	4861	6819	4846
3805	6364	3697	6690	3295	4128	5206	5697
6612	3265	5266	4860	3432	3339	3534	6688
3402	3298	5809	4212	8497	3541	3939	3850
6088	3747	3811	5928	7539	3682	4561	3843
4410	3468	9052	3397	3393	3382	3460	3409
4701	4881	3426	4182	3594	3309	5296	3489
3699	3964	5311	3529	7528	6387	4500	8676
7048	5317	3672	3391	5346	7443	3669	3535
4758	3972	3237	6207	4794	8409	4659	3964
3315	4618	3661	5782	4710	3378	4089	4765
5928	4204	3370	3529	6340	3991	5106	4560
4035	3741	3408	3975	3579	3867	5668	3691
4480	3423	5421	3571	5718	3357	7653	4660
3328	3349	6819	3810	3247	3775	5374	4443
3975	4414	3301	3381	7206	3435	4038	3814
11254	3919	8512	5085	3496	4770	3405	3832
4483	5464	3615	3306	3298	3330	3307	6660
6540	3613	4327	9325	3717	6459	9183	3381
3646	3756	4627	4747	4941	4957	8967	3730
11941	3333	6598	5457	6918	4836	3496	10098
3403	3307	8923	7395	3478	3307	4189	3330
3733	3475	3285	3726	5044	3238	6511	3286
3639	7321	3442	3235	3631	3459	4963	3675
3730	3481	3562	3577	6538	3285	3745	4450
5161	3261	4236	4710	4381	5130	5307	3321
3351	7429	5929	3346	5800	4234	3657	4989
3580	7435	5764	3367	4237	3459	4960	7176
4626	4710	3769	3721	4047	4248	4780	6331
3231	5013	4341	12889	7225	5091	7534	3423
4812	4552	3832	3556	3909	3766	4489	5476
5083	3934	3790	3300	3264	3906	3619	4480
5446	5107	4962	4132	8446	4093	3727	3534
3825	4669	3748	5080	3342	3355	3526	4374
3592	15888	4549	5934	3919	6471	8337	3555
38362	4161	3531	3525	3961	3364	5529	3387
3738	3331	8410	6316	4128	4135	3676	3841
3961	3508	3867	4378	4743	5419	5295	3747
3285	8329	6234	8368	3414	4014	4734	3718
6645	3351	3432	3930	4372	4254	3424	8550
3265	3925	4105	3652	4600	4482	4312	4690
5838	3676	4819	4662	4575	7443	3354	3900
4402	4128	6066	3288	3294	3235	4189	3876
3550	3624	3534	3733	3448	6492	3783	5680
4066	4054	4252	3307	3643	5527	4068	8967
4705	6211	7299	4981	3672	5751	4273	4720
5613	3531	7642	3873	5418	4065	6381	6478
4654	4002	3939	3666	3253	6610	3865	4872
6381	3498	5703	4489	5538	5272	6172	5946
3661	4495	3567	3948	7414	3337	5263	5146
3670	4003	5340	4986	4570	4302	3693	5710
3276	4051	3499	5115	4195	3762	3301	3249
3846	3471	3957	4357	5688	3835	3243	11137
3834	7750	3450	3381	6984	6090	3748	3417
6354	6597	3601	6006	3609	4026	3492	7291
3544	3276	4200	4666	6543	3268	5097	3247
3717	5943	4365	4056	6229	3882	3571	6799
3958	4897	6913	3519	4201	5376	4261	5923
5499	4624	3799	3711	9288	3472	3591	6448
3234	3600	6354	4347	4197	4581	5869	3531
7234	3837	6768	4726	3919	5053	4629	3771
3733	6169	4950	4005	3631	4075	5154	3547
3313	3838	5023	7383	4222	6684	3438	3487
5161	9259	3573	4659	4030	5050	7362	4153
3937	3807	7171	7923	3354	4777	3345	3394
3912	6565	3828	4054	4009	4216	5301	4582
3838	5076	3736	4452	4030	5311	3786	3282
4840	3720	5398	11536	5134	5758	3760	7716
4015	5695	5320	3865	4423	9772	4846	3325
5653	3945	5709	3996	3913	6195	6355	4044
5134	4755	4071	3940	4435	3513	3729	3400
3246	5224	6090	4042	6543	3360	5368	4170
4387	5628	7444	3928	3445	4027	3399	4216
4375	6142	3823	4018	4974	4023	3232	6210
4077	3438	4995	7531	3867	4374	4114	5019
7488	3939	10687	3531	4338	4320	3316	3966
3244	3417	3445	7377	3301	3265	4467	4065
6783	3469	5373	3358	3381	4618	3526	4422
4090	5184	6268	4143	3795	6406	4696	3415
5391	6141	3342	4452	4291	4450	3486	3664
4942	9294	4300	37035	10021	3312	5869	7456
3985	4078	4957	5616	3423	3319	3324	4485
3408	3321	3750	3571	3927	3850	3310	6637
3340	3601	6817	3420	5368	3895	5134	7842
5379	3894	3562	3760	3262	4287	4839	5749
5647	3574	4158	4548	3858	3990	4594	3666
5358	5569	3510	3265	3535	6553	3915	6184
4329	3483	5565	3361	5394	6658	3939	3828
3313	3304	4903	5979	6165	3729	4818	5568
4794	4617	11899	6027	3265	3927	3240	3637
3832	11953	4630	4332	4782	5311	3550	3753
4534	5967	5635	3553	3825	6612	3430	3843
3667	3790	4980	6009	3846	3844	5556	3837
6474	4191	3385	3766	3637	3397	4012	4566
3387	3651	3543	5119	4737	6865	5091	4252
3693	6460	3919	4054	3423	3709	6442	5076
5557	4647	3298	3337	4420	3492	3283	5386
4983	3678	6078	4299	7066	3652	7767	4050
9777	4150	3903	5490	6928	4557	3946	4675
11899	4216	4818	5665	5830	4525	5272	3660
3616	6358	5827	4812	5791	3978	3373	3388
3348	3253	6906	3909	6594	14791	6127	4450
3390	6381	3256	5826	6661	3898	4822	3706
3802	3475	3807	3586	5775	3343	3396	4776
6078	5860	3735	8371	5196	6486	7264	4467
4566	4069	5056	3843	4669	4035	4155	4057
8956	3625	3598	4224	4741	5043	3403	3910
3237	3255	4176	4687	4339	4633	6391	4266
3253	3423	5778	22182	3997	3825	6732	4269
5319	9493	6132	8373	3448	3247	6414	8508
4144	6642	3414	4890	5994	3580	4881	3795
3801	5166	5109	4791	3415	4291	4356	3768
4968	4420	4372	6729	3267	7657	7899	5514
3369	4437	4087	3940	3645	7827	3477	7603
3676	5670	3279	5421	4770	5824	3865	3307
4011	3342	3277	5388	3510	5211	4129	3543
6282	4167	3931	4056	3420	4252	3385	4372
3714	5512	3829	4873	6343	4291	4435	4171
7354	3280	6673	6754	7293	4599	4960	3231
6163	3517	4197	4465	3399	4888	3237	3993
7090	3871	5038	15990	3760	3304	4513	4347
3616	3655	3552	3300	3354	3733	3271	5062
3405	3967	4203	3441	3601	5839	4963	6111
4098	3645	3757	3331	3322	7312	4429	5586
4767	3720	3304	4213	4143	4005	3988	3403
4438	5028	3445	4971	3246	3897	3919	5053
3840	3441	4758	4452	3892	3526	3505	3774
5977	5277	3514	4744	4510	3564	3714	6147
3922	4905	3663	3862	4359	6346	3661	3517
4060	3231	5089	4654	4377	6097	9186	5796
4630	3607	3241	3325	4069	4210	3366	4107
3406	8044	6048	3294	5212	4471	5275	5862
3895	3679	4026	3564	6543	6618	3567	4342
4510	5535	7447	5005	5691	3474	3931	3604
3249	4101	4852	7318	5235	4479	4461	3399
3994	3333	3724	8782	4221	3712	5311	3517
5910	4194	6760	5605	4071	3258	4572	3501
3375	3933	3432	3804	4306	3708	3640	3699
4401	3984	6588	4897	3327	8851	4920	3393
3760	3277	3264	3705	5770	4507	5557	3303
4834	5817	5010	3291	4383	3285	4347	5635
7057	4798	3748	3409	8088	7531	8394	3814
5187	3777	6144	4560	5074	3274	4578	5232
3313	4390	3411	4828	5337	3426	4800	7803
4225	7257	4252	3288	7165	4539	4750	5965
6261	7384	3268	3861	5688	5890	3814	5853
4284	7204	3411	4588	3348	4200	3951	5281
5653	3526	6693	3955	3238	8736	3834	4783
3681	3640	3465	5878	6741	3655	3366	3409
4240	7200	3316	6691	4558	10816	3286	3601
3282	5469	4453	3786	3541	3318	3708	3279
6595	4519	4276	5404	3685	5733	3352	3241
3378	5068	4255	5712	3978	3636	4116	3544
4338	3705	3519	4065	4755	7021	3502	3909
3909	4117	3729	4345	5961	3366	6711	3274
3534	3726	6217	6835	4411	5950	3729	7434
4327	3891	3544	3268	6219	3658	6634	3501
3447	3373	3276	4918	5694	3328	3354	3574
4471	5934	3798	8829	3942	3270	4791	3634
3772	13960	8071	3525	3484	4014	4309	5691
3793	4615	3502	3238	4207	3525	3847	3946
6837	3913	6163	6444	6307	4245	4177	4575
4248	3726	3601	4183	4914	4788	5971	3369
3880	3642	4243	4129	4912	4093	6084	7873
6360	6169	6060	3819	5350	7648	7036	3528
3409	3603	3900	11880	3675	3490	3312	5163
4974	10114	7756	3642	6925	3763	5899	3495
3969	5818	3366	3810	4062	4137	7230	4062
4488	4174	3253	4347	9168	5401	6162	3697
3268	4458	4336	4540	5010	4597	7320	3430
5016	6105	9217	4168	6985	4681	6018	4132
5052	7905	5173	4450	3777	3444	5442	6732
5460	3309	5230	5665	6613	3672	3874	5196
3712	3454	4036	3376	4158	3678	10210	7513
4227	5271	3568	3592	3688	4684	4017	3654
5650	6216	4711	3799	5131	4705	5736	3463
3364	3576	3886	5088	8283	3528	3613	4425
4089	6097	3312	3322	8691	4677	3247	3255
3498	3448	3673	6433	6142	4798	4573	4324
5782	3802	4891	3765	3487	3819	3547	3883
3852	3576	3904	4530	3604	4044	3400	3948
7257	3708	3430	5767	3297	3762	4119	4132
6255	3253	4338	4710	3321	4348	3829	6435
3840	3490	3724	3384	6391	4224	4810	3304
6960	3331	3357	3865	3457	5101	3457	3816
3730	4830	5916	3490	6127	4021	4203	8676
4230	4149	6024	3651	5032	3399	4918	3268
4882	4714	5766	3427	6279	3699	4543	5157
3744	5556	5554	4237	4465	3285	9090	4261
3660	4111	3685	4902	5337	5449	4149	6312
3348	6159	3474	4152	8551	3423	3622	3834
3441	8481	3622	4213	5713	3949	4515	3585
4339	3912	4164	3378	3324	3957	3646	3571
3291	3523	5248	3459	5631	3552	4231	5575
3939	3240	4104	3973	4975	3771	3390	3444
5281	3373	3787	3372	3957	5218	3411	3513
4485	3706	3258	4762	6210	7534	4180	4336
3964	8638	3424	4560	5391	3585	3864	3378
8356	3402	7623	3981	8469	4522	4306	7756
4852	6880	4725	3538	7162	3484	4077	3397
7945	4182	4509	3577	6012	4585	5218	4633
5425	6144	5926	3249	3363	3768	6874	5853
6595	3817	3496	3415	4237	4173	3883	5368
6634	4296	5161	5934	3328	3789	4557	6147
3271	5989	3967	5130	4281	4269	3900	4101
5796	4054	3843	3663	4825	4470	3508	10671
3708	4342	3891	3873	4003	3790	4075	4615
6075	3508	3237	11730	4510	3987	4051	6339
3912	7290	4123	7947	3288	4390	3664	3948
3711	3522	4264	3825	3553	4408	6303	3631
6078	3525	3640	4200	3723	4960	4509	7668
3729	4074	4929	3403	3327	3474	5470	3334
4815	5160	5656	4348	5005	3354	6369	3552
4092	3288	10479	3912	5041	3511	3522	3352
4606	6930	3636	4939	4746	3600	6903	3442
3576	6924	4594	4219	3625	3628	3834	9213
3834	3253	4302	3411	3732	3489	3532	5109
4194	5016	3807	4464	3898	3504	4309	8860
3928	3303	3586	4254	4087	6838	4224	5368
4366	4438	4926	3885	3733	5377	8451	3844
3363	3249	4153	9079	3688	4423	6301	6738
3628	3574	3565	3282	8182	5416	4905	8202
3766	3312	8004	4326	6294	7873	4578	4302
13441	5047	5796	4720	3288	3660	4795	4587
3984	3459	3541	5526	3741	9105	5364	7369
4681	3288	3826	3327	5503	8859	3796	3546
4822	3355	4546	3664	6888	3238	5028	11635
4063	4144	4516	5251	3469	7357	4551	5154
4149	4716	4167	6048	4819	3777	3651	6384
3259	3301	12250	5269	7329	3387	3942	4584
3543	5500	3645	7176	3585	5404	4668	3876
6771	4888	4621	3451	3300	5206	3589	6327
3279	3343	3241	6991	4318	3646	3499	9682
3348	5131	3697	6753	3277	5325	3271	7672
4455	4414	3390	3244	3861	4369	3769	3876
3546	3991	4974	3589	3442	4798	3378	6825
4203	6100	4870	3235	3426	4711	3309	5971
5239	3574	4516	6138	4317	7843	3898	4267
5613	4405	6607	3948	4198	3789	6412	8547
6613	3486	3822	4741	3264	6100	3514	4288
3513	3909	8028	4407	3495	3733	4540	3244
3637	4333	8937	3637	4246	4624	5766	4110
4312	3423	3888	4587	3297	6595	6294	4071
3762	4179	5559	7831	9727	3772	4296	5635
5511	3865	4369	3561	7606	3453	3678	3915
3570	3361	5233	3400	4821	4081	3345	3636
5277	3511	3759	4225	4624	3903	3234	3378
5568	3433	8187	5731	4741	8775	5559	5455
3532	3774	4581	4734	4005	5217	3991	3370
4141	4602	3279	4135	3388	5851	3624	3726
3933	3382	5779	4276	6367	4281	8796	5049
4297	3504	4006	4227	5044	5430	5317	3606
9457	6634	6637	3421	5403	3949	4797	5605
5244	4204	6339	5010	3631	3528	5670	4813
3381	3982	4089	3540	3534	5851	7048	3600
3870	4249	3384	4593	3268	4569	3330	5022
10432	4218	3387	3325	3714	3540	3594	3256
5194	3649	4552	3499	5685	4368	3502	4501
3801	3562	6171	4170	4773	3660	8995	6667
6198	4146	3427	5445	5023	6754	3673	8352
3283	8445	3565	3336	4210	5209	5347	5254
5757	3775	3436	5986	3775	4567	3261	4369
5793	4488	3256	8506	3801	3843	5347	6199
4087	3684	3463	6942	4036	4485	4057	4102
3286	3400	3231	4900	6777	3384	3315	3456
6555	4714	3298	4611	4390	5926	4398	7329
5641	4474	8235	5134	3411	4318	3331	3682
3364	3519	3348	3910	3624	3480	3937	3432
5724	13473	4651	5554	5598	5806	4309	6465
6441	5931	5221	3850	3553	5622	3651	4303
4056	5902	6595	5383	3243	4159	3763	3984
3781	3336	3549	3391	5827	4140	3478	7420
8512	4153	10036	3376	3925	3609	4339	5401
9159	5554	6363	4060	5877	3498	3409	3487
6721	5733	3699	3444	3477	4083	4564	4093
3868	3435	4062	3315	6421	6630	3660	6064
3694	6577	4951	3655	4032	9099	3468	4381
3552	4537	8002	4048	3675	7149	3460	5757
9297	3466	6451	3919	3876	3357	4539	4113
4393	3496	3508	3543	4245	3421	8416	4492
4545	4068	3426	3367	3417	5995	4222	5815
3345	5149	6505	3958	6013	3231	5754	3436
4027	3501	5049	6853	3588	4069	3883	4231
4377	3469	5305	9423	3829	4023	3669	3439
4029	3739	6157	3436	3486	3973	3270	7357
4267	3855	3339	6757	5908	3717	4552	3502
3382	3456	3310	3808	4083	4774	3268	4396
3486	5436	3685	4815	10368	3252	3820	3499
9532	4939	3258	3315	4426	3232	4743	3526
4297	3304	7539	3264	7174	3823	3723	4267
4692	5659	3820	7096	4833	3330	3235	3549
3627	4905	3876	3339	5887	4132	6186	3901
3235	3319	3328	4800	3496	3996	5752	3624
5326	3826	5104	6046	3349	3511	5038	4380
4510	4287	3631	3619	3675	3838	4383	3856
3823	3457	9921	5025	4042	4788	5421	3346
4681	3705	5764	4251	4954	4978	3384	6322
3864	4023	5796	3997	3766	3442	4282	3918
3555	3658	3297	5146	3652	3408	5485	7123
3438	5532	3691	4383	4558	3718	5154	5175
3402	5265	5778	3904	5551	5452	6085	5809
4543	3382	4485	4722	3525	4543	3421	5787
3883	5463	3828	6247	4303	5172	5985	5550
3237	3885	3349	3334	3783	3742	5806	3270
3294	3244	3604	5236	3454	3696	4881	5262
4456	3403	5643	4353	4674	12196	4024	5136
5041	4056	6934	4977	3532	3261	5898	4396
3739	3738	6829	4288	11962	3777	3300	11742
4011	3486	8592	3606	5041	3280	6748	5202
4528	4368	5703	3552	3597	3981	3949	3588
5518	3307	3310	5554	5827	5403	4692	3276
4617	3423	4543	3258	4288	4203	4570	13813
9948	3262	3414	3960	5449	3393	4764	6133
3574	5272	5541	3271	4123	8476	3324	3543
3471	4686	5158	3552	4243	6670	4059	14098
5034	3234	4356	4963	3552	4107	3553	3384
3328	6706	3574	3453	3598	3337	5098	3642
12330	5227	3241	10416	3865	4233	3363	4339
3283	3456	5928	6207	3808	4039	3525	5286
4045	3673	4453	4965	7731	3442	8551	3327
3523	3814	7261	6085	5746	3552	3550	7768
4590	5014	3475	5662	4213	4336	4812	3457
3439	3421	5907	4771	4128	3738	3622	3937
4105	4354	8170	3432	3802	5118	4042	5161
3630	5407	4072	6438	3748	3234	3276	3681
4314	4045	3366	7402	3840	6615	9787	7773
3888	3790	3294	4987	5130	4977	11347	3498
3859	4266	3396	7620	3906	3958	5026	5635
5802	4836	3427	5112	4569	4068	4140	3934
6355	4020	3234	3783	5499	7396	5860	3573
4414	3474	7440	7360	3622	3513	3565	3768
3565	3975	3385	7239	5701	4402	3495	4590
3709	6724	3682	6774	3732	3588	4531	3453
3477	5413	3267	6459	3490	6297	3372	4680
4108	3354	3367	6880	8769	3781	3973	3348
3298	6114	5061	4752	4537	3607	4849	4438
4068	7051	5466	3855	3681	3574	8404	6286
5712	8026	4584	4290	3286	4348	3487	4549
5041	4117	5617	4333	6321	4161	5451	8079
10659	3898	3279	5806	6903	3393	5688	4794
3424	3906	13728	3409	3232	4084	4225	3256
3597	8854	3804	6075	3916	3531	4990	3315
3531	4161	3259	3769	3265	7206	3519	7527
6136	4903	4144	3382	6222	3574	3789	6342
5146	3615	3724	3336	3760	4831	3733	4135
3463	4464	3828	3355	3295	3817	4176	4711
4782	3703	4296	6763	3516	3466	5091	7491
3763	5044	3718	4153	6823	3448	7281	4645
8370	4044	3406	3592	5970	6082	3336	5226
3493	3717	5563	3459	3726	3952	7839	4540
3342	3624	5041	9508	3540	3811	8596	3505
3493	15805	4450	3715	3417	3849	3508	3834
3616	3598	4182	3538	3831	3282	5827	4423
3807	7240	3784	5500	4132	5506	5607	4443
4686	3283	5275	4066	4158	3517	3361	4230
4597	3340	4812	3435	3309	3399	5611	3883
3498	7581	3859	3787	3466	3894	3789	3646
4207	6052	4000	3502	5506	3499	5211	9720
3792	4180	3643	3441	4569	3939	3796	3453
3295	3261	5203	5808	3936	3421	3667	4263
3270	5485	3507	6733	4564	3606	3387	5484
4458	4326	3271	3484	4861	3765	4344	4837
6339	3943	4291	4711	3406	4821	4098	4600
4666	3846	4405	4090	3357	5769	6327	5629
5008	4258	4432	4411	7185	4381	5178	108688
9495	4324	6111	3822	3561	3322	5877	3289
3610	3591	3313	6984	3694	6340	3241	4596
3343	3949	4261	3585	7152	4423	4429	4554
4396	4968	5284	3454	3387	4051	3970	6486
3499	5415	3528	3417	5386	4614	3997	5952
3661	5941	3232	4018	4266	3370	4404	6394
6492	5595	3879	6066	3660	7086	5778	9331
6966	5542	4738	4440	4008	4660	3325	9882
5589	3783	8928	5676	6070	4884	3855	4738
3486	3256	3604	4119	5110	3793	5475	5010
5274	3238	4338	4377	3816	3249	5710	3880
5299	3291	5797	3855	5295	3763	7057	3360
5113	3358	7695	3736	3277	5167	6339	3304
3435	3796	3421	3316	4035	9333	4054	4707
3804	4012	4483	4194	3511	4581	4273	12268
4078	3718	3262	3264	5145	4243	5851	3612
3240	5122	4107	6711	4411	4842	3352	3484
3321	3909	6150	3702	7953	7539	3249	3366
3483	3319	4717	3939	5745	7776	4908	4420
3283	3573	5307	3268	5914	4687	3613	3349
5179	3768	5023	4041	4498	4069	3778	6369
3684	3840	3439	3871	3240	4702	5173	6349
6082	5095	6090	3288	6603	3700	4051	3868
3894	4899	3339	6022	3306	5289	3757	4057
3346	3520	4114	5673	5503	3544	3519	3712
3643	3378	6222	3498	3261	3846	4164	3370
4413	3441	8559	3576	3370	3240	4926	3465
5491	4497	5196	6850	5209	5967	3679	3334
5229	4036	9412	3382	3700	3613	5395	4747
3430	4344	3589	32014	4959	7129	3289	4870
7816	3961	4732	3583	3450	3826	6396	3975
3637	6661	3265	3685	4933	3984	3427	6565
5488	4075	3511	4314	3430	3955	4186	3475
3915	6826	3535	4486	6147	3481	4041	4279
3255	6238	3879	7045	3412	3594	4488	4141
3424	3735	4146	3355	3292	4842	3394	5064
4324	7702	3511	3864	3274	5710	3892	4608
3646	13417	6357	3703	7699	3910	4806	3777
3247	4342	3292	4011	7840	3628	3483	4006
4929	4692	3886	9687	3343	3573	3508	3429
7299	5382	3376	3501	8301	5257	4053	5518
4117	3498	5248	5739	3754	3880	3265	5865
4612	4099	3492	4155	4762	3981	7327	5793
6736	4533	3487	5529	3693	3639	4429	3426
4461	4732	3772	3249	4644	4464	3567	3652
4837	10842	6087	5734	4347	7212	6265	4113
3970	3885	4116	6012	4647	5158	4777	3231
3481	3684	3375	6586	3246	5232	3378	5962
3549	3853	4366	4149	3610	3970	7290	6451
5269	3828	5050	6603	3351	4077	5541	3870
4629	3474	3357	5242	4479	4465	4495	4861
3400	3559	3340	6637	3300	3679	5125	5374
7059	5025	5995	3279	3247	4635	3783	6262
6003	8832	3783	3727	3955	3856	4252	3684
3718	3303	10027	3384	4104	3799	7095	3891
4065	3552	5479	3603	3238	3798	6466	4405
3909	3577	6595	6108	9687	14188	3295	4266
4276	3819	5617	3450	3976	4057	3501	3409
8062	3600	6114	6822	3304	3237	4026	4216
4630	6975	5140	5214	3549	4290	3645	3864
4423	3528	3786	21945	3654	4416	5022	3240
5091	6601	3624	3283	3642	3547	7899	5158
3534	5707	4665	3952	3277	3415	5043	4738
3490	3664	4441	3816	4201	3514	4489	5308
3823	3264	3784	3717	6633	3280	3399	8142
4014	3666	4630	3792	3496	6024	3499	6792
4374	3270	6433	4753	3381	4444	3538	4323
5052	4059	5799	4275	4167	4869	6933	4671
3237	3865	3429	3270	3379	3288	4788	4468
3691	3430	9738	4548	3355	5026	4066	5322
3594	6204	4896	4267	6094	4312	3465	5176
6225	5548	6418	4047	6504	3813	4686	3873
3753	4257	3354	3622	3720	3835	5314	7734
3292	7365	6768	3937	6087	3241	5569	3768
5575	5953	3793	3588	3508	3319	3507	4402
4729	3931	11689	4017	7377	6748	3639	5563
6373	3381	3604	4419	7669	3936	4036	3558
3793	3337	3525	5254	3913	5059	5932	4795
5026	6321	3943	4437	4930	5256	9265	3619
4255	5980	4282	4762	3712	3363	3471	3597
3561	6957	3288	3813	4765	3927	3774	3573
4078	5608	10285	3685	6117	5814	3249	4918
3498	4204	5437	11565	3687	4525	5463	4050
4645	3820	7168	4758	5544	3256	3750	3337
5530	3327	3780	7753	3781	3288	4857	3912
5352	3405	3288	3919	3394	5160	5844	4011
3879	4426	12372	3391	3439	6153	4038	4018
3399	3756	6661	3438	5073	3925	4956	3493
4119	4819	3285	3601	4074	3487	7519	7746
3423	4414	4135	3280	4030	5509	3393	6666
3433	5187	3391	5874	3453	3678	3748	3435
3400	3649	4311	3834	3654	3586	3624	4605
3528	8191	3363	7612	4416	3498	4173	3726
3642	4147	3271	3762	4587	4732	4398	3460
3660	3379	4263	7422	3519	5640	3805	4918
6712	6073	3745	3463	4339	4024	3448	5935
3675	7332	3517	5034	5928	4678	3363	5433
6141	3693	5346	3669	5218	5752	7135	4078
3988	4780	3535	4486	3253	3346	3492	4180
4042	6184	4822	3855	3382	3469	4638	3972
3606	3709	4008	3312	10476	5127	5920	3315
4897	3558	3631	3873	7614	6324	10899	7488
3699	3316	9058	4084	6907	7828	7005	4632
5071	3627	3805	11386	3271	3807	5419	3774
3246	3249	5428	4947	4425	3411	3703	10945
4108	3271	4966	5632	3682	3798	7131	5328
4078	3694	4207	6459	3382	4060	4759	3340
6835	6003	5107	6381	4147	3471	4707	3247
3271	4008	3345	14227	3924	3388	5256	3328
5112	3292	3309	3249	3945	5152	4599	3439
4365	3420	3232	3369	7599	5337	6586	6388
3532	3513	3456	7830	3616	3462	4069	4095
5584	9886	8673	4191	3570	4174	4009	5779
5409	3802	4393	4422	4248	3418	6406	3601
6477	3846	6183	3432	4051	8389	3438	5532
6895	14412	5631	3727	3282	3319	4575	3589
4600	7194	5302	3966	3601	5332	4605	6235
3619	3273	3778	4158	3322	3417	10113	3867
4110	4371	6855	3924	4435	4140	3244	3552
3768	4642	3334	3292	3555	5658	6577	4506
3751	6495	6211	3582	3753	4129	3814	6157
4234	5445	4084	4807	4926	3498	5140	13486
3744	3361	3441	4324	3246	6162	3597	3315
4065	4690	3894	3333	3499	3289	5035	8136
3381	3777	3979	28981	4801	5964	3562	3237
3481	3838	4024	3532	7471	7399	3909	5554
4734	3922	6334	4722	3553	3259	5767	3639
4626	4891	6309	4102	5860	7432	4663	3894
6139	3907	4054	3258	8527	4023	3922	5080
3232	4554	3999	7474	3784	3388	5545	4236
6727	3687	5583	3426	5529	5685	4912	3358
4008	3622	3811	7593	3291	5631	6714	4123
5610	3946	3744	3862	6760	3939	4095	3951
3307	6012	3411	5520	3748	3231	4075	4533
3604	5217	5530	5164	6405	6811	5334	3697
3951	3547	4285	4605	3874	3963	4579	3439
3577	3996	4144	3234	4255	3748	3780	5295
3733	3724	3279	8026	3606	5439	4666	5055
5964	4920	3376	6093	5775	3261	3472	57298
3918	4966	4246	9052	3646	4228	4387	3408
5295	5358	5899	5715	4044	4465	4515	3669
6814	3726	6946	4161	4897	6094	4020	4947
3549	3262	3490	5892	3607	6210	7015	3771
4096	3934	3246	6066	3654	3436	3426	4195
3709	4171	3441	3688	3622	6900	4470	5148
4263	8844	3546	3307	4444	5019	4660	4537
3354	4810	3321	4180	4185	3577	4317	3396
4231	4173	4372	3816	4702	4042	5130	3717
5910	4926	3370	6658	4954	8319	3280	6736
4936	4024	3421	4965	5619	5515	3243	4842
4776	3738	5197	9481	4362	4171	6195	3348
3513	3381	6012	3973	3286	5902	4362	4833
5950	4227	3538	3691	3507	3796	4300	3430
3685	3754	3480	3582	3921	3531	4962	4249
4047	7093	3628	4629	3979	3312	8998	3354
3868	3370	3334	4681	3433	5737	3465	5002
3934	3784	3406	4831	4153	3297	3361	4029
5190	3420	4270	3253	3337	4183	5971	4192
3537	4668	5707	3409	3327	3843	3994	5475
3423	4566	3529	4899	3537	3700	4549	3426
3310	4156	4335	4410	6700	4590	5889	4191
3675	3460	3777	3525	4428	3849	3463	3241
4749	3697	7365	3805	17170	4228	3396	3397
4459	4861	16353	4735	5700	3676	5014	6531
3366	3312	3366	3949	5086	4089	4072	4929
3600	3319	3238	4950	3910	3306	3343	4579
5850	6633	5856	4917	3693	3402	3495	6915
4162	3306	3247	4171	4345	4513	5184	6298
3943	3993	3567	3285	6855	4890	3232	3658
3840	8934	9864	3600	3247	4753	8314	3531
8356	5572	5347	5517	3763	3562	4986	3526
4135	5559	3856	5017	5179	3759	3691	5998
3336	3868	4377	3925	3246	3370	3702	5350
3246	3906	4059	5434	3831	4117	3717	5142
4254	4062	5973	8221	3789	3927	8070	4623
4113	7150	3390	9162	3721	6691	3630	4795
3400	3991	3274	3714	3984	3255	4290	4168
3864	3415	3925	3253	5452	3424	6451	15927
5443	3283	5601	3523	3411	3520	3318	4596
7078	3397	3715	4468	5793	3514	4164	4842
3771	3613	3537	3631	3531	3921	3456	4656
3829	6703	3817	3675	3492	10008	3798	4650
4380	3286	4483	4254	3466	4575	3732	5428
4384	5142	4219	3552	4264	3418	4167	3541
4032	6262	4983	6042	4353	6628	5340	4294
4720	6321	4390	3304	3496	3315	4978	7660
4338	3624	3708	5265	3340	3804	4057	4234
8101	4477	3643	3591	3340	5001	6112	5067
3687	3664	5382	4054	4618	3612	4237	3553
3721	6502	3424	5716	3669	3318	4353	3876
3555	4110	5233	3328	4327	59781	6919	4318
3304	3925	4003	3505	6768	4573	3289	4512
4333	3916	5589	3615	3394	5340	3241	4201
4546	6228	3445	6996	3270	6663	3690	3603
3910	4111	4212	6049	4069	8757	3241	3811
3627	5763	4348	3438	3247	3265	6526	5938
3832	3886	5067	3337	4896	3787	3402	6472
5124	8173	3516	4489	5295	4702	3505	4746
3270	4327	4957	5071	3252	4143	4419	3246
3345	4956	7200	6226	4581	5650	4093	6307
4666	4866	6603	3930	4809	3459	3883	4692
3634	4371	3276	3454	10449	7411	3753	3264
3612	3345	10782	5836	3252	4737	4774	3543
3579	6928	4056	4179	3877	5662	4533	9621
3300	3819	6246	30478	5677	6085	3610	5682
7122	3493	4782	4306	5838	3496	5110	5205
4941	3301	8968	3373	3405	4212	6700	6900
4363	3561	5256	4144	3424	3600	5367	8451
6552	8064	5103	4048	4389	3270	3279	6606
3700	5499	4923	3256	6868	3439	5364	4192
3448	6175	5757	3246	3255	8559	3939	3352
3240	5842	3400	5349	5454	3937	5899	3789
3379	8305	4038	5419	3337	4093	4062	3816
4731	4455	3235	3789	4624	8467	3552	5374
11995	4143	3840	4422	6553	3306	5662	8205
3322	3525	6052	4830	6198	4386	3706	3682
4530	3729	4356	6144	5655	6952	7704	4029
10491	3468	6315	5113	3663	5796	4126	3558
3946	3241	8122	4416	5569	4777	3651	4200
4129	5286	6435	3556	6696	3817	5025	5976
5109	4639	8145	7242	3568	3948	5911	5178
4320	3610	4240	5163	3417	3778	3819	3600
4201	4588	3513	51226	5544	4267	4267	3324
3733	3819	3285	5641	3409	5289	3996	3258
3252	4075	3261	3672	9892	5571	6648	3327
4786	3615	4150	6277	5104	4875	4371	6127
3367	4257	3804	4621	4702	4413	3571	4011
3376	3462	5317	3519	4009	4245	3939	3696
3324	4150	4824	3703	3765	3586	3903	4824
6490	3828	6307	5008	4096	6097	6727	4056
3324	3427	4386	3397	4059	3738	4318	4227
5245	6058	5134	4218	4522	3699	7569	7827
5683	4245	9256	3387	6630	5562	4533	5767
4081	5169	6066	5896	3339	9292	5328	3555
3507	3937	3505	4737	7950	4111	5506	3382
3828	3282	3547	4150	3316	3417	6546	3595
4356	3912	3471	9904	5329	7135	4675	4014
3997	5220	5506	4606	4039	4486	3445	5323
5692	3874	3265	4716	5427	3861	5637	3718
3528	3693	3783	3442	4029	3397	4822	4032
17968	4921	3289	5793	3865	3823	4515	5742
3561	5581	3238	7543	5269	4540	6838	3519
3304	4827	3559	4990	3402	6103	3385	4848
5767	3511	5433	4276	4134	3378	3898	3609
3627	6790	3388	10188	3829	3820	6079	6346
4386	3487	7944	5179	6960	4614	3685	3301
3687	5301	3549	3292	3867	5820	6058	3300
7825	4540	4137	3265	3808	6258	3355	3933
3804	3835	4987	3330	4315	3429	5880	3580
3624	3423	6796	6063	3729	4156	3646	6030
3657	4282	3624	4075	3744	3847	6006	3580
3492	3675	4155	6319	3231	4437	4329	3468
6919	6858	3765	5512	3310	3438	4803	3471
3396	4029	14169	5359	5530	3774	4663	7428
6622	3588	5764	5760	3423	3601	3306	3999
3802	3697	4878	6463	4254	3840	3387	3973
7557	3906	3411	5857	4983	3493	4248	3264
4227	3987	5734	7929	5811	3381	3285	4218
3540	4863	3774	4543	4278	3370	3319	8143
6792	3271	3787	6390	5590	3879	4026	3280
4654	3504	4438	7726	3492	3522	3604	3894
10824	3301	3850	6307	3507	3726	5859	3715
4486	4584	3945	3570	4762	3436	4539	3448
3619	4135	6174	4890	5709	3736	4042	3565
3372	4054	3379	3640	4423	4294	3409	3855
6565	4311	7759	4578	3475	3513	5374	3289
5406	7428	6310	3292	4920	4248	5382	6319
[truncated: 17,495 more rows]

## Sheet: S1F Fig
no degron	no degron (+IPP)	no degron (+Actinonin/+IPP)	EcssrA	EcssrA (+IPP)	EcssrA (+Actinonin/+IPP)			*Corresponds to S1F Fig
4.56901	2.09761	4.41729	0.794996	1.60557	4.47536
5.00689	4.37108	2.83606	0.41651	1.26908	2.39508
4.93582	4.54818	1.03524	0	1.76406	4.28426
3.14485	3.60742	4.17228	0.876501	3.08811	3.69906
3.48986	2.73384	3.37242	0.960862	0.827399	2.95837
3.32587	3.42697	5.30094	0.740689	0.0943679	3.04981
3.99915	3.21958	3.906	2.53664	0.628624	3.39132
5.22518	3.32375	3.30221	0.688564	2.29174	2.93257
5.07673	2.59859	3.21543	0.45	2.11958	3.09542
6.34708	1.68895	4.93588	0.421719	0.146971	2.54385
2.24866	3.24626	4.32	0.818154	1.38506	4.11237
2.35915	2.60642	3.23252	0.829934	4.67236	3.11683
2.38153	4.35401	4.29942	0.782358	1.88866	4.73724
4.51991	4.34501	4.18674	1.56088	0	5.18749
5.36866	4.84429	3.31227	0.885695	1.02529	3.63734
3.65266	3.83963	5.75729	1.71619	1.1761	0
3.76361	3.64381	4.42851	2.1036	2.95377	3.1641
4.59151	3.89081	3.70344	1.13692	1.82746	2.68026
4.28711	2.53061	4.07381	1.20939	1.33493	3.87178
4.24621	2.00805	4.48973	0.70751	0.687806	3.32948
2.33347	3.03302	3.96245	0.802182	3.12258	3.4124
4.17958	3.72042	4.04686	2.42252	3.22684	3.35094
4.71883	2.34039	5.08306	3.08644	1.14193	4.26539
2.87141	3.48885	3.26337	0.327119	0.307593	2.48399
4.60924	2.01381	4.01296	1.06658	4.07197	3.68382
3.33145	2.76496	5.59825	1.26264	1.4005	2.99486
3.93808	3.0939	5.38311	1.92928	2.08491	3.3819
4.62737	3.75288	4.15659	0.864896	1.10195	4.02642
5.71118	2.06175	4.54878	0.898856	0.296966	5.01328
3.74899	2.84327	4.63437	1.60587	0.963228	4.07337
4.50623	3.4675	3.18825	0.0558951	2.57665	3.00367
4.51072	2.64002	3.80496	1.32711	1.20668	5.63284
4.48032	3.83558	5.2467	1.05785	3.32969	4.05359
4.46398	3.41828	4.95004	1.26824	2.58717	2.71279
4.5322	3.83032	5.66814	0.995329	1.02773	5.55431
4.77164	3.86324	4.59368	3.77843	1.79735	2.67041
4.4304	3.39951	6.54318	1.09207	0.318839	2.04256
4.63717	2.45116	3.02015	0.842966	1.71246	3.50773
4.70981	3.30032	2.89474	0.158506	1.16247	3.56617
5.58055	1.44386	5.10104	2.13748	0	3.25333
3.41134	1.84778	4.30206	1.67098	1.92045	2.33142
3.01033	2.30782	5.72592	1.00881	2.13972	1.67517
4.85627	4.52571	4.58599	0.742154	0.73319	3.88257
2.9392	3.58704	3.43367	1.10933	1.80136	3.69289
3.72564	3.55589	4.23598	0.88203	3.10367	5.21486
3.70024	3.10169	4.00147	2.13956	3.00649	4.36797
3.31025	3.17473	4.59605	1.63522	2.10353	4.47144
4.22409	3.04986	5.75302	1.40283	0.927679	2.55631
3.39052	2.78522	4.16422	1.05587	1.01059	3.53574
4.73151	3.16923	5.11415	0.892692	1.62713	1.52876
3.79164	2.82497	3.28903	2.3106	0.988324	3.36669
3.44137	2.70253	3.55311	1.29017	1.07526	0.823318
6.19863	3.36108	3.56962	1.81492	0.402602	3.34639
3.24593	1.9105	4.3588	0.974249	3.13701	5.20613
5.69194	2.8755	4.68836	0.671707	4.88881	2.57553
2.75028	2.99317	3.91849	1.7561	1.35231	3.72549
3.49124	2.51743	3.87296	4.52892	1.42313	2.79905
4.91859	4.28604	4.06389	1.66978	2.61035	3.07274
2.59596	2.70257	5.12591	2.42158	1.20737	4.15407
3.26162	3.24774	3.85539	0.480749	1.43213	1.18702
4.44061	4.84011	3.34474	0.169231	2.18429	0.134785
4.24937	4.81121	3.65938	0.663663	1.50016	2.85561
1.95307	2.2203	5.24915	3.07533	1.28189	2.36658
3.55239	4.61779	4.0663	0.853239	0.792333	3.89134
4.4126	4.22226	3.04967	1.28877	1.55189	4.25464
3.62324	3.01492	3.7182	0.64223	0.498472	2.64012
4.00379	2.33678	6.0908	1.23176	0.499232	1.55617
3.71837	1.83503	3.2357	0	1.1337	3.22993
4.22005	1.22421	3.59788	0.780536	3.55161	2.22443
3.36229	3.21196	4.94296	1.48559	2.25777	3.86978
3.88316	3.94438	3.35583	1.03116	1.37826	3.40132
3.55244	4.17978	3.94478	0.722178	2.4967	3.44384
3.5577	3.88121	1.8602	1.20686	1.74608	3.20965
3.39253	3.70287	4.03596	1.0559	1.03878	4.21771
3.19246	3.16931	4.99297	2.42145	1.50712	2.58239
3.4138	2.41354	4.02025	0.112347	0.379111	3.00226
3.9093	2.64148	5.64823	0.748257	2.77944	3.83891
5.99121	2.06273	5.39814	1.15801	2.12293	6.64067
3.6025	2.31647	5.56502	1.42265	2.24069	3.4254
0.932869	2.66619	4.83597	1.61898	3.23257	2.62611
4.93921	3.81577	4.55725	1.25506	0.682441	2.90811
2.7791	2.45241	5.03192	0.549742	2.17924	2.68542
5.61784	3.36013	4.13701	0.151465	3.86753	3.22853
4.55036	1.98727	4.23188	0.770337	5.4847	3.11188
3.14344	2.64198	3.67125	1.54211	2.276	3.19866
3.87797	1.62605	4.05498	0.956335	1.4481	4.21808
2.57555	3.07953	3.59322	1.86949	1.98333	2.55015
4.50848	2.83718	4.79118	0.346248	0.277989	3.12761
4.25611	3.76399	5.12251	0.757452	5.03367	4.13182
4.56275	2.571	4.00612	2.32949	1.36525	2.96995
4.0448	4.06314	3.97458	6.1881	3.04194	2.9579
4.47122	3.15909	4.04006	1.74381	0	4.32161
4.21534	2.39637	6.69225	2.15061	2.03853	2.988
4.24345	2.52253	3.37918	0.195169	4.9837	2.30859
3.27493	3.01956	3.49124	0.774871	0.813531	2.80839
3.35307	2.74515	3.42975	0.904293	1.41407	4.84954
3.7469	2.81414	3.66535	0.561697	0.789537	3.65585
3.58764	3.35756	2.51165	0.469965	4.78367	3.74873
5.51642	2.24597	4.30537	1.57546	2.17046	4.64949
3.58107	1.20461	3.49867	1.97223	2.46074	2.83622
6.4457	4.73476	3.37825	2.4357	1.01964	2.80116
5.00264	3.25114	4.00746	0.861319	1.12491	5.34325
3.55334	2.1551	4.06539	1.55023	1.90779	2.8019
5.10577	3.11948	4.0939	0.606064	0.885359	3.25609
4.29436	2.63809	2.85207	0.800554	0.387392	3.96912
4.96973	3.61991	3.79485	0.690685	1.28184	4.04469
3.1468	2.91072	4.35559	3.40108	1.76797	4.41994
3.43839	2.62417	4.32904	1.3332	0.671439	3.92328
4.15756	4.73245	3.80462	0.757507	2.72076	2.52512
4.69091	3.71528	5.81672	1.37358	0.9139	2.57973
5.24506	2.91431	3.43791	0.0118343	2.70203	3.6351
2.82741	2.42268	1.96825	1.26516	0.333439	4.74863
3.85719	3.65151	4.98909	1.57095	2.30635	3.10568
3.49934	2.31342	4.78597	3.79089	2.47031	2.57368
3.1645	2.26188	3.32955	2.85791	2.72184	4.1744
4.33038	3.16827	6.39698	1.42484	2.14179	3.89332
3.56759	3.5758	3.99902	0.922056	1.29718	1.32385
5.77658	3.48515	3.90503	1.12854	2.15916	3.2452
4.50476	3.28157	3.68993	1.37829	2.74838	3.0601
4.26368	1.74778	1.58001	1.28739	0.77665	4.27489
4.04626	3.32037	3.64446	0.822312	0.617947	3.64288
4.34038	1.73796	3.04563	1.96892	3.34829	2.58887
2.94313	4.00617	3.12098	0.565864	0.894692	4.11607
4.3047	3.54819	4.0489	1.91635	1.58287	2.82011
4.09917	2.32165	4.57588	1.42229	2.91006	4.4065
4.48809	2.50306	3.11968	2.32402	0.55794	3.64311
3.95608	2.96081	4.67308	2.09966	1.774	3.64556
5.82772	3.62416	5.19738	1.72879	1.6314	3.51849
3.33662	0.0354054	4.44158	3.4814	2.49734	2.91507
3.53953	3.57052	3.92549	1.24922	4.86151	4.10542
5.31434	1.16455	3.52244	0.109838	3.25235	3.93301
2.59901	3.44889	4.77405	1.14191	3.34792	3.95186
3.79656	3.37834	3.21936	1.39014	1.01232	4.49248
4.76008	2.63158	4.54514	1.10271	1.47741	2.40342
3.58769	3.47734	3.40895	1.21488	1.73393	1.70211
5.03664	2.38535	3.83971	3.88816	1.65952	2.89175
3.97357	5.08612	3.52782	1.34693	0.508506	3.33508
5.99892	1.91443	3.8769	0.979465	1.22786	5.40218
3.62111	3.12371	3.87882	0.656293	1.67056	2.92228
1.04659	2.36927	7.18024	0.220949	2.73116	3.74725
3.56649	3.12159	5.40841	0.642836	2.79062	3.34169
4.33895	3.20911	4.94137	0.556067	2.43697	4.41697
3.55618	3.48899	3.69171	0.563262	0.720608	2.62324
5.02373	1.1117	5.22369	0.645992	1.21743	3.3619
2.06667	4.06786	4.90906	1.19623	1.01277	2.87207
4.61774	2.49986	4.83671	0.711692	0.686114	4.60473
4.48739	3.22292	4.07491	1.87555	1.1307	3.58677
3.23384	3.4848	2.1836	1.29553	1.5177	3.39622
3.47107	3.99195	4.23883	2.09821	0.718578	2.60743
6.25156	2.31273	3.82281	1.33046	1.0953	3.27459
3.85982	4.19566	3.18395	0.5389	0.958695	3.26023
4.55917	2.18094	3.7555	0.982209	1.36083	5.61756
2.81095	3.61837	4.47286	1.48322	0.905326	3.69729
2.59304	2.4451	4.10818	0.816923	0.561381	2.89659
4.26737	3.39825	6.62389	2.58497	4.6705	2.17527
3.14846	3.62634	4.09485	0.481689	0.436175	1.80543
3.67782	2.34046	3.74183	0.191417	1.24957	2.67297
5.23746	2.16517	3.93577	3.65787	1.04583	2.8142
4.38727	4.00294	3.28295	3.49966	1.70145	2.65022
3.37352	2.74039	3.52241	0.933738	1.15748	3.56439
3.66499	2.86736	3.64941	1.68927	1.40518	2.42852
3.53409	2.89182	4.8876	0.683272	2.17349	2.98464
3.60626	3.3386	3.38117	1.2561	1.67922	2.02472
3.50988	3.20749	6.4835	1.99473	1.08042	3.53529
4.26145	2.10468	3.72116	4.46843	2.03707	4.12296
2.91761	4.51907	4.19958	0.855468	2.19754	3.02364
3.39914	2.6748	5.44665	1.07962	1.57929	3.61031
4.27559	3.37709	4.08808	0	2.95068	3.40768
5.51071	2.70434	4.09884	2.83477	0.777224	3.41152
4.09212	5.22359	3.7192	0.712481	1.87564	3.21671
6.9892	3.07451	3.89243	2.04459	1.13991	3.33328
3.97354	3.59302	3.78471	2.15444	1.78735	2.61985
5.89846	2.42686	3.25569	2.36173	0.289502	3.97651
4.38542	3.7749	2.97565	1.22015	0.693776	3.23295
4.698	2.13778	5.51687	2.64079	0.546119	3.12446
2.84018	2.23508	3.84243	2.82996	2.00455	3.30626
3.44554	4.14001	3.8845	0.507513	1.25005	3.48498
3.03556	3.74889	4.65183	0.49436	1.50221	3.6934
4.78436	3.84289	3.4667	1.26164	0.894389	2.62657
5.15978	2.96356	3.0292	1.94418	1.00052	3.59525
2.79531	2.8505	7.27317	1.75773	1.60598	4.05126
2.88169	3.25518	4.20454	0.471961	3.08648	5.03918
3.2593	3.95395	3.6919	0.505203	0.945569	2.46797
4.42387	3.10231	5.73774	1.71752	1.47575	3.02612
4.32346	2.65083	5.06372	1.24927	0.865922	2.98598
3.75743	3.03299	5.53379	1.59185	2.86725	2.93107
4.10473	3.14629	5.1728	1.60019	1.91111	2.28897
3.06742	2.9482	1.51276	1.29874	1.22866	3.499
4.86378	2.83261	4.67312	0.838375	0.547164	5.20049
3.0316	2.21184	4.44178	0.0502575	0.697191	4.09928
4.36544	1.19269	4.30513	0.746217	3.30458	2.3459
4.43764	4.72376	4.1973	4.23909	0.786056	2.9105
3.87074	2.43607	5.88268	1.61155	0.827124	2.32293
4.00615	2.67806	3.94864	0	0.650277	3.33298
4.01999	2.26595	3.26606	2.09709	4.73037	3.0066
3.53725	3.72371	5.07078	2.58241	2.071	1.91251
3.39759	2.58123	4.86367	0.756116	0.302454	4.97959
4.62357	3.59239	3.78072	0.965835	1.91865	4.39828
2.62415	3.19952	3.57066	0.97567	0.735015	4.54385
3.58136	3.57227	2.72824	0.777527	0.752239	3.90567
3.57449	2.92986	2.65636	0.87205	2.5836	3.36222
4.83934	3.14208	3.86216	0.221024	2.02015	4.51691
3.87004	3.13228	4.03865	0.287908	0.474884	3.96461
5.95421	2.74668	3.76311	2.49508	2.58641	3.11776
3.68485	2.74255	4.75	1.43432	3.6647	4.67861
4.56933	2.95974	4.25667	0.974866	1.4038	2.06557
4.01798	3.92871	5.35307	0.732672	3.06429	4.55681
6.18329	3.58929	4.72441	1.85202	3.13845	3.09732
3.85861	3.63177	3.006	1.08394	0.795025	2.57008
5.14082	3.81189	4.70339	1.10405	0.464698	4.17245
5.531	3.6575	5.38156	1.10378	0.824761	2.85778
5.22628	3.71687	3.12302	0.921552	1.42129	3.14339
6.04583	2.88026	4.08319	0.967707	0.311329	4.93713
3.0999	3.48417	4.01114	1.13979	1.00413	3.01648
4.83345	3.49943	3.55572	0.718283	1.68257	3.92631
5.05544	3.34275	3.00088	0.437219	2.23896	3.61688
4.4461	4.69913	5.87544	0.427072	1.52334	3.35685
3.17192	3.88837	2.82749	0.402811	1.47899	4.23566
4.841	2.05133	6.99208	1.56317	1.2209	2.25982
1.20096	2.32724	4.67661	0	0.527563	3.79374
4.2889	2.16521	4.85753	0.905646	1.53489	3.4039
4.48841	3.36729	5.47485	0.264286	0.887303	2.44808
2.57036	2.21153	5.12851	0.654266	2.83862	3.17935
4.56224	3.73262	4.16947	1.61457	2.01981	2.25881
3.27291	2.92278	2.81417	0.896988	1.68195	2.30139
3.53912	3.47495	4.0644	1.22454	2.81494	3.37158
2.23593	2.20962	3.44043	0.859227	1.25662	3.43173
2.82605	2.10692	4.6594	1.59742	1.50373	4.98377
4.96424	3.71764	4.99814	0.383892	2.10662	2.84467
5.97656	3.30594	3.82392	1.04133	1.22635	2.7208
4.19468	3.41477	5.1003	1.38465	2.80636	2.6668
3.10951	2.42544	3.96087	2.01715	0.59206	2.55882
5.27521	2.38632	4.74164	0.521282	0.35082	3.58875
2.39083	4.14794	3.61685	1.49937	0.628035	4.09511
4.0541	1.54844	6.58978	1.32373	1.77633	3.02228
3.96172	2.47537	5.59511	3.90852	4.5944	1.94315
4.45824	2.54898	4.90221	0.966345	1.64436	3.86186
4.13555	3.54833	3.41473	4.64917	1.01938	3.10877
4.81524	2.24598	3.21387	0.323425	1.91162	4.61586
3.95547	4.04771	7.27287	1.7887	1.06013	2.11534
3.53645	2.97429	5.27384	1.86156	0.347439	3.482
5.24995	2.61017	4.11542	2.07921	0.512273	4.85991
6.63934	1.90407	3.88365	2.00452	1.69629	2.83286
3.83394	1.21111	3.95071	4.17645	1.2379	3.09832
5.54338	2.81018	3.29616	2.55939	1.48703	4.01861
5.4238	3.15789	5.35145	1.60338	2.26908	3.22235
3.56496	2.72729	3.73736	1.13356	1.44207	3.09633
5.35692	2.54709	5.15933	0.696667	5.64102	2.97019
4.05175	4.33273	3.10172	1.38977	5.37779	4.07034
4.44284	3.80899	3.53378	1.05632	5.26829	2.40388
3.89178	2.88931	3.32007	1.11038	0.911248	2.30242
3.57185	4.21975	4.07201	2.95138	0.709306	2.36227
3.84861	3.47564	4.73791	1.8729	1.26146	4.70655
3.00738	3.3798	4.00747	1.42436	0	3.63585
4.86026	3.48222	3.23046	1.90732	0.741538	2.46269
3.90053	3.86839	2.79122	0.306645	1.04136	3.60318
3.16268	3.01615	3.45868	1.1493	2.54706	4.26773
5.92146	5.38988	4.84371	2.14144	3.34195	2.53774
3.46619	2.58604	3.99705	2.41558	1.52474	4.44749
3.00955	3.11908	5.16053	0.56378	2.176	2.78267
3.0774	2.51331	3.5931	1.77457	0.822115	2.32435
3.9801	4.0542	4.50701	0	1.48051	3.19062
5.29313	3.65921	3.39261	0.258942	1.55821	3.6913
5.24934	2.90041	2.94197	0.286545	2.45925	3.45274
5.09598	3.35353	7.05822	0	1.54071	2.56044
4.49765	2.84382	2.45853	2.07868	2.05303	2.27029
5.78007	4.07375	5.38759	1.40214	1.51058	4.56862
4.30211	4.04091	3.44067	1.83035	1.03758	3.72729
5.57975	2.44253	5.26209	0.857764	3.10308	3.38596
3.17322	3.58453	5.0232	0.951375	0.480437	2.13252
3.71587	2.20794	3.27372	1.60443	0.857514	2.51284
2.27528	3.91774	3.87128	1.41116	1.98398	1.92333
6.13873	3.5769	4.21376	0.738488	3.6458	3.81324
3.12075	4.19711	4.32744	0.999662	0.868302	2.70746
3.61747	3.46937	4.07384	1.79867	1.32796	3.59193
3.67084	3.15619	3.81895	1.05017	1.79786	3.50724
4.40004	2.46338	3.8677	2.88893	1.28143	3.81036
2.40798	2.87154	4.49302	2.28681	0.504352	2.27984
3.85881	3.06025	3.99225	1.12072	3.10087	2.30856
2.46601	3.45631	4.02444	2.65622	0.728452	3.77321
3.37567	2.15759	2.39585	2.4343	0.801493	2.27257
4.24674	3.83719	3.40818	1.86562	1.23387	3.52326
3.23927	1.86066	4.92801	1.03613	3.0572	4.14533
2.38965	3.55301	3.23393	0.825994	3.05951	3.13462
3.71233	4.05715	3.94467	1.63098	1.1556	1.98171
4.06702	1.9398	3.6832	4.38145	3.36662	2.64935
4.5395	3.77716	4.42	0.49747	0.778318	2.952
5.88175	2.54621	3.23894	0.440922	1.86513	4.13787
2.41163	4.13229	5.09286	1.38891	0.748153	2.12965
3.3528	3.56248	4.59689	1.54611	0.683477	2.87938
3.06119	2.53359	4.63798	0.38918	1.22288	0
4.47908	2.21161	4.73274	0.820577	2.03702	2.37113
3.15006	2.65814	4.50058	0.404935	0.848246	5.82592
3.90518	3.20669	3.24057	0.740355	2.38064	2.80913
3.52512	1.83311	3.66695	0.871619	0.527816	2.78089
3.39326	3.22295	4.52086	1.39665	1.47955	2.92105
4.05587	3.48084	2.72836	0.812121	3.4984	2.96817
4.28192	2.6852	4.53748	1.14232	0.93771	2.45135
2.72551	2.76201	4.41427	0.87579	0.624844	2.78605
4.27384	3.30415	3.12328	1.28255	0.224642	3.26179
3.21461	3.29708	3.86247	0.0556889	5.79277	3.11633
4.09281	2.94938	4.06184	3.97269	0.628677	3.95723
5.53639	3.32066	4.29911	1.98928	0.700492	3.64532
5.05987	3.06961	4.42677	1.54081	0.445632	2.28627
3.88126	4.72939	5.0818	0.878709	0.475485	2.39629
4.56493	2.75639	4.59944	1.49974	0.611576	3.49622
6.46166	2.77613	3.76598	0.463997	1.94676	3.19647
3.76943	2.68784	3.61827	0.790767	0.687249	4.12911
3.60688	3.90262	3.31765	1.48731	0.359353	3.58459
4.81353	2.48969	4.41392	2.97693	0.249093	1.71221
4.59989	2.60032	3.1961	0.862041	0.353125	2.48596
2.50123	3.49524	6.07049	5.13255	1.93431	2.02517
4.28325	4.1752	3.8152	2.55941	1.36554	2.63625
3.68623	3.21199	5.18768	3.1804	1.77295	1.56623
3.5195	4.43017	4.1676	0.888851	0.699895	2.88863
2.26954	3.58887	3.58107	3.06687	3.25849	3.82345
2.69675	2.56613	3.43592	0.00215232	3.93378	3.88364
5.77542	3.63045	4.95827	2.02892	1.54518	5.26023
3.62653	2.77707	5.20341	2.68508	1.23508	5.87581
5.1056	3.7361	4.31779	0.420959	2.00769	4.47966
3.94478	3.20932	4.21162	1.17035	2.66331	2.81901
6.21482	3.97998	4.38003	1.07836	0.613714	4.67972
3.58407	3.43937	4.19989	2.14409	3.8971	4.18705
2.58024	2.60797	5.86804	0.984812	0.958561	2.98607
5.13739	3.00953	3.69095	1.86505	3.97819	3.68207
3.25783	5.04778	6.96707	1.01647	2.99898	3.83476
3.49812	1.4521	5.27011	1.77137	2.31317	3.44542
3.43647	1.34714	2.62786	2.07825	0.457007	2.97076
3.28665	3.91566	5.28628	0.948594	1.63964	1.71575
3.00805	3.09072	4.46199	1.66057	1.47772	3.12033
1.77437	3.04421	4.44902	0.817733	2.03361	3.91428
3.44969	1.96289	5.16624	2.31327	1.62327	2.51214
5.57209	1.23682	5.60374	0.254526	3.1579	3.38883
4.58107	3.66582	4.70787	1.60232	0.196852	3.15116
4.75184	3.49173	2.17074	1.31647	1.33943	1.66479
4.11997	2.24751	3.65872	1.10855	0.367788	1.77531
3.63973	3.10028	4.6858	2.12547	4.48005	2.41938
4.24609	3.86607	4.00015	1.9891	1.6448	2.72029
4.92158	2.83836	4.8417	1.98714	1.18483	3.9456
5.46155	3.18305	3.91695	3.00597	1.63478	3.45225
3.9458	1.84363	4.3653	1.37306	1.56605	3.95348
3.48218	3.42461	2.35642	1.23513	1.3279	3.13228
3.20449	2.98773	3.43907	1.62125	2.3046	3.03172
3.51343	3.16102	3.42453	0.833772	1.67989	4.33908
4.36368	3.90416	4.77637	1.70687	2.54609	2.60101
4.28516	2.80168	2.9377	0	1.21741	4.35945
6.27894	3.53368	4.9864	0.0571601	1.89062	2.25641
3.46232	2.57757	3.41015	0.753716	0.806677	0.634259
3.72606	3.54826	2.58665	0.614997	1.9158	3.30357
3.98851	4.70726	4.37795	1.25452	1.20206	2.98895
3.43378	4.51496	4.7615	0.418406	2.10767	3.54294
4.7339	2.18511	4.55188	4.00593	1.94425	4.82176
6.2308	2.11339	3.00056	0.911687	0.584414	2.79492
5.43016	2.57966	2.98681	2.03362	0.46338	3.00502
3.108	3.48673	5.35725	0.767125	0.495305	4.63121
4.45992	4.14007	4.23546	1.15994	0.828469	2.81004
3.92529	3.79911	3.6375	0.909122	0.484011	4.40586
3.32575	3.08107	5.88234	0.487871	0.793443	2.79261
3.77629	2.26067	4.07873	2.61906	2.45772	4.69157
5.24991	2.53808	4.57016	1.48693	0	3.92423
4.5946	4.40218	3.20947	0.989937	0.661765	4.33692
3.56161	2.71533	4.04369	0.783685	3.95867	4.80421
3.74565	3.94956	3.17947	0.811403	1.11856	3.40837
5.78078	2.65732	4.42501	2.13482	1.91006	2.93127
3.73381	1.45096	4.90372	1.53005	1.33498	1.70399
1.30009	2.97634	3.37122	1.01359	1.44419	3.02406
4.93398	2.30148	3.36027	2.03826	0.767911	3.16172
2.59578	2.95291	6.05985	0.771538	0.892626	3.4456
5.99086	3.31834	6.5634	3.26552	0.0488048	4.12367
4.26749	4.51064	3.2113	1.10078	2.08609	4.85461
5.05027	4.41749	3.43652	1.76507	1.97925	3.08691
4.12384	2.8144	4.61726	0.858156	2.52432	1.88223
4.28449	2.51632	3.52292	1.54809	2.26819	2.62528
5.77022	2.39715	3.28548	1.39093	2.1853	4.79177
3.85651	3.41572	5.02276	0.503532	1.06682	2.18737
4.08065	3.8345	4.89845	1.6254	0.327461	2.21366
1.93616	2.05897	3.64594	0.367104	3.13355	3.07698
4.43178	2.50668	4.09982	4.54408	1.01304	2.90998
3.70357	2.56526	2.88237	0.398728	1.90737	3.8547
3.48493	3.6037	5.24147	1.60037	1.51241	2.82486
4.61171	3.75873	4.82156	1.1271	1.24082	2.9453
3.14263	4.67166	4.71151	2.92927	4.10107	3.98554
5.16586	4.03541	3.56066	0	3.33848	3.18445
4.27623	3.00783	5.10672	1.4832	0.716923	2.68417
4.66959	4.22187	3.97428	1.1678	1.44095	3.88767
2.63611	2.57736	2.81806	1.04441	2.46112	3.18835
4.80809	3.60906	3.05196	0.677863	2.66315	4.72728
4.87231	4.71276	4.39763	2.20879	2.85952	3.14622
3.44199	2.18958	3.40477	0.469656	1.39809	3.74048
5.28478	3.08187	5.12482	0.88442	0.694611	4.05963
4.80249	2.87819	2.01992	1.4847	4.22287	1.79968
5.33886	3.20868	5.52969	1.03697	1.36658	3.5226
4.93736	3.16358	3.88646	1.07454	1.80897	3.1331
5.2763	2.59132	4.38312	0.308547	1.49543	1.85136
4.42713	1.33997	4.54572	2.1061	0.2728	4.33494
5.53723	1.83917	3.75827	2.48896	1.68722	2.41096
2.1633	2.99042	2.2537	1.34863	3.33524	2.95061
3.43982	4.14658	3.97652	1.31304	3.42324	5.12298
3.53628	2.17854	3.0366	1.31369	2.82096	1.96731
3.52815	3.29094	4.95667	0.651185	0.316122	3.62646
3.14396	4.354	5.66696	0.570634	0.922486	4.00446
3.1925	3.28062	5.52542	0.68302	1.36259	2.08118
2.32023	5.03409	5.69815	1.30203	0.395684	2.1748
4.79219	3.42988	5.39708	1.41469	2.79299	2.86012
3.45361	1.91132	4.15026	0.805054	2.30231	2.31166
2.87201	2.75035	3.84477	0.668639	2.26381	3.85266
4.51244	3.32425	4.20481	0.444641	1.27665	4.58109
4.84614	3.56813	5.29058	2.48569	1.06878	2.99697
5.27642	3.30188	4.72392	0.947994	4.53194	3.73309
4.54409	2.47149	4.8219	2.25018	0.262599	3.90392
3.88289	3.33884	6.358	1.37041	2.80808	2.73597
4.41565	1.89892	4.49189	2.34297	2.90815	2.70737
4.57532	2.55337	3.21859	1.62953	0.134566	2.75936
3.3743	1.76486	4.22506	0	1.99288	4.69483
3.85125	2.79873	0	0.913192	1.04364	1.62027
2.4668	3.20021	1.93687	1.27373	1.40111	5.54026
4.75635	2.99313	4.35958	2.18246	3.11846	4.21234
3.0271	2.39324	1.28886	1.10578	1.28496	4.19458
6.05174	3.68159	4.29619	2.54107	0.541558	5.50192
4.26396	4.04495	4.65926	2.44549	2.4845	4.98782
5.12607	3.10679	3.35785	2.39061	0.535703	2.70411
2.56324	0.968403	3.96906	1.00354	2.12826	2.2666
3.64943	4.16541	3.69862	1.04181	4.21429	3.18963
3.3659	3.94776	3.70719	3.00401	1.73923	2.54566
3.37416	3.45944	4.25985	2.37446	2.13199	3.24573
5.32877	4.58793	3.04166	0.697702	2.4882	2.37171
3.46442	2.24412	4.87261	0.81045	1.818	3.63773
3.48676	4.54347	4.1756	2.05277	3.17713	1.78949
4.10316	2.91403	2.59925	0.78031	0.742293	3.02434
3.31422	1.93648	2.79605	1.56414	0.12776	3.21856
2.77637	3.28351	4.00208	0.814582	2.7769	2.85895
3.14067	2.75471	4.14839	0.033706	0.626917	3.40503
2.8507	2.96752	4.14397	3.63209	1.23779	2.75292
4.94112	2.57691	3.46913	1.667	0.593411	2.43638
4.66511	4.50334	6.1564	0.879596	2.07681	3.0794
3.43416	3.70682	4.76262	3.09659	0.401134	2.15456
4.78019	3.09747	2.83408	3.12178	2.09246	3.48659
4.15992	3.01542	3.35854	1.82963	0.937745	2.62531
3.49293	4.22438	3.31539	0.987025	2.13652	2.73108
3.01291	2.72143	3.49928	1.69255	0.449496	4.05081
4.21997	3.96783	3.62513	1.75448	0.480089	2.2734
3.64548	2.91982	2.49389	1.03226	0.817818	3.94191
3.16975	3.42084	4.80155	1.35204	1.33264	2.52119
2.81221	2.02832	3.26364	1.15559	1.89031	2.38567
3.70045	1.49736	3.85657	4.672	4.16197	3.84005
4.72232	2.88426	4.30127	2.714	1.3474	3.75
2.995	2.79301	3.86519	2.68599	2.63409	2.94688
3.96848	1.93888	4.22863	2.31737	0.579101	3.38054
3.48522	4.17536	4.54597	4.07424	2.96864	2.49572
3.67289	1.50509	3.22462	0.716655	0.454777	3.1851
2.47144	1.7478	4.26876	0.691217	5.24512	2.91284
3.77536	3.35701	3.27787	0.0144157	2.11473	1.70055
4.53155	3.2965	4.48517	1.29345	2.20892	3.24156
4.78513	3.59536	3.73711	0.844015	4.76757	2.22005
3.4954	2.97046	5.17197	1.78299	1.38361	2.62395
5.16158	4.45916	4.0255	0.900366	1.95409	3.53539
4.67103	2.82578	4.49625	1.8144	1.00621	1.7442
4.53198	4.03952	3.00048	1.0308	0.543478	4.30347
3.77886	4.01039	4.36696	1.67777	3.18415	2.57593
4.63875	2.82271	4.92124	1.44122	1.22135	3.30051
4.19887	2.16943	3.02468	1.3541	0.592572	3.488
3.78954	3.52735	3.20544	0.0893822	1.26527	3.8685
4.32777	3.22088	5.57046	2.03005	0.178727	3.42587
2.88757	3.12214	3.86669	2.0177	1.49556	3.38372
4.72899	1.86404	4.24298	0.208354	0.799624	3.01742
5.00688	4.51783	4.60246	2.57721	3.03124	3.24703
5.25464	3.25422	2.98883	1.32334	0.247122	2.91444
3.52624	3.331	3.77827	1.61555	3.35885	3.12408
2.66016	2.41502	3.76761	2.22335	1.61837	2.63358
4.58333	2.34012	4.0516	1.32721	4.05131	2.53397
4.55421	1.45324	4.96593	2.59419	1.23808	2.62557
4.10762	1.97933	3.50539	0.888503	2.37761	2.79774
3.47179	1.87494	3.17444	1.7536	3.26365	1.32325
3.85768	2.94224	3.9534	0.967273	1.91069	2.05881
2.64876	1.81749	2.72488	0.849577	0.914479	1.72142
4.569	2.96744	4.71991	2.38153	0.517745	3.83336
3.24938	2.18279	4.50071	0.946422	1.31405	2.38693
4.11929	3.46568	4.05016	0.632474	0	4.17776
2.80864	1.84169	4.51726	2.51917	1.05021	2.52099
1.53122	3.15905	6.60084	0.597058	1.4346	2.75678
4.79802	3.35226	5.37113	0.505665	0.617292	3.52187
4.31316	2.65653	5.49383	0.898381	1.28336	2.17299
3.35609	3.09048	3.51608	0.628592	3.64196	2.26406
4.09133	2.85859	5.2896	0.497215	2.52658	2.01243
4.26455	2.33087	3.53994	1.66185	3.40388	2.98961
3.40047	2.25351	2.95962	2.36279	3.49635	3.08194
3.65894	2.88419	3.80679	1.2046	0.938504	2.97346
3.64817	3.59768	3.49084	0.853521	1.25375	2.45793
3.85864	2.94876	2.63332	2.70435	4.27477	2.34659
1.7434	3.71317	3.71723	0.225386	1.24341	1.90633
4.40087	3.24671	4.25721	0.745242	1.2818	2.4638
4.53112	3.55838	2.70656	1.83851	1.49631	3.71959
5.6183	4.19859	3.10105	4.77899	1.1712	4.16972
5.15484	3.46195	4.48224	2.86978	1.20569	3.93893
4.82952	3.43933	5.75557	1.89963	3.19885	3.17189
4.41403	3.94082	5.40633	0.939403	1.49589	4.22746
1.46263	3.65624	3.61048	4.42801	1.72961	3.12177
4.11069	1.15416	4.54408	1.80109	2.64015	2.12243
4.00983	3.19822	5.15929	0.396833	1.07272	2.732
3.72303	4.29768	5.48729	0.82196	1.3458	4.0104
4.46234	3.7414	4.75527	0.725034	1.68638	4.33443
5.49593	2.48214	3.84841	1.07628	2.15079	4.18618
3.6669	2.46652	3.27423	2.85402	0.875786	2.31026
3.31476	2.06129	5.85872	1.48041	2.42039	4.09165
5.77787	2.37469	5.9776	0.697488	1.56055	2.80292
4.4715	3.64648	3.28056	1.50995	1.15431	3.57644
4.00116	3.78943	6.65739	1.6288	1.57658	3.87162
4.14912	3.65106	3.80109	4.04569	0.641855	3.23406
4.69224	1.50311	4.82459	4.62248	0.258815	2.52314
2.79474	3.81628	3.58405	4.90531	0.328586	3.59901
3.74768	3.56126	5.15248	0.90648	1.23139	3.22117
3.63839	3.09947	3.83024	1.74128	0.608444	3.44116
3.6358	3.79844	3.47203	0.937729	2.01186	2.9127
5.00223	2.8038	1.69268	3.75922	2.35072	2.59904
5.1314	2.83665	2.36953	0.975084	2.28922	4.17247
3.42812	3.35185	4.08265	1.47129	0.773714	3.14308
4.19669	3.90348	1.44466	0.556184	3.68634	4.49871
5.54427	3.34437	4.87362	0.942209	2.00722	3.86888
3.39969	3.168	2.72757	1.51019	1.66406	4.74643
3.64272	2.89875	2.95596	0.978638	1.05695	3.86231
4.54333	3.22187	3.17221	0.0229373	3.34892	3.63481
5.74914	3.36441	4.07574	1.97141	2.33817	3.9949
4.17014	3.4164	4.73982	2.10127	2.0433	3.81698
4.88419	9.91679	4.22022	4.63319	1.05121	3.16452
6.33223	3.44887	3.73892	2.12848	0.318095	3.93415
2.99563	4.09535	5.74151	1.42322	0.691821	3.83166
3.11817	1.63066	4.78691	1.40637	1.10687	2.83264
4.40595	3.9639	4.68163	0.892264	1.10469	2.74442
3.36442	3.46372	4.80047	0.569081	3.91431	4.53978
4.79483	3.1468	3.53921	2.09479	2.78872	1.62615
4.84285	3.00727	4.2645	2.93741	1.28718	3.10841
4.45967	2.19185	3.3191	1.57221	0.446012	3.6362
4.07582	2.80691	3.96777	2.67924	4.97733	3.08107
4.89529	3.33239	5.01887	0.920405	0.601571	2.86497
2.94773	3.51758	3.1603	1.16954	1.52297	3.71215
3.38803	2.96659	4.13478	1.23626	0	3.30125
4.07105	3.00372	4.51271	2.41596	0.80632	2.38801
3.85744	1.01201	4.1727	2.11302	1.8048	4.45886
3.18775	5.07805	4.1845	1.57905	3.47362	1.78872
3.90108	3.6949	4.58909	1.56691	1.82843	2.39903
4.04675	3.98415	2.64101	1.2561	1.30968	5.05024
2.71393	3.55853	6.81292	1.82464	0.344485	5.40535
3.22602	1.71805	5.32874	1.07625	0.588589	3.03691
3.67675	2.84875	5.33314	1.03884	2.89835	3.00889
5.31042	1.93086	4.31945	1.23462	1.56036	2.41498
4.52971	2.87172	3.61145	1.68419	1.32241	3.50934
3.82292	4.45811	3.89388	0.262234	1.24791	4.70724
4.6533	3.82155	2.57394	2.24381	1.92192	3.23152
5.819	4.23073	3.68059	0.271095	2.7999	3.17442
4.37945	4.07785	4.31434	2.20912	3.89186	3.05518
3.35489	3.41507	4.35354	0.628385	2.46128	2.6931
3.73027	3.12858	3.47589	0.893999	0.795058	3.16411
5.48263	2.27422	3.43787	1.27417	1.67657	3.61709
5.35306	3.29611	3.09791	2.10481	1.23277	2.29682
4.27254	2.30211	4.27993	0.537359	1.6863	5.4837
3.51787	2.37664	4.82727	0.185803	1.37343	4.08234
4.52264	1.92598	3.94505	0.473951	1.56254	4.42817
3.56345	3.43146	4.54965	0.642402	2.48476	3.44591
3.09461	2.52465	5.14573	1.42245	1.45001	3.72044
6.74403	2.78836	4.29034	0.579836	2.5622	2.21067
3.27905	2.82784	4.37597	2.10717	1.49161	4.30042
3.77721	3.23777	5.11115	1.04497	1.97694	2.55607
4.69364	5.51169	4.94822	1.93278	0.842164	1.27916
3.47224	3.88343	3.81388	0.757489	1.24015	2.4513
4.30134	2.56086	4.4482	0	1.53172	2.77797
5.00792	4.39948	4.42753	3.43966	0.658252	3.36091
5.28513	3.95611	3.83669	1.20818	1.50577	3.69605
4.54131	2.66115	4.22926	2.75534	4.31525	3.15653
4.46978	4.33327	4.28574	1.80207	0.89854	5.16268
3.32522	3.07736	4.80643	1.87497	0.612148	3.25149
4.90178	2.20961	4.06105	1.76187	0.57319	2.9688
3.70245	2.55331	4.78165	2.34353	0.959399	2.64892
3.53539	3.59899	5.17671	1.54261	0.753542	3.34057
2.75712	4.17256	3.63394	0.730848	1.57578	3.53276
4.82496	2.57402	3.08726	1.1982	4.59451	2.56686
3.54022	2.83969	4.05367	1.8221	4.27559	2.60446
4.07772	3.04909	4.20149	1.36824	1.02817	2.23749
4.13117	4.50377	4.86144	1.63805	1.69871	3.41451
4.58838	2.64059	3.76239	1.49764	3.1076	2.19275
4.37366	2.45512	5.14412	0.697637	2.1575	2.96671
3.68933	3.5705	3.6653	1.85271	0.800953	3.32165
4.02089	2.40667	4.58604	1.11657	2.31229	3.15373
3.37033	3.48298	3.82145	1.12084	1.2543	3.93477
3.48104	3.80262	4.76455	2.2369	1.82035	3.73577
4.47664	2.50991	3.67262	2.30063	0.773534	4.58337
4.1114	2.61122	3.58028	0.842188	1.09048	2.25067
3.57265	3.38885	3.73614	1.80423	1.01324	5.065
3.93601	1.74308	5.01333	0.637719	0.827552	2.0325
4.13308	5.1876	6.3753	0	1.68099	2.86745
4.41135	2.8071	7.4289	1.98876	0.476614	3.20447
5.99771	2.45664	4.80664	1.07039	2.21688	3.74108
5.3008	6.22161	2.57757	1.80239	0.769823	1.62137
3.18491	3.26569	3.15277	1.89041	2.38489	3.04026
2.84573	3.69864	4.02806	0.711856	3.3707	2.55884
3.99227	3.53613	3.46515	0.475676	1.26968	2.23034
4.44099	3.50407	5.67035	0.214286	0.662879	3.33698
3.74253	2.18371	3.23279	1.17551	0.711837	1.14832
3.99262	3.84514	4.88084	1.28227	2.84887	3.78359
4.33333	3.36219	4.11784	2.13782	0.0271793	2.63371
3.5845	2.87377	4.1574	0	1.94444	2.75392
5.31658	1.21333	3.99512	1.83416	1.22439	2.38673
3.57696	3.38514	5.18665	1.20372	1.53015	1.58883
4.26353	3.57078	5.7802	0.653794	2.22506	2.93634
3.30801	3.42077	4.31279	0.881924	1.37449	3.79944
5.16768	3.38216	3.39407	1.03553	2.06174	2.49582
4.20571	2.97798	3.92331	1.76156	2.01066	3.50611
4.4792	2.70586	4.01227	1.462	1.38009	3.77224
4.06313	1.64982	4.53801	1.08214	2.36488	3.62613
3.4896	3.54217	5.23799	1.32496	1.45711	2.70224
3.36767	3.57406	3.06783	0.389522	2.14036	2.63466
3.51313	3.33056	3.97549	2.57323	2.12248	4.73599
2.37101	3.77136	4.35367	0.951763	1.7943	3.3772
3.0838	4.38384	4.27022	1.67305	1.03741	5.5831
0.756768	3.1082	2.72805	2.55148	1.13712	4.33328
4.06373	2.94966	3.7576	0.765125	3.38254	2.95041
4.70256	4.38934	3.50768	0.165694	0.676034	3.57715
4.42116	3.58522	3.28289	2.1695	1.26964	2.70135
4.32085	2.20446	4.58565	2.62719	3.7517	3.67811
5.46685	2.24885	4.19405	2.388	3.64807	3.37809
3.29864	3.7167	3.10739	1.68155	1.58621	3.75458
4.24013	2.67239	5.09752	0.718627	0.917148	3.41394
2.53155	2.58596	4.96458	1.27583	0.527696	2.17282
3.59939	3.68056	4.47168	1.15577	3.32381	2.73545
3.30053	1.91029	4.77874	0	0.831241	3.43116
4.6196	2.98871	8.19822	0.786781	2.80534	4.56188
5.10284	4.69029	5.5962	1.45283	1.4127	3.96431
2.84725	4.43976	5.22763	0.246489	1.13494	2.0779
3.61043	2.91484	3.30811	0	2.99254	2.26015
4.96342	3.63232	5.02849	0.948222	1.18994	2.95015
5.47182	1.99947	4.99752	1.69944	1.27306	3.13639
5.43387	3.21838	3.53383	1.95294	0.0785848	2.9635
5.75086	1.86483	6.70539	3.81395	1.11957	2.90821
4.59533	1.70365	4.54602	0.839371	3.06	2.73333
4.65896	3.64109	4.81017	2.25957	1.96961	1.45535
2.78817	2.41319	4.20585	2.90719	1.53586	3.7438
3.60513	2.39224	3.81992	1.1205	0.888572	3.5978
5.1521	2.06954	4.08721	0.334429	0.820775	3.74693
3.55544	3.56734	6.02119	1.93196	2.26168	3.42414
5.5	2.62517	7.28932	0.367325	2.64315	2.63759
3.41941	3.33916	3.99001	0.808304	1.81643	2.86079
4.75739	3.97437	5.10967	0.575043	0.102202	3.58138
5.58338	4.44745	1.87327	1.91696	0.286211	2.95379
3.87598	2.75424	4.02468	3.51828	2.0786	2.86141
3.19149	3.19696	4.8781	2.13368	1.34422	3.63858
6.1205	3.653	3.7794	1.69234	1.14506	2.94063
5.77372	2.90107	3.28558	0.546652	0.789567	3.01333
3.80213	2.37209	4.69474	4.07172	0.201943	2.61994
3.29973	3.34034	2.8552	2.12227	1.21962	3.14377
4.70492	2.86697	4.06473	0.190051	2.45266	2.96649
5.03914	2.42192	3.98051	0.116682	2.52238	2.59784
3.80978	2.68035	4.40894	0.53744	5.15685	3.27571
3.45154	2.92552	3.87059	0.836934	2.90354	3.76694
5.5047	2.69351	8.20018	2.94634	2.97538	0.37023
4.24371	3.46843	4.92539	2.14593	1.05613	2.03019
3.5688	3.89192	3.95971	0.885499	1.54777	3.12086
5.86455	2.47445	5.04402	1.65779	1.65027	3.23284
6.72888	3.62705	3.28795	3.352	1.01248	3.78687
4.73775	3.50967	4.22841	1.08299	2.99278	4.18305
4.21274	3.51448	4.69469	2.04289	1.63365	3.01001
4.41933	3.10188	4.26322	2.58313	0.485936	1.95191
4.13532	2.91655	4.93668	0.67758	2.47074	4.10201
1.35438	2.96073	4.15863	0.364425	1.54001	4.70309
4.33425	4.77358	3.70091	1.4009	0.87384	3.07014
3.38424	2.17078	3.24544	0.901762	5.40798	1.95428
3.83809	1.72745	4.68681	2.56361	5.13082	3.0937
4.58687	3.90819	6.1789	0.836321	2.327	2.02627
3.21391	2.29402	4.11087	1.61416	3.07193	3.29275
4.00248	2.9779	4.86524	1.54525	0.419911	4.6632
3.91813	3.39986	4.32834	2.0922	1.92904	3.70327
4.09442	3.78699	2.79998	1.8669	3.85012	3.71437
3.14355	1.742	4.47548	1.8081	2.65103	4.20144
5.19497	4.10962	3.57346	0.556512	2.17976	2.34808
5.37468	3.20842	3.17315	1.74184	0.832655	3.1167
3.43138	2.50106	2.52315	1.0732	3.20841	3.20064
5.85047	3.27509	3.70427	0.74089	1.5813	2.19411
4.30688	3.40539	4.64967	0	0.849922	2.85794
3.08373	3.08805	4.09765	0.415093	2.49255	2.51152
4.45461	3.30818	3.59719	0.936803	0.844437	3.63559
3.64466	2.66515	4.02964	4.95256	1.73228	1.831
3.46327	2.47948	4.07509	0.974143	1.03928	4.44357
3.60838	3.2157	3.9654	1.45526	2.26376	3.84571
5.06437	3.35401	5.02622	1.46026	2.13693	3.091
3.923	2.73393	4.02257	1.40717	1.38267	4.28296
3.95627	2.2023	3.98813	0.339539	1.21513	4.39155
3.62265	3.81108	4.41369	0.523178	2.48123	1.88727
5.08918	4.96256	4.35752	2.81554	1.46791	2.10251
3.86198	1.94847	3.50153	1.51255	0.444761	3.52513
3.45945	2.36414	3.80261	3.29931	1.72488	2.51885
3.05303	3.36707	6.27941	1.7999	0.670494	3.39391
3.47184	2.47992	4.20617	1.53517	1.17354	4.15294
4.71965	2.58192	4.0007	0.156213	0.822394	2.97089
5.22827	2.15826	5.03986	0.794037	0.797431	2.47093
4.37552	3.89007	2.43699	2.39872	1.25096	2.76426
4.0894	4.23973	3.17325	1.12509	1.80337	4.37278
4.79984	2.01349	4.10463	1.23064	1.38898	3.0859
4.27649	3.75269	5.05411	1.2286	2.97916	4.05245
3.79417	2.59488	4.12559	2.10515	0.879054	4.15841
4.77161	2.15644	3.9384	1.91786	3.91856	5.05432
4.24736	4.02235	4.16672	1.1869	2.5648	3.69312
4.5969	2.78672	3.61484	3.26733	0.650022	3.511
3.47784	1.87038	3.23134	4.53593	3.02198	3.32001
5.24685	3.0826	5.00481	1.06731	3.15108	2.9103
3.20458	2.99383	3.81481	1.33633	0	3.19639
4.02983	3.76519	5.6368	1.1189	1.18085	2.52837
5.02912	4.27667	3.80459	0.46934	0.993584	2.67399
4.46745	4.09746	4.53585	0.392151	1.78546	4.03887
2.38788	2.82073	4.75634	0.743713	2.01516	3.51897
4.85319	5.11864	3.57644	2.37242	1.79732	3.54036
4.87159	3.73982	3.25631	0.930172	0.894357	2.7186
4.18651	3.97125	4.3118	0.195382	0.829776	2.60715
4.42384	3.52922	4.06506	0.831008	1.66795	3.55003
4.69033	3.78169	6.8992	1.44	2.56141	4.11454
3.80704	3.14645	3.56235	0.942333	0.900316	3.38914
4.7442	3.27668	4.49218	0.910109	3.66673	2.27019
4.81648	4.5563	3.54829	0.0750418	2.56866	3.03086
4.74794	2.01845	4.39809	0.838276	1.02343	2.64679
2.7155	2.54579	3.94215	0.673258	1.72338	3.09365
5.67965	4.01799	5.9647	0.924762	2.62654	3.12631
3.48373	2.11117	5.74033	0.99561	1.62104	1.22467
3.64607	3.03033	3.07624	1.32715	2.24565	2.8311
5.51007	3.08905	6.19254	0.857808	0.849658	3.24505
3.75664	3.14782	4.65642	1.2804	1.96847	3.36824
4.90607	2.35839	3.57326	1.53873	0	2.3759
4.54078	1.26524	3.17409	1.1182	0.846112	2.13049
4.47923	3.15348	3.83936	1.87995	2.3022	2.95957
5.88859	1.27689	4.25635	1.62802	2.41685	3.87829
2.87226	2.9665	3.31252	0.831962	2.38066	3.90216
3.58084	2.89188	2.05515	2.33433	1.1857	2.9805
3.37203	1.54469	5.23288	1.60454	0.937841	3.8278
4.09165	3.21012	5.75794	1.63561	3.46547	2.09159
5.58065	3.0148	3.7903	0	0.547142	2.14172
5.60778	2.79595	3.51882	2.42151	0.0163668	2.93659
4.65092	3.79109	4.97258	1.02298	3.33893	2.74748
3.59806	3.86055	4.01103	0.40064	0.864475	4.34768
3.15912	4.16596	5.41453	1.14687	1.42807	3.2443
4.27953	3.89867	3.73479	5.06863	5.17748	2.34754
4.46308	3.1639	3.56316	1.78733	5.74217	4.02005
3.61431	1.84347	5.57514	2.63796	0.555778	5.64463
4.93621	5.37737	2.44774	0.613338	0.725363	4.00931
5.05188	3.10703	5.62344	2.15121	2.84481	3.83832
3.93013	2.71564	5.2868	1.09384	0.30857	3.93768
3.80142	4.29307	2.00809	3.29046	0.56013	2.57418
2.8369	3.55618	3.81942	2.31662	1.45068	4.69078
3.94112	2.93937	3.47054	2.83643	2.11374	3.39629
5.36608	2.53286	4.44839	3.06234	1.89498	4.11685
3.99605	2.99604	3.37134	1.71456	1.22153	3.37411
3.47322	2.58992	4.04503	0.703826	2.32875	3.05678
2.57666	1.90982	3.50886	1.15674	2.21077	3.3678
3.85903	4.3196	4.88806	0.637125	0.710357	2.72295
4.92345	3.56809	3.94128	0	1.71104	4.15955
3.32862	3.31468	4.24819	0.687961	2.38467	4.44166
4.15953	3.7882	4.53333	0.783947	0.554667	2.25377
3.43083	2.56992	2.08432	1.21257	0.768244	4.50945
5.12176	3.50372	3.9397	0.688671	0.1951	3.3751
5.43093	3.48438	2.77927	0.684401	3.49349	3.83628
2.88784	3.37565	3.86549	1.47965	1.46034	3.7958
7.38085	3.62866	4.18888	1.02725	2.13652	1.50092
3.74537	2.62458	4.12602	3.38737	1.31834	4.04389
3.87171	2.2741	2.88547	1.89141	0.970535	3.1472
4.55566	4.11804	5.12282	2.18155	2.44761	0.644073
3.67536	2.76757	3.94729	0.580327	0.651191	4.76129
4.36934	1.755	3.37383	1.94581	3.1335	4.10741
2.55646	4.57333	4.54958	1.50642	1.09356	3.10945
5.14017	2.04006	4.24134	0.635257	2.27794	3.6141
4.59931	3.31767	3.51149	2.78594	0.728838	2.57563
3.96719	2.47727	5.03279	1.3897	1.20984	2.97746
3.01141	3.77479	4.0251	0.636423	3.52267	3.82868
4.44134	3.00891	6.9459	0.454073	1.06063	3.61841
2.96997	1.34757	3.86669	1.52826	2.66989	3.61168
3.02592	4.58138	4.0079	1.07489	2.85028	3.06437
5.00171	3.79064	3.27103	2.07775	2.68862	3.48105
3.64713	4.65583	4.73501	0.668018	0.713774	3.09922
3.5743	3.31601	3.53018	1.51486	4.58264	3.52138
4.39454	3.12296	4.47523	0.976444	2.09265	2.57572
2.68977	2.78719	3.0893	1.49992	2.57322	3.38455
3.71365	2.98695	4.16984	0.71249	1.43314	3.67
2.58585	3.81776	1.24309	1.7653	0.974097	2.43888
3.51318	2.66886	4.63934	3.54251	3.09505	2.56506
4.01138	1.95984	5.16068	1.10498	2.11218	2.30125
5.79662	4.78847	3.1325	1.23903	2.9491	2.16719
3.3675	3.5235	4.66368	1.28491	1.57772	3.7512
5.53816	2.74526	3.55733	0.956629	2.13231	2.36368
3.79396	3.12605	5.23354	1.90375	2.49227	1.86411
4.09553	4.49161	3.91043	1.02172	1.34102	1.67874
3.96911	4.01281	4.83692	0.810204	0.949992	2.75757
3.32541	3.98067	3.87136	1.78265	3.2706	1.05511
3.76843	2.10342	3.57067	0.871769	0.981168	2.44006
6.27878	2.1503	4.32122	0.875256	2.07176	3.27622
5.53652	1.84322	5.61277	0.462107	2.88669	3.52669
5.32668	1.76679	3.8268	0.254551	1.70571	2.51507
4.02027	3.29891	3.17822	0	1.09145	4.37046
3.73312	2.33921	5.68748	0.236948	1.27897	3.68225
3.97413	4.51911	4.38029	0.802758	3.41101	3.78245
4.32941	3.90355	3.95769	1.43979	0.987118	3.78263
3.18687	2.41277	1.87213	1.22513	2.40256	2.39648
4.85745	3.0574	3.01981	3.33343	2.24485	2.20489
5.18559	2.48794	3.74163	0.647988	2.33381	3.54196
3.64975	4.15728	4.00911	0.386935	0.505103	3.65241
4.02572	5.1253	4.39526	2.68102	3.46963	2.47456
2.82304	3.46917	4.29036	1.19803	1.80746	2.4001
4.30202	4.09885	3.61148	0.570723	2.11469	1.83682
5.21052	3.06358	4.52525	1.25804	1.41199	2.56881
3.89188	3.42071	3.65283	0.0718521	1.35449	4.31312
3.15497	3.65236	3.43868	0.872266	2.4475	3.44917
3.81112	2.54745	3.21277	0.908892	3.65458	5.67945
3.9104	3.38336	4.64141	3.17701	3.5586	3.1936
5.75383	4.06456	4.44773	1.10448	0.201809	2.30238
3.93588	4.41855	5.00786	0.573004	2.03461	2.56312
5.86793	2.44936	4.58617	1.32016	3.04163	3.50343
5.72835	4.90557	3.657	0.96266	4.50162	2.73592
3.51817	4.36025	4.75375	1.46741	1.62359	2.89098
4.11817	2.71237	4.24474	2.41326	2.45377	3.56948
4.06019	1.49438	3.96025	0.15609	1.07403	3.71531
3.38954	3.1433	3.45032	0.795386	1.31486	3.73453
4.04472	3.19803	4.86248	0.421183	0.423677	2.88258
3.87701	3.67542	3.45427	1.67155	3.1462	2.62708
5.00784	2.18111	3.53839	0.952428	1.91881	4.89479
4.34134	3.63082	3.27728	1.21421	3.68383	2.84397
4.29217	2.75546	5.58147	1.57302	1.67993	3.04217
3.61829	3.94698	3.85644	0.644224	3.34957	3.11301
4.03532	1.23891	5.48811	0.434752	2.27742	0.727027
4.78472	2.9968	2.61224	2.60922	3.81913	2.93834
4.12333	3.37608	3.81682	0.698767	1.32623	3.58945
4.08314	3.37633	4.40409	0	2.98511	2.28141
3.44256	3.38369	4.02648	1.40561	2.87316	2.7665
4.85035	3.1836	5.52596	2.51943	0.925351	3.52177
3.2049	2.85559	6.36266	1.2623	2.05532	2.79785
5.68748	3.40315	7.67376	1.0089	0.538719	3.163
3.97954	4.85388	5.62597	2.26759	2.23827	3.66409
2.51395	3.41648	4.16867	2.12053	0.772926	1.67023
2.64451	4.59136	4.41073	1.08592	0.868323	2.01655
5.08738	3.58218	4.3316	4.42019	3.92549	2.74366
3.7277	3.83411	4.78222	1.43103	1.94034	3.53802
3.18696	2.74104	4.17575	2.57681	2.17337	2.37074
3.44712	2.24858	5.37323	0.828516	2.47903	3.96561
2.58793	4.09424	2.89971	1.28065	3.49473	2.2117
3.84034	2.43097	5.91856	1.27716	1.52299	4.19559
3.58057	0.663517	2.87646	5.17669	0.317906	3.19186
3.95743	3.92744	3.44415	0.853464	1.09973	4.04072
5.07475	2.87258	4.14937	0.257241	0	3.12563
5.63071	2.9276	3.75126	1.24233	3.36302	2.82272
4.94616	4.06683	4.85155	0.751513	1.99568	3.74499
4.2679	3.65058	4.79174	1.16414	2.61608	4.27825
3.61831	3.50807	4.77589	1.13465	4.27491	2.93551
5.77224	2.45715	3.56951	1.88421	2.37046	1.73459
3.90602	2.7614	4.18494	1.72008	1.89909	2.98858
5.67883	2.97998	4.67019	0.942268	2.69731	2.10587
4.77291	2.9591	1.94357	0.473516	4.71903	3.95327
3.62623	4.01748	4.30669	0.871856	1.40334	2.44614
4.3692	2.52285	3.43698	1.24068	2.53864	3.18073
3.25739	3.00171	3.85374	0.694168	4.14636	7.05311
4.22855	3.47161	3.42784	0.525088	1.19629	2.41138
3.38183	2.44863	5.12376	1.48654	4.9327	1.2966
3.94559	3.57755	4.94557	0.988075	2.30714	3.46093
4.56595	2.71441	3.75804	0.46567	0.766829	4.12393
3.76923	3.88517	4.23224	2.75941	0.476828	2.67424
2.96863	1.94976	4.38223	0.846975	2.80216	3.33572
6.20481	2.59695	4.47803	0.43043	2.23954	2.5836
4.60807	3.52157	3.47532	0.353591	0.398315	2.10216
4.75043	4.2479	4.13713	3.16302	1.1392	2.47197
3.97198	2.11585	5.34657	2.08959	0.963537	4.40178
3.7509	3.81994	3.50679	1.68868	1.35605	3.95919
2.33801	2.54988	4.7931	1.86484	2.14507	5.25325
3.44807	1.0559	6.24884	1.08698	0.887282	3.76222
2.753	3.52669	3.86321	1.21563	0.426039	4.22176
5.58863	3.87264	4.01507	1.43936	0.172596	4.83242
3.92563	2.50522	4.22014	4.40196	1.23516	2.66418
3.53386	2.62898	4.62588	2.91034	1.23607	3.11748
0.679156	3.37095	3.59455	2.14422	1.53523	2.66279
2.85355	3.4215	4.88974	1.13922	5.17612	2.9002
4.30945	2.90311	5.96978	2.75914	2.90813	3.53492
3.93245	3.65356	3.67413	0.62433	2.77733	3.20663
3.94035	2.51212	3.65743	1.0091	0.37556	2.66005
4.36297	2.88877	3.49153	2.34832	2.01328	1.37612
4.01564	2.71924	5.40105	0.0938279	1.76396	3.92933
4.85193	4.23841	5.29303	0.679492	4.78714	3.44114
3.25172	4.91638	4.81949	0.818438	3.0537	2.52829
3.63855	2.76139	4.42741	0.931839	1.46646	3.49769
4.28249	2.50907	4.00072	2.69052	1.38524	2.92573
3.69743	2.09679	5.11045	1.00418	1.0336	2.93988
4.09164	4.00075	4.73238	2.06568	3.01017	1.85897
4.26276	2.3106	3.87693	0.941595	2.33046	4.1116
3.05299	2.50812	4.48744	1.7224	2.13837	3.15081
3.8532	3.29253	2.70451	1.60667	0.721698	2.79347
3.1812	3.4172	5.72808	1.46225	1.10397	2.56857
2.68377	4.31788	4.3677	0.600489	2.21463	2.41043
3.68531	3.02848	4.46751	1.30575	0.282196	2.24626
3.44723	3.99255	3.22658	0.944398	0.775087	3.9018
3.12866	2.46631	2.51725	0.637937	1.326	4.0892
5.00966	2.59297	3.09574	0.540767	0.899391	3.69169
5.1905	2.79066	4.33428	0.430695	1.1638	3.06742
4.12116	2.51869	5.17977	0.229755	0.952901	3.78889
3.79524	1.47772	2.95206	0.471223	1.13005	4.55698
4.00138	2.82386	4.7377	1.37463	1.15018	1.21678
4.60097	3.74548	3.91978	0.780243	1.324	2.95725
4.34125	3.48823	5.11216	1.26538	0.817897	4.01244
3.55112	3.9981	4.22429	0.294035	2.2353	3.68545
4.22601	2.05509	3.2218	2.56002	1.71452	3.04914
3.35279	2.65903	5.01256	1.22002	2.76937	3.8967
4.11698	3.45887	3.65046	1.57694	0.348817	4.2525
5.78084	4.97637	4.45677	1.14854	2.48384	4.35513
3.30138	3.33637	5.60169	0.389166	3.34798	2.44011
3.8965	3.41874	3.70512	1.19494	2.28178	2.78006
2.82518	2.79527	4.38671	1.91864	2.47273	3.90602
4.42338	2.53294	3.32379	0.966046	0.662234	3.54452
4.57143	3.19901	4.42425	0.983087	3.42184	3.78391
4.92711	2.80219	4.53078	0.30872	0.0258258	2.85298
4.72484	2.87185	2.68182	1.96132	1.03573	2.99571
4.83695	3.67736	4.19994	1.47578	0.779462	2.44307
4.65557	4.34196	3.95619	0.923897	3.58437	3.25637
3.92391	3.53206	4.86637	2.03048	0.324182	2.96142
2.82625	1.69098	3.91999	1.18091	0.865479	0.507199
4.40682	4.30674	5.2645	0.694298	1.54163	2.5526
4.17186	3.50919	3.07274	1.8779	0.701859	1.8734
5.2708	1.35628	4.88026	0.806003	1.27799	3.2155
4.42022	3.81809	3.92799	1.88978	2.26648	2.49504
3.84332	2.24625	7.20856	3.95897	1.29671	3.04406
3.91137	2.80463	4.89586	0.567809	3.84583	5.00226
5.41311	3.76563	5.02406	0.764507	4.28404	3.59588
6.19438	1.74674	2.72843	0.372872	3.42802	3.48967
3.85913	2.93008	3.2859	1.09319	1.80547	2.95552
4.30321	3.74776	4.61764	0.719054	1.33	3.50308
4.64773	1.99085	5.6236	2.34412	2.33169	2.76246
4.59908	3.65512	5.60602	1.17271	1.61643	3.9259
4.48202	1.89793	4.45712	0.84894	1.33104	3.17606
4.40035	2.35627	3.33179	1.40698	0.868187	2.79153
4.33078	3.82218	3.90455	0.589933	2.46851	3.74488
5.95467	1.4234	3.83902	0.31397	3.50509	3.38873
3.32628	3.71876	3.2927	1.10728	1.28796	3.99449
4.08705	3.39982	4.78853	2.20894	2.17909	2.16378
4.28783	3.47295	3.67473	0.983257	1.70055	3.68479
3.99139	2.74114	3.13632	0.745727	1.27816	2.63252
4.8559	2.51139	5.10226	0.599661	0.7041	4.28613
4.34804	2.4284	3.80842	3.25149	0.48852	2.74463
4.75241	4.19241	3.77882	1.79543	0.83844	3.42173
4.13363	1.98432	8.18708	4.2784	3.51514	3.64762
5.54017	2.52798	4.53296	1.2864	1.12748	2.59114
4.1917	2.01862	2.57647	1.66198	2.23827	4.83453
3.41045	3.34688	4.88012	1.96406	0.999491	3.74741
4.06664	2.0251	6.38791	4.37974	2.37142	2.94539
3.6415	2.61728	4.03985	1.98381	0.908903	4.09568
2.69721	3.03105	4.12128	1.40476	1.30016	2.86422
5.17437	4.69609	3.97392	1.91394	1.0493	3.76557
4.9253	3.05892	4.16227	1.90324	3.53456	3.7918
3.33232	2.47189	4.65655	1.07769	2.34559	5.09444
3.25696	3.18206	5.57165	1.40914	0.797323	4.21314
5.02396	3.86001	3.02734	0.68916	2.47106	1.61666
4.10007	2.37819	5.21599	2.47297	2.19147	2.97183
5.10192	4.21275	4.74192	0.737251	0.949738	2.40691
4.48807	3.80718	3.70138	0	2.56619	4.53071
1.42092	5.79613	2.74151	0.746263	0.869914	4.06991
3.88524	3.06845	3.81497	0.994729	1.99463	4.67481
4.4687	2.2362	3.78552	0.869521	0.788107	3.49171
5.47046	4.76452	3.50975	2.36157	1.7311	2.98644
3.43012	3.31306	3.26968	1.17541	1.67077	1.64995
4.03292	2.43341	4.08707	2.49171	3.00657	2.71678
4.2278	1.85167	3.6219	0	0.625918	2.95923
2.44255	1.63088	2.50199	1.07373	2.42128	2.94387
3.4843	3.58668	4.68129	1.09643	3.38536	4.91554
4.91264	3.918	5.64826	0.22402	2.29223	3.54752
4.33946	3.42643	5.13613	1.64308	3.58661	4.33623
3.14662	1.71157	2.97505	3.90504	1.64401	3.06051
4.93882	4.26183	5.28326	2.08276	2.93432	3.55921
4.60338	2.46652	4.40843	0.676222	0.854697	2.61396
4.44049	3.27659	4.30355	6.5962	0.813725	2.99807
4.17263	3.04824	6.71801	1.28163	2.43614	3.12702
4.30129	2.67947	5.9777	2.10025	3.33717	5.0687
3.13459	2.7884	3.89126	2.90614	2.40484	3.10306
5.41406	4.18438	3.40926	0.576341	2.46551	5.4878
3.86178	3.69565	2.66897	2.95894	0.773936	2.99971
4.19921	2.61714	3.47655	1.20685	1.15761	3.76153
4.10294	2.41041	4.92623	1.43301	2.30116	3.1214
3.41401	2.56012	3.98825	1.077	4.39141	3.81437
4.0691	3.88527	5.01435	1.57953	0.338228	2.97021
3.37534	3.50237	3.33166	1.00016	2.88781	3.99664
2.82713	2.66826	4.70895	2.51711	0.863244	4.57781
4.04296	3.63551	3.17378	1.31787	1.54138	3.58176
2.82193	3.31178	3.99845	1.46677	0.7385	2.63447
4.88012	2.82011	3.15783	1.47582	1.70349	3.8964
3.76728	3.3934	5.7821	1.61339	0.792419	4.10283
4.4279	1.13547	4.66782	1.02964	1.73396	5.4905
2.933	2.97398	4.3079	2.65758	1.53976	5.19052
3.68625	2.1407	5.01988	2.26709	1.59314	2.87696
4.54768	3.69155	3.05656	1.75307	1.35902	2.78095
2.91016	2.4476	4.53281	0.891141	2.66256	2.65042
4.61585	3.08209	4.83651	3.96467	0.117691	4.7159
5.11914	2.67071	4.46943	4.54465	1.55727	3.01544
3.6944	1.33413	4.60188	1.68552	2.04288	2.7843
1.85304	1.45628	3.68604	0.833748	1.13098	2.96642
3.15228	3.70083	4.29032	1.54351	2.76933	2.91683
0.877111	2.99007	6.51361	1.22946	0.511973	3.08967
3.75824	1.4711	4.73124	2.34948	1.28963	2.691
3.68535	3.89631	3.46958	2.21147	1.50944	2.50142
3.94318	3.43577	5.07662	0.654407	1.86384	1.05646
3.94332	3.97749	4.82372	0.67862	0.838035	4.1167
4.39347	2.88667	5.03127	0.936361	0.656882	4.35667
5.7039	2.92353	4.55875	0	0.776274	2.96653
5.34145	2.5845	4.67693	1.87591	5.07775	1.69809
2.71689	3.13426	5.55787	0.835171	0.724491	3.00151
4.22616	3.1588	4.21518	2.32468	0.407232	1.98945
2.16079	3.80174	3.49328	1.51224	1.33126	2.46534
2.40163	3.02679	3.57242	4.24008	3.07196	3.05553
5.24158	4.15943	4.32289	0.778108	2.15345	2.68027
3.21026	2.67814	7.2656	0.793327	0.82666	3.10938
3.47766	5.14833	4.01572	0.571052	3.17078	4.4229
5.98428	4.38282	4.10356	0.880096	1.23827	6.0339
2.97918	5.08421	5.13365	2.77608	1.07866	4.96556
5.22517	2.44491	3.77143	1.09844	0.865387	3.9834
3.52172	2.87872	4.40351	0.671743	1.67498	5.22707
4.15501	3.52195	4.48745	1.64556	2.51586	4.07097
4.45355	3.08817	4.70699	0.477465	1.73572	3.10554
4.83764	2.86113	6.32067	1.43642	1.84277	1.00722
2.55657	3.62922	3.61654	0.868753	2.77458	1.65512
3.49606	2.54211	4.95736	0.694454	4.0088	3.57796
3.15124	3.80289	3.03664	1.9858	2.52223	3.63725
3.89802	3.38924	4.68157	1.12662	2.133	3.34496
4.34563	2.89401	3.68509	2.10975	1.75988	4.69238
3.37152	2.09819	5.4834	1.10142	2.40371	2.32387
3.97244	3.47479	3.94976	1.32055	0.576826	3.06037
3.21299	2.94654	5.83305	1.3507	1.17187	2.99221
3.97172	2.00301	1.98869	1.69941	0.704774	3.58406
5.20873	3.37692	2.73161	0	1.62981	3.27909
4.3133	2.0718	4.18162	0.861352	1.67379	3.10228
4.0327	2.93922	4.70118	0.965631	2.86004	2.4652
3.41945	4.01117	4.06451	3.94524	1.85399	3.39019
3.38699	3.58615	4.24705	1.29666	2.09154	2.21079
4.67658	1.52854	4.35654	1.65118	0.285739	2.98804
3.04856	2.51819	4.05469	0.648258	1.77885	2.98112
4.29861	2.82328	4.97563	1.71617	2.5208	4.77286
3.41639	4.70789	4.0734	0.0159113	1.27533	2.20658
2.49041	2.40207	4.37882	0.14424	1.50849	2.35925
2.86591	3.46161	3.94822	2.10805	1.69196	2.59506
4.31876	4.91292	4.12832	0.689623	2.47717	1.6865
3.95437	1.22948	4.31518	1.37313	2.84675	3.59235
5.33634	1.22797	5.99447	1.09315	4.80209	2.90819
2.70276	3.17734	5.8794	0.686351	2.87145	1.95932
4.94186	2.0526	4.14849	1.53079	2.59878	4.63523
5.00975	4.42412	4.25487	4.03091	3.00305	4.56637
3.3405	2.566	3.58877	0.729468	1.97925	4.93697
4.68878	2.3139	3.57694	0.292006	1.38844	3.6286
2.71382	3.68863	4.36417	0.410735	0.82083	2.77605
5.29092	1.68028	3.60837	1.63154	0.171303	4.4953
4.54885	1.41844	3.2409	1.46487	0.721725	6.22173
3.98883	3.08009	2.31434	1.39032	2.95832	3.45875
3.926	2.12504	5.39059	2.73857	0	3.23096
2.53498	3.25172	3.62232	6.2814	1.14989	5.18907
3.97423	2.8212	4.1058	3.00342	2.47339	2.506
3.88202	3.25971	4.90358	1.00792	2.52341	2.01399
5.24155	2.56823	5.00878	2.13976	0.608329	3.15446
4.85655	3.15962	4.25211	0.639888	3.17877	2.64137
4.46057	4.65449	3.1448	1.25705	1.80942	3.123
3.39776	2.24209	4.67323	0.770984	1.19879	2.88242
3.33184	3.23754	5.32927	1.5099	3.38749	3.28494
4.40248	2.64818	4.8935	1.29687	3.66134	1.59221
4.06224	2.03885	4.91844	0.608209	2.59647	2.69056
5.52952	4.05731	4.63339	0.718609	1.81528	2.24783
4.50245	3.15731	4.66644	0.561109	2.9584	3.50204
5.01175	3.51196	4.48432	0.634207	2.44946	5.67383
4.89722	1.72545	5.57658	1.32913	0.964647	5.07628
5.28788	3.33001	3.38601	1.85848	1.53665	3.12563
4.5044	3.98887	4.33508	1.0567	3.02773	3.3115
2.88476	3.12921	4.60385	2.55813	5.0766	4.65987
2.23435	3.66456	4.9926	0.739186	3.76906	2.82762
2.75703	2.22475	3.51385	0.796525	3.33415	2.53782
3.8014	3.61441	3.88299	1.15999	1.88811	3.47704
4.70014	4.90192	2.53268	5.17057	1.40018	2.79914
4.34788	2.96025	4.45498	1.15489	2.00925	3.05878
4.93453	2.34417	3.45343	0.277263	0.489805	3.5675
3.76243	2.47056	4.80256	2.1923	1.37205	2.94574
3.44931	3.74089	4.55994	0.345047	1.33163	2.0873
5.04211	2.35147	4.25376	1.80382	2.39552	4.54489
4.32792	3.87825	4.42724	0.935537	1.03	3.95291
4.75814	3.36065	2.79374	0.5	2.18946	3.91857
2.86212	2.58733	4.32865	0.211316	0.710489	3.40218
3.42603	4.46232	4.06581	1.35657	1.67333	3.51736
4.83764	3.13188	5.93284	1.96543	3.8836	2.90241
4.35595	3.40364	4.79048	0.736139	1.47049	2.02433
3.22526	2.31868	5.04185	0.382305	0.888889	2.61012
3.0018	1.27596	4.16474	1.54144	0.87357	2.62424
4.31183	2.22506	3.85285	2.41175	1.53249	2.47961
4.55032	3.47854	4.93679	1.57507	0.792602	1.83119
4.3165	3.40914	2.89853	0.261917	0.577209	3.90787
4.2495	1.73601	3.87558	1.47374	0.138733	2.82866
3.62027	2.52226	3.9345	0.873888	0.925842	3.01914
4.29813	4.91082	4.10038	4.03065	3.80306	3.36891
3.51009	2.70069	3.62209	0.155077	1.54256	2.29915
3.83629	1.39655	3.38053	1.23998	1.5992	3.38737
3.45334	1.78672	6.18653	3.1482	2.26567	2.83999
3.07256	2.96763	4.80003	0.948429	0.665575	3.56042
3.85602	2.4214	3.09836	0.950544	1.17529	1.6997
7.19253	3.49677	5.64211	1.2226	1.73135	1.1645
3.93855	3.6918	3.06934	1.35678	3.22235	3.07301
3.70577	2.58502	5.90902	3.70159	3.5798	1.12747
3.0997	2.64181	3.36564	0.634473	1.00911	3.56207
2.21674	2.35239	3.9799	0.830386	2.79244	3.44148
4.95378	4.43071	4.3308	0.0854062	2.16894	3.0726
3.91402	2.89378	5.78207	2.75041	1.19314	2.11602
5.5706	3.06398	4.02606	1.44478	0.966567	3.40275
6.12285	3.09562	5.20361	0.84438	1.25788	2.46304
3.41817	2.09996	5.4322	1.96384	0.00049334	3.95812
6.82724	3.93323	5.29029	1.2305	1.53726	4.50206
5.41488	3.15181	4.35757	0.727639	0.628852	2.97247
3.98998	3.31274	1.81003	2.56661	0.165075	3.88534
5.03001	1.70068	4.19025	0.818086	4.00174	2.77618
3.93164	3.32901	2.67761	0.391214	1.22744	2.49592
5.37298	2.38538	4.74156	1.3551	3.8534	2.78538
3.64764	1.91555	3.76601	0.737271	0.204484	2.17676
3.98816	2.63724	5.36931	1.14458	1.25726	3.96948
2.89544	3.35399	3.28716	1.91556	0.664155	3.22926
3.30695	3.44109	3.67471	0.867913	0.794548	2.87263
5.4532	1.80311	4.30896	0.20283	1.402	2.91572
5.22808	3.49062	3.89902	3.75058	1.25159	3.17544
3.94552	2.12773	5.45224	0.976103	2.28378	3.08192
3.793	3.81504	4.41079	0	1.67225	3.49479
4.26139	3.24481	5.0874	0.649016	1.58864	3.08731
5.0781	3.28364	3.31862	0.301394	0.783212	2.47268
3.27904	3.73209	4.51302	1.43701	2.85192	2.60073
4.57123	3.44378	5.61455	3.36435	1.27652	4.98935
3.36454	2.39948	5.59321	1.5978	0.72661	3.64483
3.50274	4.24193	4.92354	1.16495	1.19551	4.07519
3.36459	3.49612	4.78628	0.593472	2.28544	3.26586
4.81167	2.93984	3.83311	2.81387	0.922	3.43338
4.01822	3.42695	4.83558	0.970173	3.98263	2.43838
3.83649	3.41807	4.28087	1.81499	2.04142	3.50272
4.51629	3.52175	4.29581	2.04113	1.19848	2.60491
3.16924	3.49254	3.48168	2.11957	4.16168	1.74809
3.16245	2.86947	5.02007	0.989288	2.02217	4.41678
3.73137	2.84956	4.05614	4.2695	1.30182	3.77004
2.19562	2.66188	4.5309	3.62913	0.814051	2.9462
3.97389	2.8878	6.0999	2.94689	2.05572	4.80974
6.40761	4.15545	1.3373	1.04968	2.46627	3.80416
6.91356	2.90597	3.02204	1.39071	0.77381	2.03772
4.6126	2.31477	4.26999	1.32382	2.78891	1.89117
5.60514	2.9723	4.89768	1.1991	4.19075	4.15985
4.82542	4.3356	3.53575	0.586775	1.34479	4.29476
4.60937	2.35699	4.82376	1.94665	2.1291	3.92574
2.47699	3.12112	4.64547	2.30061	0.827953	3.94181
4.16346	3.30394	2.56515	0.724778	2.46349	2.53268
3.92101	3.8676	4.00721	0.740066	2.17234	2.32168
3.43868	3.2091	5.71984	0.209929	1.80623	4.56421
3.60018	3.31947	2.6684	0.581145	0.928953	3.12454
3.6224	3.04037	5.84566	4.33157	0.553741	3.66073
4.49425	2.83253	2.79357	2.02278	1.68213	4.0027
3.10061	1.93702	4.31752	0.308411	2.82065	2.97142
3.50692	2.72611	3.67595	1.30227	1.25436	3.37015
3.30568	3.25946	4.47017	1.12156	3.87161	3.21284
5.90343	2.1458	3.35592	1.67709	1.14399	4.09524
2.59111	2.77293	3.97878	4.69395	3.01754	3.95338
5.23094	4.23121	3.49991	0	1.09452	1.90966
5.80518	2.90504	3.59636	1.16383	0.920023	3.64665
3.87225	2.14317	2.73266	0.508026	2.31006	3.59227
4.32976	4.77043	3.62772	2.21688	3.17309	3.17507
3.04374	3.39958	4.37213	0	0.604694	4.08375
4.30521	3.09904	4.13098	1.96414	3.2699	3.82762
3.71559	3.1156	4.90707	1.13969	0.998057	2.20425
5.01613	4.18568	4.89114	2.84875	0.978359	1.82592
4.0627	1.03914	5.1704	0.925208	1.91301	3.35457
2.93146	2.41759	3.13875	0.141109	4.23622	1.71887
4.4614	2.07657	3.78432	2.0996	0.830488	2.98943
4.59848	2.66844	7.13109	0.824242	0.775809	1.63767
2.21743	2.19137	2.47455	0.705623	0.910037	2.78908
3.16531	1.06046	3.72626	2.00851	1.05166	2.64172
4.06858	2.99666	4.90321	1.84393	0.648131	3.5249
4.18998	3.68345	3.2472	6.61129	0.91195	2.47802
3.50419	3.60319	5.92157	4.58911	0.915366	2.89617
3.61746	3.20405	3.31132	0.69666	0.750878	2.3992
4.05439	2.97114	3.65171	0.449154	0.632786	3.12531
4.24865	2.37108	3.00358	4.24199	0	2.61295
4.00741	4.08237	3.78103	0.810802	1.65563	3.86828
3.20089	3.07278	4.07493	1.15581	2.18992	3.19967
3.74553	1.94565	4.76186	2.1332	0.737344	4.611
2.5431	1.54626	5.66874	1.32871	0.131096	4.14385
2.52956	2.61574	2.67851	1.90453	4.82479	2.68566
4.2923	4.403	4.2736	1.70391	1.45962	1.56792
3.9814	2.71001	3.37109	1.39798	3.10361	2.35319
2.99431	4.35289	5.11616	1.24462	1.27085	4.21544
3.56833	3.21193	4.23893	0.962772	1.83278	3.24317
3.92295	3.81339	5.75531	0.509403	0	4.14244
4.61028	1.34074	3.77858	0.78616	2.40106	4.14606
3.60827	2.50844	4.82381	1.49576	1.8579	3.6455
5.04305	3.61333	4.62906	0.388161	2.33773	3.60807
3.37243	2.75206	4.61332	2.61978	2.51418	2.78697
2.81425	4.19629	2.9989	1.07777	1.76549	3.29578
5.33702	3.10721	5.00504	0.747131	1.17434	2.93205
3.4691	4.65107	3.04529	1.82832	1.35762	2.08829
3.31126	3.32651	5.30358	2.04725	4.58622	3.67257
3.94063	3.49119	3.35861	1.28625	0.565163	2.09338
5.18698	3.51241	3.17604	0.804558	2.49642	3.86504
4.57548	0.452805	4.01412	1.66301	0.822455	3.57618
4.61655	3.2383	3.27077	6.94801	4.96965	2.10171
4.20723	3.13706	3.94262	0.571359	0.755577	3.92337
4.00259	4.41056	3.70754	1.82396	0.837755	3.80062
3.37842	2.60767	5.76213	2.49164	2.7953	2.45964
4.18647	2.59446	5.24464	0.696653	2.57529	2.35252
3.41328	3.23479	2.72821	1.65238	0.440125	2.99751
4.51971	2.17838	5.35108	2.15891	2.2358	2.79494
3.20886	3.14206	5.73688	4.34397	1.05835	3.48722
3.14577	2.82492	3.96443	1.69117	0.780793	3.20356
3.15298	2.18862	4.18272	0.418227	0.950347	3.17632
4.38745	3.61424	4.18406	0.688975	0.741441	3.11577
2.3346	3.00648	3.54348	0.600237	1.29568	2.95068
4.20419	3.26826	3.95704	0.550503	3.21861	2.44942
3.89621	2.30805	4.07988	2.21185	5.13842	3.08074
3.60094	4.13817	2.67087	1.69312	1.17121	3.01238
4.00867	2.60657	3.96149	5.37652	1.22038	3.10216
4.34742	2.52077	5.91221	1.05853	3.7515	3.31937
3.63491	2.5	4.53977	1.61707	1.91516	1.30251
4.07824	3.98204	4.13374	0.713297	1.17028	3.88306
4.55865	1.86963	4.07753	1.37678	0.984009	1.73646
6.01962	3.69834	1.45443	3.73644	3.34634	2.7018
2.57739	3.51675	3.47711	2.02969	1.40567	3.23406
3.778	3.53681	4.97151	0.0414523	0.806096	3.62487
4.25976	1.66078	2.52902	1.53628	2.52702	2.84788
5.87051	3.10923	4.95747	0.467514	1.53369	3.21072
4.52255	3.30585	4.07815	2.69174	1.37544	2.19135
3.90003	3.66458	3.49726	1.52758	3.89699	3.26798
3.08963	4.13037	2.81195	0.754468	1.31065	4.16728
2.55893	3.35413	2.9162	1.3165	0.649223	3.00258
4.29417	2.26492	6.34918	1.07433	0.184923	2.12724
3.06924	3.36137	3.62483	2.04973	1.5287	3.86657
4.00339	3.69341	4.04489	1.70998	0.663912	4.04551
3.48162	2.91467	4.69134	0.307368	0.152243	2.01051
4.84753	3.51116	4.26213	3.43339	3.45806	3.81246
4.86936	2.90757	4.69954	1.34649	2.08526	4.13149
4.34186	2.88312	3.87726	1.49468	3.36315	3.07417
4.25883	2.78597	3.12291	0.906591	1.93586	4.09849
3.60084	1.56466	3.9647	1.83915	1.12756	2.95095
1.97909	3.79081	5.6506	0.33988	4.75325	1.77229
3.10562	3.15796	4.34202	0.720068	2.47796	3.59389
3.86787	3.00063	3.0656	0.299991	1.77271	2.66514
4.84392	3.1712	3.86599	1.5474	0.567805	3.07353
4.52001	3.45518	6.0948	0.746409	1.42505	3.41553
4.06375	1.40467	3.78785	1.07373	2.40352	4.65924
6.04697	3.04278	2.19618	1.77578	2.75295	5.18654
2.78423	3.19616	3.42852	0	3.33593	2.49238
2.83471	3.36864	4.0177	4.89384	3.10397	2.68921
4.18819	2.42313	5.59112	0.844448	1.12091	3.52232
4.73501	3.73814	3.15797	1.95067	3.86262	3.2182
4.00725	2.901	3.89669	2.54316	0.402452	2.53667
6.01926	2.77322	2.94759	0.656239	0.678038	3.20688
4.1876	2.15074	4.10668	0.417794	1.52734	4.5853
3.10054	2.56573	3.28063	0.528942	2.06902	1.81398
5.64304	3.584	5.29569	1.61216	0.930276	3.42048
5.0042	2.84659	4.32405	0.388377	0.667004	2.33617
3.063	2.56289	4.8105	0.826216	1.47569	2.80363
4.68957	3.89628	4.39796	1.2577	1.89135	4.12791
5.2709	2.95494	4.24127	1.17298	3.12024	1.86559
4.6699	3.93385	4.32345	3.63927	1.60238	1.05879
3.1353	3.91967	4.22405	3.81164	0.848715	3.5732
2.6787	3.13554	4.36551	1.82414	1.39928	4.04521
3.04271	2.21428	3.28343	2.15006	2.41991	2.20036
4.23131	2.29829	3.67581	5.00753	1.18956	2.9547
4.7124	3.81517	4.77715	2.09292	0.520167	3.63778
4.21721	3.7918	5.2116	1.46435	1.30799	2.30935
5.48959	1.90052	2.79532	4.42797	1.58127	4.39774
3.93658	1.69599	5.24065	2.53515	3.94616	3.85335
3.93116	5.36425	4.30179	2.47206	1.13362	2.59276
3.49463	3.36	3.72782	0.364066	2.08405	3.45685
5.18715	3.54394	3.85621	1.68709	1.096	4.2543
5.29985	3.83312	4.30552	0.830215	1.99038	2.47225
3.7476	2.48744	3.64064	1.20829	0.697014	2.57575
4.91548	2.48563	1.34162	1.72857	3.12218	2.79952
4.94091	3.61519	4.9981	0.466283	2.34401	2.57645
3.97033	1.57939	4.04425	1.37002	0.924024	2.81469
2.94355	3.27708	5.21843	0.760514	0.529152	3.39717
5.14874	3.3347	2.91136	0.0828924	4.05672	4.70964
3.10497	0.891078	5.17105	1.7491	0.602754	2.63049
4.80481	3.51733	6.00107	1.0344	1.82681	3.04474
3.69541	2.96114	2.92536	1.48243	2.14645	2.59378
3.23902	1.72687	3.5234	0.362359	1.06712	3.62491
4.69465	2.4822	3.07501	3.71561	5.48856	2.98987
4.5182	3.10511	3.67863	1.4446	1.10317	3.81487
3.94872	3.03655	3.74447	1.38258	0.90797	3.42141
5.82488	5.59758	3.1798	1.57599	1.21339	3.08428
3.20737	2.62723	4.26313	0.525789	1.55529	3.05596
4.75917	2.33781	6.43608	3.49991	0.529241	3.57651
5.15528	2.96899	3.19966	3.93602	0.709792	0.985746
2.87325	3.58486	4.0949	1.47861	0.749926	3.47932
4.03599	4.09889	3.0818	1.59118	2.36239	3.0337
3.30287	2.98526	3.99951	1.92765	1.56375	3.78808
3.9612	2.74053	4.66738	1.96036	1.21557	2.84332
3.69786	1.05302	3.39706	1.84123	1.55787	4.49815
4.09364	2.70493	3.91751	2.86086	0	3.80597
3.19924	2.07747	5.55255	2.43744	0.597286	2.9034
3.85108	2.97256	4.90024	1.46821	0.762099	2.65609
3.57395	4.02095	4.34521	2.04437	2.00917	3.1875
4.70493	2.08901	2.99268	1.8614	0.936542	4.71919
5.1534	2.25196	4.84394	1.5193	0	4.13069
3.6707	3.12107	5.47158	2.16049	1.85002	2.2219
4.39498	2.47873	4.19123	1.92627	2.20479	3.75496
2.55029	2.61678	3.43958	2.44674	2.48293	2.20672
4.07338	3.16213	6.6469	2.27675	0.385597	3.33977
2.95552	3.34574	3.41052	2.01348	1.69086	3.56309
3.54792	5.55792	6.1436	1.62105	0.860421	4.09316
4.64333	1.46411	3.97463	0.498002	1.01509	2.62401
3.68079	3.59987	3.79917	1.17984	0.621776	2.5101
5.35155	2.53458	2.03503	0.0253881	0.684757	1.80314
5.08072	1.3267	5.39523	1.4167	1.41621	3.26221
3.82521	2.88859	4.49156	1.14277	0.914198	2.25483
3.18824	2.64888	4.15258	1.80267	2.72905	3.40744
4.40209	2.37676	4.32392	1.73729	0.999135	3.95975
4.04618	4.06157	3.98711	1.34247	3.43051	3.52079
4.72908	3.41961	2.85845	1.62514	2.84612	3.34628
3.4666	2.21594	4.64156	2.6375	1.03171	2.75402
3.63323	2.9398	2.55512	1.36198	3.88666	3.22803
4.57465	2.47791	3.18673	0.504676	0.497429	2.61575
3.02375	3.50569	5.30852	2.04025	1.77952	4.28615
5.16479	3.60824	3.93429	0.284641	0.42324	2.09464
3.11047	2.82802	5.09186	4.68751	2.6131	3.18888
4.75564	3.85123	2.21845	2.36418	1.36965	2.86855
4.02137	3.6404	4.2873	1.4084	0.146554	4.32326
4.09149	2.90848	3.36622	0.910538	1.44299	2.83814
4.02835	2.59947	5.22259	1.14273	2.26014	4.74624
4.01174	2.46791	5.14716	1.77163	1.67997	2.39008
4.29159	2.87853	4.52853	1.02789	2.33694	2.70167
4.32314	4.22236	2.95243	0.241009	1.90495	2.74565
5.16571	3.68345	3.5968	2.09292	0.700993	1.41628
3.23476	2.66355	2.02421	0.862557	2.56775	2.26025
5.48961	2.87545	4.44199	0	1.85996	2.96591
4.52913	2.34964	1.22637	5.44723	2.04845	3.44042
5.33387	4.15108	4.23096	1.43197	2.91029	3.3637
4.30237	3.8661	4.60092	2.06653	2.35322	2.3622
2.99172	2.96793	4.21294	1.08017	4.00726	2.52124
3.59408	2.3836	4.16138	0.856795	1.18482	3.29413
3.43639	2.67576	4.11881	0.40771	1.93282	2.40239
4.82842	3.04451	3.54213	1.9608	1.26902	2.78671
4.54524	3.30633	4.04037	1.26769	1.02716	3.8626
6.95311	2.55962	5.7977	0	1.79202	2.04975
3.8997	3.05244	3.94903	1.27523	2.6425	3.04051
4.71923	3.39701	4.97579	3.32594	1.27123	3.04648
3.18664	1.41628	3.41947	0.225368	0.916258	2.17886
3.20829	3.43231	3.86002	1.36587	0.580412	2.86908
3.98911	4.20323	4.59828	1.14945	2.02324	3.62483
5.18459	4.09848	5.2846	0.226383	1.33178	3.51374
3.65345	3.14591	5.27563	2.08475	1.69384	3.23864
4.45447	3.58246	2.79019	0.675914	0.878778	2.20804
3.947	4.10249	3.18531	0.631931	0.979233	2.77538
5.85536	3.3856	4.5285	2.36334	2.79237	4.19425
4.41529	3.54028	6.63863	1.63615	3.38323	4.126
3.57024	5.76293	4.13523	0.841877	2.93143	2.32052
3.65748	2.69899	3.45125	1.22273	2.70547	3.8852
3.48753	0.873008	5.19167	0.916417	1.33602	4.62269
2.83549	3.0052	4.71408	1.17523	1.01159	3.34555
3.72692	2.58688	4.38711	0.644655	1.48504	3.79158
2.61299	2.69438	3.05802	1.04523	1.85658	2.94008
3.66253	4.49472	3.76215	0.851517	3.25874	2.99062
5.47508	3.33638	7.07216	0.998324	2.07212	0.834792
4.36215	2.98204	3.70168	0.366544	0.942031	3.70967
4.15313	2.8109	6.13493	1.38098	1.00447	2.26969
3.14401	3.65487	4.36117	0.816447	2.04426	3.00647
5.06574	4.83478	4.36715	1.27926	0.409271	1.33327
3.98653	2.84963	3.51208	0.916924	4.04349	3.42588
3.50842	4.46919	3.31727	1.80179	2.18974	2.88686
3.4374	3.61343	3.69197	1.48723	2.94708	5.16239
4.08084	3.63048	5.16484	1.51417	3.12109	2.9359
3.73215	2.07762	3.51021	1.68207	0.475424	3.43833
4.15015	3.63017	6.02117	2.66886	4.75204	2.80174
4.57028	2.47613	2.83017	1.34484	3.11522	0.958158
5.17998	4.14576	3.4544	0.550686	2.73522	3.04325
1.48721	2.53358	5.38365	3.77697	2.44339	2.35507
4.39295	2.75689	3.96576	0.783601	2.39647	3.4414
3.49991	2.18554	3.95486	1.4929	1.16456	3.10203
4.17577	3.85674	4.74363	2.80408	1.82871	3.16896
4.91111	2.55235	4.45289	1.41212	1.24907	3.97206
4.75249	2.81306	4.68858	4.82998	1.95091	3.95393
2.89481	4.81472	4.33653	1.65537	1.08855	4.77804
4.82394	2.68583	4.10418	1.63601	1.2196	2.59664
3.3649	2.66232	5.11325	2.71708	1.01427	3.24922
4.65629	2.41689	4.60276	1.05325	0.160135	1.82288
2.93561	4.03252	4.76768	1.08738	2.0896	3.07518
3.74715	3.29498	4.11673	1.65622	1.07285	2.73214
5.24726	3.17477	4.09607	1.92346	0.418809	3.64769
3.16083	3.30265	4.49281	2.91978	1.49488	3.23248
3.58551	2.58265	7.23898	1.44416	1.58954	3.19241
4.41048	3.01019	4.97249	2.30265	0.524444	4.1324
3.3384	3.16415	3.74154	1.03523	2.12361	4.13406
3.3381	3.10373	3.51678	2.07559	1.40106	4.70316
3.97852	3.21292	5.03226	1.47976	2.76718	1.77875
4.27611	3.26635	3.40111	1.28531	3.06551	1.72608
3.38787	2.34612	4.8158	3.2319	3.20486	4.03638
3.81923	2.69079	2.49897	3.23558	1.33431	2.10338
4.09759	2.48298	3.49857	2.07022	1.80731	1.95862
4.98432	4.09483	4.66214	1.1367	1.12042	4.70425
6.08877	2.77045	4.8445	0.743607	0.444198	2.60668
3.87426	1.98443	3.92665	1.52299	0.237268	2.8353
3.47163	2.48716	4.91668	1.34883	5.23316	1.5135
4.29512	4.40846	3.47561	0.691472	2.03152	2.49662
2.94833	1.8613	3.26402	1.62805	1.11023	2.66508
4.45745	4.77922	4.24474	1.69912	0.372764	2.0319
5.28907	2.34619	2.95682	0.57634	1.41248	2.95987
5.13837	1.5012	3.26501	2.11041	1.15067	4.07378
3.90065	2.29547	5.57088	1.64893	0.320983	2.60819
3.29754	3.64157	3.44905	1.93711	0.110578	1.38997
5.11263	2.88923	4.60642	1.26165	1.01736	3.35804
3.80945	2.71893	5.44899	2.82951	3.6318	4.74558
4.7755	3.11041	4.50689	2.43533	1.47796	3.65581
4.02382	2.52207	2.20014	0.909299	3.14656	2.4479
3.28511	4.13564	3.46036	2.02816	0.888829	3.72755
3.0589	4.00188	4.33261	0.924255	1.86241	2.37153
4.29767	2.61025	4.71196	0.623624	1.9345	2.76667
4.1649	2.58206	3.6377	3.64099	2.02289	3.49793
5.47069	1.57478	5.6721	1.53579	0.407853	4.33708
3.49171	3.97455	5.24051	0.255064	1.9299	2.9069
2.8807	2.62821	3.8546	0.292091	1.31643	1.37804
4.00897	3.24714	4.13447	1.52618	1.18719	3.57377
2.66918	3.16143	3.54081	1.85235	0.515205	4.25527
2.97619	3.43329	4.5792	0.607686	1.37534	4.00508
3.45975	1.8809	4.71831	2.57507	4.33126	3.35458
3.77881	2.23886	4.53487	0.265861	4.21065	4.17849
2.4362	2.63429	4.31127	2.71673	1.07762	1.63169
4.82994	1.46551	3.63244	1.66931	0.805853	3.82728
3.2143	2.96866	6.92772	2.32921	0.184856	4.1353
4.14868	2.38587	3.70492	0.81857	2.63088	5.28235
1.07949	2.25435	4.92634	1.94291	2.95831	4.31501
4.82627	2.77603	5.1528	0.115996	1.82589	3.29954
5.82638	1.76194	4.7981	0.408751	1.5623	4.26235
5.63477	2.89245	5.47464	2.22222	2.18992	3.32607
4.12532	2.35825	4.34208	0.846227	2.43485	3.34309
5.52136	3.51071	5.13568	1.78814	0.849911	3.06457
3.5227	1.49119	5.65418	1.81692	0.477198	2.94267
4.09096	2.43885	3.80223	4.19869	1.69655	3.2329
4.95181	2.1968	5.35237	1.52138	0.825321	2.8147
3.46528	0	4.72157	1.49709	0.969464	4.34004
4.43653	3.23658	4.8293	1.48382	2.89166	1.44857
3.54671	4.30548	4.1055	1.35582	3	2.78202
4.63076	2.79142	4.38434	2.17067	1.54964	2.25229
4.04346	4.01556	4.06558	1.28173	0.350649	3.50731
2.52116	2.70992	6.48483	0.528174	1.08543	2.10358
0.534711	3.95799	2.05093	2.10237	3.10458	3.84905
4.22001	3.13635	3.00086	2.5789	0.769451	1.4751
4.99784	3.1967	4.35711	0.929412	1.88222	5.42094
3.30796	2.89626	1.04973	1.41063	0.644958	2.88651
3.35933	2.56587	4.24021	0.930385	1.96557	3.9492
3.67255	2.41229	4.44425	0.0492108	1.85717	1.76313
4.35355	3.9161	4.60753	0.373402	1.38404	4.65271
4.95401	2.79797	4.8996	0	1.04357	1.97652
3.05208	3.27946	6.2403	2.4132	2.01811	2.10124
4.25706	2.04212	2.7427	2.54662	0.840658	5.22725
2.9981	3.21688	6.20586	0.113314	1.55767	2.06217
2.99167	2.47891	5.65261	1.63564	3.9513	3.16959
6.08713	3.65358	3.0523	0.43745	2.49854	2.2649
7.31082	2.54976	4.23127	1.24762	1.2408	3.03506
4.51886	2.78467	4.0582	1.14815	0	1.95387
3.45378	1.65574	4.52508	2.26294	0.333148	2.1963
4.08586	3.53278	3.03385	0.664726	0.605821	4.1906
3.35815	3.75747	5.45108	1.66818	0.308012	3.90923
4.4685	2.52911	3.93639	0.735182	1.37173	3.65816
2.82986	2.50299	3.69502	0.105114	1.62668	2.50085
2.99924	4.46991	5.835	1.64754	5.3198	2.45128
4.65266	4.03034	2.93845	0.762723	3.68227	4.22429
2.64422	4.01538	3.9408	0.932451	0.0241821	4.6716
2.52753	3.585	5.36033	1.77441	1.69983	0.932236
4.51919	3.36619	3.63454	1.46438	0.606925	3.52288
4.66338	4.40479	4.08473	1.88217	0.341984	4.18164
3.54062	2.71847	3.08935	1.73843	2.62476	3.89471
3.28992	3.93519	4.7244	1.30058	2.12926	1.56331
2.01925	4.59736	4.49048	2.01781	2.28244	3.20155
5.04672	3.95293	4.70971	1.17704	1.72739	4.35468
4.25877	3.04163	4.19424	0.50913	2.87813	2.79054
2.36986	3.48337	4.55111	1.69075	1.59784	4.14286
3.80572	3.96193	4.97069	4.32434	1.95789	3.47293
3.78539	3.8688	4.40615	1.66777	1.74849	4.75824
4.60693	3.14791	3.15186	0.963384	0.460832	4.48094
4.51436	3.9648	4.49584	1.1069	1.11892	4.04132
3.77772	3.9217	2.9466	0.495427	1.14765	2.7546
3.17145	3.25092	5.26805	1.63967	0.941769	2.19313
3.69886	3.09892	3.78614	0.842316	0.721458	3.41621
5.06423	3.92716	3.91467	2.2956	2.02981	2.08019
4.16585	1.80229	4.7926	0.866658	1.37673	3.20974
4.72205	1.40956	4.48264	0.704787	0.959841	2.28656
3.90523	4.19022	3.99395	0.546901	0.467358	2.51062
3.94262	2.94581	4.23841	0.445131	2.75103	4.55623
4.21622	4.15986	4.57508	1.86932	1.22404	3.69935
5.96571	2.8771	2.61797	1.22572	3.44753	3.11635
5.70734	3.92911	4.07793	1.59884	1.57727	4.35727
3.89945	3.81178	3.41945	1.12115	1.19686	2.39299
3.50249	3.49596	3.56033	1.00668	0.856092	2.90719
4.75053	4.26777	4.83169	0.0628893	1.3709	2.38089
3.16312	3.96042	5.41123	0.511508	2.1669	0.457955
3.21618	2.36048	4.99726	2.28069	2.06984	1.80997
4.12659	3.33424	4.47313	4.9969	1.18429	3.24769
3.74829	3.10099	4.33666	2.5721	1.11371	4.34316
3.3833	2.80467	3.47922	0.130713	3.29244	3.10479
3.85623	3.05529	2.51649	1.34404	3.81285	2.57059
3.91545	2.048	5.25163	1.05779	0.876361	2.42457
2.87326	2.97096	4.37751	2.5791	1.70076	4.18001
2.80529	1.32699	4.34076	0.782928	1.1377	3.59506
4.80809	3.75893	3.18552	6.18011	2.30969	3.245
3.99805	2.77184	4.60016	4.6111	2.10076	3.95964
2.84197	3.05693	4.29261	0.484265	5.01726	3.55785
3.62378	3.17584	4.74657	0.69026	4.31448	5.06967
5.3727	3.16455	5.42592	1.47928	0.452442	3.20695
4.75023	2.00497	4.51764	1.94114	1.2403	3.44236
4.25719	4.05249	3.88696	0	2.59245	3.48012
3.01915	3.39035	3.82668	0.646467	3.78697	2.35704
4.40835	3.63434	4.45579	1.04837	0.782361	3.88083
2.88938	4.1886	3.99567	0.104313	2.38598	5.24982
3.53086	3.92493	1.10377	4.15233	0.893393	5.42151
4.63127	2.30977	3.91106	0.768969	0.566864	4.71324
5.22985	2.70638	3.73434	2.25214	4.13022	2.84852
3.43997	2.48479	3.36312	2.22168	5.13561	2.78571
6.85432	4.20948	4.57929	1.55667	2.65743	3.05619
4.50843	2.76095	4.62806	0.69642	2.49506	3.09568
4.09031	3.74054	4.94167	1.27166	0.741451	1.71931
2.47468	1.81216	2.95584	1.3242	2.46103	3.66115
4.57789	3.22565	2.89531	4.90446	2.89449	3.65241
3.44904	3.58225	3.00888	2.23745	2.53626	2.35836
3.48066	2.88117	4.67538	0	1.18192	4.538
5.39384	2.49146	5.17844	1.48445	1.3185	2.35274
6.86802	4.56645	5.39104	1.39802	0.876017	3.22732
3.47692	2.27712	3.168	4.04765	0	3.27535
5.85231	5.23926	5.68179	1.84781	3.50966	4.04723
4.08341	2.64553	3.26674	1.80642	0.492475	2.80173
4.89193	3.11935	5.41073	2.20314	1.61136	3.34859
3.8785	3.97454	2.77204	2.5317	0.985846	3.77043
3.13443	3.31459	4.83569	0.825592	2.40159	3.31048
4.98594	1.93537	4.43814	0.844689	2.56534	3.27281
3.54207	2.72478	2.56345	0.995275	4.64839	3.05447
4.11278	2.64137	3.10859	4.76855	2.91701	2.37592
3.64896	2.72249	3.84701	1.37594	0.965904	4.00499
3.51612	0.938172	3.47119	1.23981	2.81276	2.88608
6.09841	3.09534	5.09654	2.86778	2.27482	1.99857
4.48601	4.80411	5.17136	3.675	4.83597	2.15849
3.97729	3.03958	5.10413	0.626493	1.50458	3.31548
4.07413	2.91178	4.30727	0.362564	1.28187	4.65718
3.07692	1.19015	3.89082	4.02639	1.63772	2.09881
3.18933	3.4206	5.16534	1.18019	2.42155	3.3567
2.79692	3.26114	4.00276	1.20634	2.99595	4.00452
3.1822	2.82839	6.57572	1.44769	3.95294	2.98454
3.55469	2.76871	4.29098	4.06068	1.48509	1.60215
5.69989	2.35999	4.60408	0.609619	2.53165	3.05202
2.97904	3.44642	4.615	1.02366	1.95636	0.914014
3.56855	3.98308	1.76086	2.09981	0.101482	2.81215
3.11177	3.08953	4.64118	2.27485	3.98662	3.67762
3.01223	3.76458	3.60878	1.78405	1.64014	2.5358
4.31595	2.69213	4.39007	0.965128	2.71534	3.19611
4.29144	2.19721	4.26296	4.45705	0.742938	2.88447
3.36773	3.67781	5.02007	0.724017	0.938029	2.68126
3.79458	3.66066	4.26633	0.924495	2.58214	2.28182
3.77809	4.51321	5.40112	1.08089	0.988917	2.47302
4.11339	4.27841	4.38859	3.92714	0.791685	3.73332
1.63427	1.63684	4.33622	1.97779	2.05778	2.88669
3.76146	2.69813	3.56623	5.01206	0.822139	5.33997
6.25349	4.06214	3.84412	2.26197	0.915065	2.33463
5.88664	3.7126	2.81165	0.605732	1.82109	3.61903
2.73363	3.75583	4.33752	0.781951	4.0346	3.78432
3.64346	3.64591	4.56942	1.87821	1.15279	2.92984
3.30773	2.60583	4.15648	0.873188	1.63003	1.90735
3.92078	3.6367	3.81594	5.95188	1.52911	4.01508
3.43582	1.79509	3.47659	1.54613	1.46499	4.18057
4.4051	3.45312	3.59623	5.6984	2.37907	3.55074
4.21451	3.32063	6.68617	1.60848	1.50807	3.91269
3.3321	2.5086	4.58606	0.913693	3.94047	3.10712
3.81376	1.6633	5.05695	0.893465	1.19943	1.72632
4.96165	0.736397	3.78306	0.959761	1.28362	2.15915
2.52875	3.93025	3.41522	1.73829	1.49224	3.63245
4.13915	2.16981	8.44707	0.700261	1.48892	2.01802
3.37592	2.17533	5.78208	0.713404	0.897382	3.33181
3.88064	2.52094	4.12002	0.905381	1.84621	3.96265
5.8209	7.84214	3.45971	2.8061	1.10371	3.98063
3.37278	2.47499	4.30938	0.964927	0.800962	2.06389
6.12375	3.23349	3.25777	2.67379	0	4.23825
5.23694	4.29145	4.07167	4.8267	2.66686	2.5268
3.8244	2.77431	5.46895	1.40443	2.62797	2.78728
4.3541	1.78709	4.12882	1.40064	0.96778	3.73507
4.282	4.40536	4.13039	1.04044	3.18581	3.73696
3.93398	1.59086	5.46686	1.69647	3.18198	5.12696
3.93015	2.79188	4.59168	2.71234	0.165839	4.18052
2.30684	2.73007	4.67192	2.78422	2.82852	2.57322
4.43108	3.93802	5.47623	6.40634	1.78148	3.31488
3.75177	4.24244	3.37141	1.69688	3.26485	3.23052
4.03546	3.7452	6.18402	0.896231	1.22984	3.09642
4.83609	4.35965	4.47139	2.69313	3.25358	4.82035
5.28359	2.67033	3.08659	4.42819	3.44347	3.00929
3.24637	3.20914	3.36433	2.99088	0.268877	1.82955
5.8111	2.98086	5.88462	4.5677	0.965589	3.37179
3.96175	2.09429	5.95229	2.43593	1.78109	2.68524
3.11305	3.22085	2.5247	1.27946	0.556039	1.53531
4.19363	2.8756	4.55138	1.66851	2.67495	3.25645
2.57096	2.23601	5.19492	1.99768	0.851681	3.12675
4.5699	2.87427	3.88581	0.227531	1.07347	3.57493
5.72747	1.85454	4.40373	0.758119	1.35378	5.38088
3.54936	2.9567	3.01976	0.604079	0.957576	2.29179
3.00788	3.74375	3.93757	3.28536	1.46427	3.48555
4.21107	2.30334	3.5502	1.28394	1.21217	3.90685
3.44457	5.16083	2.09409	1.74856	0.192526	3.1538
4.66576	3.10048	5.55552	0.971615	3.15831	4.21038
3.92116	3.13632	6.13449	0.487176	0.78581	2.81787
4.1017	3.15099	6.59622	0.81209	0.608249	4.46493
2.4392	4.89948	4.15852	2.38539	2.97109	3.47181
3.94357	3.74301	4.15261	1.87631	1.97077	4.20529
4.60486	3.78884	3.44087	2.28115	1.37011	2.81535
3.13673	3.24406	3.13123	0.469598	1.55108	2.86505
3.97358	3.38836	3.84888	2.58464	1.19279	3.60508
3.83571	1.44523	6.47779	3.16282	0.7014	2.5807
5.47088	2.21	4.20353	1.89707	2.18696	3.49083
4.77527	3.37949	4.72309	1.39953	2.55361	2.56786
2.69354	2.43013	4.88082	3.84738	0.691436	3.14055
3.97076	2.66973	5.50131	1.12781	3.0231	5.02742
2.09183	3.41998	2.63972	4.93174	0.521809	3.21204
3.55321	2.54995	4.15096	0.196548	0.942213	1.68216
3.68596	2.77187	4.61723	1.52833	0.987581	2.24649
5.54627	4.22382	4.32362	1.14202	1.55904	2.83511
4.08251	1.87595	5.52147	1.27148	0.651561	1.53099
3.90987	1.37685	3.10151	2.51393	4.18942	3.35222
3.79593	4.28331	3.7735	1.43744	2.67827	3.99167
3.62735	3.64608	5.46246	1.92355	0.456413	2.94594
4.67785	1.79147	2.39496	1.0569	2.16261	4.3901
3.91848	3.85477	3.16342	1.44711	1.41234	2.65819
6.38731	2.85092	2.70641	1.38916	1.22367	4.12773
3.4193	3.55634	4.63441	2.65025	1.44318	3.27478
3.25706	1.97077	2.86436	5.62503	1.34738	3.40517
4.19372	3.12832	3.32612	2.00486	2.87365	2.59174
4.60642	4.92466	5.30948	0.632797	1.07502	2.91271
5.54726	2.45703	2.92335	0	0.519025	4.97066
3.60699	3.17899	2.72765	2.20101	2.86488	4.11416
4.18788	2.54481	4.30028	0.714048	2.2996	4.23065
2.89354	2.08834	5.49775	0.779853	1.11078	3.80344
3.59454	1.62867	4.03448	1.44909	1.33671	3.38813
4.18632	3.25276	4.15692	0.3161	1.42101	3.6243
4.3773	3.2919	2.73628	0.520133	0.0833855	3.58406
3.05149	4.0758	4.60306	0.360606	1.20913	3.67694
3.45646	3.38094	5.55751	0.904295	0.992252	3.95451
3.88172	2.53162	5.44119	1.12729	3.28588	2.17189
4.96814	3.6073	4.78803	1.04682	0.836822	1.98143
5.4488	2.85532	3.43767	4.66772	0.792213	3.10994
3.34033	3.16505	4.17546	1.18402	1.00784	4.32284
3.63513	2.75857	4.59363	1.84244	1.29178	2.37219
7.02674	3.38058	4.09149	2.15676	0.41961	2.50341
3.95737	2.50968	5.31307	0.729673	2.77022	3.34104
3.51122	4.15136	2.99548	2.09728	1.10182	3.4263
4.48107	3.38177	4.40631	0.844276	1.06348	3.03832
6.88299	4.06229	4.13491	1.60109	1.11019	3.89495
3.78879	3.78657	5.03654	2.33055	1.64086	2.32609
4.0266	3.33025	4.8038	0.45178	1.13641	2.64508
3.64776	3.45027	2.25668	1.32628	0.0310222	4.6068
4.86678	2.88305	4.30019	0.441751	0.237706	3.61107
3.77522	3.68432	5.82315	2.10849	1.33587	3.32454
3.59515	2.69391	4.69611	1.56512	1.5127	3.13923
6.70267	1.67423	4.12936	4.45546	0.90155	3.33221
4.09647	3.84206	2.19069	5.18561	0.420026	4.13074
4.11053	2.77188	2.21863	1.99421	1.55399	3.07339
5.03203	3.05246	3.16394	0.710973	0.642503	3.3144
4.10365	2.18908	5.01674	0.712069	1.87834	3.55429
4.72642	1.76091	3.59151	1.5276	2.20548	2.30716
6.70143	1.4499	1.50061	0.313803	1.44619	3.5829
4.82742	3.87469	2.31176	2.91654	0.627669	2.48599
4.67924	2.78264	5.25157	0.85623	2.39523	3.7471
3.15505	1.3745	3.56867	1.24725	2.36086	3.04685
4.17674	3.01303	4.92356	2.23635	3.48216	2.27372
4.40739	2.39642	4.43021	2.40951	1.81312	3.98266
4.58624	1.75938	4.15613	1.58367	2.51146	3.75739
3.50616	1.69363	5.72017	0.876948	3.21011	2.99098
3.49094	1.33587	4.03233	1.86571	3.2722	2.27601
3.82519	2.29948	5.73115	2.31197	3.12096	3.80812
5.00655	1.53843	7	0.907038	0.805703	3.42522
4.57535	2.25481	4.13515	1.42098	1.65705	3.97092
3.12411	2.84075	6.22956	1.70065	1.63269	3.6741
3.53523	1.51527	4.24589	0.827133	1.99663	0.260123
4.20764	4.45671	4.25499	1.37229	1.47995	4.38474
4.19409	3.92407	4.24099	4.68145	0.66351	1.99155
3.98959	1.22574	3.90813	0.837694	3.60017	3.54189
5.52272	2.94137	3.75743	1.7228	1.26306	4.20693
2.24295	4.90748	4.2116	0.831978	2.58574	3.99914
4.19187	2.72993	3.86115	1.29359	5.85771	2.43398
5.40678	3.22721	3.68017	4.5276	2.19038	3.41702
4.48442	4.90471	4.6561	1.3014	0	2.65455
4.63988	3.04783	4.91959	0.443608	0.923168	3.56964
4.67004	2.9742	1.10982	4.81044	1.09692	2.97883
3.70126	2.58923	2.41855	2.42061	1.07913	4.32702
4.24123	2.35228	3.36567	2.04723	1.59475	3.22394
3.664	1.67898	4.08777	1.54147	1.71868	3.66714
3.03154	4.64098	4.63342	1.72638	1.53286	1.4501
3.94151	4.01387	2.95387	1.0842	0.791978	3.77028
3.61645	3.66472	5.30437	1.31945	2.78486	4.49782
4.26779	3.53973	3.72783	2.68852	0.100635	3.52101
3.25562	3.95957	5.21422	0.671207	0	3.22732
4.09925	2.46151	4.20376	3.14207	2.18991	3.42158
4.24947	2.90428	5.42411	1.47969	2.36044	4.0777
3.7127	3.81459	3.16698	1.4831	2.89658	3.5447
3.69031	2.66302	4.44005	0.745659	2.03133	3.0811
3.65297	3.19953	4.04081	1.68304	2.9694	2.40835
3.25006	5.46036	5.47578	0.0318553	1.33275	2.45125
5.15821	3.16146	3.82054	0.975092	2.03923	3.05076
3.77445	2.90264	3.53463	2.91814	0.63175	2.62798
4.0331	3.75271	4.53368	0.745772	3.7991	2.74646
4.0332	2.32878	4.73169	1.09224	0.601171	2.22853
2.67436	3.83402	5.17233	0.954374	1.66955	2.5338
5.97848	2.64964	3.88486	0.915017	0.517116	3.60635
3.37134	4.03209	3.64993	0.438663	2.4275	4.21885
6.26712	3.7884	4.84678	1.54473	1.51401	4.10773
4.42045	1.71377	3.67853	3.52298	2.59562	2.80686
2.44731	3.08549	4.31559	2.841	2.77833	2.78465
4.9648	2.49198	3.96715	0.580994	1.36672	2.0365
2.88584	3.20183	3.44987	1.61075	2.8173	3.06007
4.19948	0.784863	4.47109	0.323476	1.69312	4.88635
5.58841	2.25369	2.7416	1.60971	0.979116	3.1452
5.71496	3.58188	3.58831	0.641785	1.55635	3.39612
4.30599	1.58732	5.09007	2.33297	0.96456	2.39246
3.44139	3.81139	2.08776	0	1.80795	2.87884
3.38186	3.57414	3.67255	2.21446	1.50971	1.16927
5.92744	3.71697	6.50328	1.06633	0.541908	4.22162
4.82359	3.64925	4.07281	1.28978	4.1456	3.08184
3.70857	4.13493	3.63496	1.60737	0.910197	2.49024
3.97273	2.79616	5.34334	0.921673	1.3898	5.32217
4.09553	3.71134	5.06588	0.854555	2.40278	2.98871
4.35876	3.23087	4.42929	1.48202	1.17376	3.11504
4.37146	3.32812	3.24464	2.69571	1.67232	3.63172
3.59425	1.95681	4.51828	0.873087	0.694694	3.63765
3.66366	1.33307	4.72836	4.88231	3.50541	3.23491
7.22652	2.95625	4.31197	1.47327	1.30583	2.91011
2.95973	1.33611	3.39768	0.427744	1.94741	3.16365
5.16848	3.37248	4.34497	0.72828	1.53141	2.9139
3.81779	1.82842	4.53752	0.569583	5.12733	2.74517
4.67445	2.17319	4.0121	0.435531	1.27932	3.44202
3.42111	2.46596	4.93205	0.891402	0.838057	3.54882
3.62058	3.45927	3.08537	2.15625	3.2954	2.5875
4.02055	2.81115	5.90514	5.06058	1.32726	2.58817
3.99957	2.60777	4.42152	1.292	1.17438	2.66805
4.20619	2.28861	4.58838	0.353823	3.01901	5.3798
4.26376	2.39418	3.44097	0.687077	5.29085	2.79041
4.51163	4.27249	4.57165	1.16667	1.79488	2.56924
3.04711	3.24795	3.12488	3.15316	1.50023	1.97182
4.27297	3.44808	4.34741	0.369109	1.50951	2.45703
5.20425	2.48739	3.03374	1.26787	3.39444	2.60783
5.37015	3.43805	4.10003	0.732337	2.15749	4.54079
6.27583	2.06684	4.30092	1.32436	0	3.79826
3.79227	2.73449	3.75277	0.977392	0.459033	3.13405
4.20625	3.07788	3.91271	3.00666	0.211334	1.66578
5.4066	1.70889	7.02118	1.09086	1.04706	3.54734
3.12402	4.43083	3.92146	1.32239	3.66507	3.55675
2.04751	2.90821	6.44991	1.08733	3.07368	3.61641
3.68779	4.86511	4.38936	0.980632	1.21253	2.45868
3.88039	1.02237	4.45867	0.342815	1.99405	3.50907
3.01637	1.73534	5.95537	4.03285	2.16584	2.76415
3.66274	3.00667	4.82616	0.643246	0.566414	2.793
5.82639	3.38033	3.865	2.0385	1.09364	3.88182
4.34606	4.17957	5.26441	0.538668	2.8605	2.87889
3.24611	2.88625	5.25296	0.910028	0.683989	3.35219
3.86301	3.58129	4.31464	1.33482	3.64851	1.19821
4.65098	2.72452	4.18491	0.89342	2.07827	3.83898
4.03278	1.28588	5.09484	0.324777	0.948178	1.32316
3.67018	3.51289	4.07834	0.978971	0.667095	3.87651
3.19111	3.50506	5.4745	6.61774	1.406	3.43286
4.68731	4.28777	5.37197	1.42916	0.924935	3.5151
3.05816	1.81815	5.51933	1.82702	2.75059	2.64457
4.96686	2.05613	3.84942	2.55683	1.4627	4.10053
2.161	3.14211	4.81047	0.882447	1.24731	3.18801
3.45332	1.48578	8.4486	2.10102	2.91251	3.65959
3.91588	3.50229	4.13001	0.557309	0.515572	2.39417
3.27667	3.54826	3.95708	2.91001	0.921984	3.30945
4.92649	2.37439	6.18357	1.52988	2.39306	2.95284
5.70984	2.81989	3.57627	0.996715	0.682755	3.47806
4.54744	2.07204	4.5438	2.36378	2.50661	2.52996
2.46706	2.79187	3.62902	2.39613	1.47023	2.27674
3.42352	2.81817	4.44534	1.76563	2.71233	2.50262
5.51159	2.39229	4.1389	3.59681	2.55342	2.13263
2.6337	3.17242	3.73819	0.376856	1.86922	2.31994
4.97681	1.77455	4.36738	0.766544	2.304	2.85868
5.91777	2.78107	4.08428	2.14889	1.33291	4.086
6.23673	2.2886	4.75929	0.683981	0.318813	2.04506
3.43189	4.36242	2.77373	0.821251	1.5174	3.21418
3.8111	2.71024	2.06959	1.27688	2.08935	3.20257
4.50767	2.28784	4.14001	1.33262	0.61246	3.43914
4.83336	3.49638	3.93384	1.14496	1.64622	3.4777
1.85606	3.38943	5.72489	0.985819	0.6078	4.30954
5.40117	4.30534	3.32574	6.01017	0.913831	2.61718
3.87881	2.21143	4.85229	0.175926	0.51599	4.70569
4.08292	1.26581	4.10515	2.04013	0.87094	3.55699
3.99306	3.47199	4.59389	1.70146	1.12108	2.78157
3.92986	3.63706	1.21214	4.16412	1.35686	3.20335
3.2878	1.45518	4.13391	1.42565	3.00315	4.51152
5.81927	3.49936	4.59873	5.94178	2.2404	2.27254
2.601	3.23808	5.08498	1.74392	0.191577	2.27545
3.6773	2.83364	5.16946	0.95333	0.386991	2.76379
5.52021	2.69219	3.72992	0.261379	0.315597	3.99293
5.21458	2.95904	4.79047	0	1.06805	3.66928
3.62487	2.64913	3.89012	2.07376	1.01629	2.04784
5.00454	3.02084	3.19628	0.97299	1.15839	3.12496
3.79593	1.53643	4.89635	1.82471	1.01113	3.74974
3.31501	2.79233	4.87738	1.2294	1.26113	3.50454
4.6043	2.96021	4.60387	2.33155	1.45341	2.91358
3.23002	2.75313	4.53965	0.621212	1.67563	3.73341
3.09133	2.86846	4.46624	1.6671	1.6291	2.3441
5.30511	1.40364	3.02583	0.333769	2.51988	2.93593
5.2731	3.92247	3.55501	0.936957	0.561953	3.32125
4.15105	3.62719	5.27724	0.532903	0	3.18997
3.9749	2.99731	4.28487	0.737079	0.515424	2.86771
3.69278	3.34533	3.77754	1.84128	2.7232	2.29704
3.72783	3.26846	5.3503	1.24293	1.89364	4.16132
3.43451	5.0164	3.54754	2.35312	2.65947	2.38456
3.46365	4.93938	5.50766	0.887401	2.05532	3.51628
4.69371	1.32133	3.5643	1.15154	1.72514	3.63155
4.59564	3.51588	3.07905	1.3157	1.01831	3.11247
3.70419	2.49101	5.02336	1.00111	0.948586	2.60173
4.57707	3.37468	3.58148	1.50964	1.39876	3.17919
4.70275	3.42045	5.38953	0.525408	0.292976	3.21597
4.51316	2.56998	5.16099	2.5619	4.90005	3.62327
3.86259	2.34688	5.15769	2.65508	0.451248	2.49289
3.42353	1.57137	3.96188	0.910176	1.04019	3.33323
1.96749	4.44747	4.27093	1.61186	1.16141	3.51297
4.52967	4.62118	3.7962	3.98414	3.35522	3.00493
5.51064	3.66288	4.86688	1.16739	1.09979	2.453
2.92347	3.02166	4.52788	0.224369	1.43654	3.07906
6.02214	2.75092	3.88223	2.79182	1.18524	2.8212
5.39166	1.78696	3.09243	2.23293	0.786242	3.59687
5.49153	3.52675	2.94267	1.35318	1.46207	2.65648
3.95039	2.92633	4.04042	0.201966	0.771861	3.00109
4.56616	4.18919	5.86071	0.942153	1.96655	2.2736
6.80077	4.25171	3.40994	1.82431	0.0577705	2.9127
3.8306	3.77377	3.28837	0	2.26071	3.2273
2.44788	4.52619	4.64111	1.59614	0.855513	3.29484
4.62625	2.72418	3.59057	2.05577	1.61704	2.13779
3.50803	3.3287	4.28209	3.71635	3.15935	4.24647
4.77046	2.23186	2.90995	1.19174	1.26241	3.37825
4.07557	1.09772	3.06844	2.85443	1.31183	4.30583
3.4859	2.83498	3.0487	1.68963	1.46864	4.47226
5.87493	3.4449	4.7275	1.76293	1.36277	4.56142
3.67656	2.29524	4.26565	1.00389	1.74449	1.23525
5.02965	3.99942	3.48831	0.856092	4.47011	4.03503
2.91612	4.01428	4.32944	1.6098	2.09229	3.4949
4.62097	3.39453	2.51423	1.02623	2.63834	2.30545
4.59917	1.838	5.36816	0.457846	0.67185	1.57565
3.77233	1.6103	4.35998	1.62136	1.10804	4.27441
2.67182	2.75462	4.56622	1.70787	0.166127	4.39985
4.95982	4.24718	4.23959	1.97566	0.711719	2.62052
5.95019	2.20039	4.43947	0.897249	2.4578	3.10929
3.80904	3.12722	5.28588	1.5754	2.41699	0.998874
4.05595	2.91488	3.73752	2.42373	1.41331	4.31878
4.28424	1.76922	3.87105	1.34654	1.35149	2.80144
2.89753	3.55394	4.21264	4.06572	3.22871	0.799544
5.62952	1.86018	4.46275	0.329716	2.5557	2.49389
3.92174	3.04266	6.25552	1.58883	2.47019	2.85536
5.03308	2.22966	5.10868	1.50232	2.48792	5.07474
3.79857	1.76841	4.89007	1.2449	1.41805	3.51389
2.91522	1.75673	4.2994	2.73479	0.575525	4.29583
3.41103	4.87382	4.67706	2.10147	2.64073	2.25293
7.51494	5.17179	3.63056	2.3897	2.26011	3.63248
3.0885	3.51222	4.64299	1.20721	3.72788	2.47708
4.65533	1.76405	3.75052	0.953558	1.61707	2.95955
5.40512	0.878619	2.83621	2.28389	1.96108	3.71517
3.99657	3.02794	5.50718	2.65153	0.456805	4.70441
5.17121	3.34686	5.35353	0.74491	2.80966	4.2079
4.05645	2.06806	3.56545	0.676084	1.62303	2.84135
4.57101	3.49437	5.20983	0.166779	2.75219	2.83317
4.36136	3.77068	3.52645	1.0201	2.08488	2.3472
4.24582	1.74389	2.14348	1.70651	0.223051	2.27513
2.59584	3.55359	3.54544	2.31566	1.01911	3.46501
4.94585	3.41031	3.17279	2.48968	2.01631	4.67991
3.72168	4.02483	5.05219	0.816448	1.90131	3.66792
4.5918	0	3.46082	2.04951	0.42612	3.59138
5.36727	2.36511	4.78051	1.74847	2.82961	2.11257
5.13164	3.65459	3.83852	0.700496	0.981958	4.14001
3.05746	4.60379	3.82576	0.141456	2.83193	3.64048
3.41827	1.53334	3.42521	0.675847	1.29025	4.31028
4.30419	1.88192	3.8303	1.50342	0.723687	3.37428
4.16838	3.82987	3.80334	0.825957	1.50038	3.08541
3.74498	4.69557	4.43291	0.90761	1.12292	4.17441
3.68994	3.72443	4.99877	1.45562	0.680164	1.72784
3.58007	3.28462	4.24819	0.803648	0.0663908	3.91765
3.28624	4.49348	2.73127	0.379431	1.88975	4.27627
3.63972	3.82299	4.04202	0.0804012	2.42766	3.06667
6.16698	1.27586	3.80378	1.94412	2.09482	3.79969
2.49521	3.5686	4.81559	1.14682	2.57973	3.52727
4.77215	2.47538	4.77798	0.890551	0.857908	3.64171
3.43569	2.24702	3.49693	2.37835	1.24013	2.91051
5.41664	2.81844	3.77698	3.92121	4.58669	3.43936
4.10929	3.22226	2.52792	3.2857	2.24315	3.22573
5.8523	3.04176	4.55193	2.44148	0.6703	3.51207
3.82439	1.40884	3.84094	2.4636	1.64169	3.6243
4.22684	2.90256	4.7026	2.0472	2.15487	4.0952
2.21936	2.79433	3.72082	0.513856	0.374256	3.15859
5.0454	2.75105	3.98704	2.95303	0.31668	3.69832
4.45093	2.39651	3.10975	3.09092	1.35202	3.62564
4.31603	2.3679	4.52496	1.22317	2.5435	3.82146
4.59959	3.08389	4.06203	2.02998	1.39681	3.29453
3.56991	3.16023	3.74531	0.836425	0.808264	3.57565
5.48137	3.79261	4.9524	3.10745	1.47226	2.16837
4.57793	3.16348	4.29578	1.15733	1.28825	3.22294
4.43275	2.41566	3.5399	0.955227	1.10125	2.36608
4.75163	2.22021	3.56434	0.666138	0.964346	2.94009
5.72204	3.7172	3.88425	0.253624	0.458176	3.23208
5.63622	1.23736	5.4802	0.582364	1.50333	2.64383
4.28353	2.8991	3.94059	0.579759	2.52905	2.82441
4.10671	4.93141	3.44262	1.85417	1.74368	2.27682
6.97284	1.34946	2.61439	2.33578	2.65133	4.577
2.7772	3.51166	6.40068	1.23367	1.08898	5.14955
4.44942	3.65825	4.70587	1.45407	0.827386	2.82495
3.44609	3.15594	4.0246	1.41509	1.67044	4.00213
6.56069	2.9839	3.28388	1.38971	1.55488	2.56557
4.33633	3.05925	5.55426	3.04693	3.80168	3.23664
2.95638	3.39173	3.44878	1.13759	0.531575	2.74439
4.07913	3.49082	3.64807	1.67878	1.44032	3.69707
3.3785	3.52963	2.62848	0.155314	3.46666	2.05384
3.38016	3.85629	5.72429	0.827066	0.537188	2.96592
3.11754	2.4543	2.93471	0.9724	1.26298	3.80725
4.51714	3.5784	2.63291	1.42236	1.98537	2.79306
4.30028	3.18611	2.89	2.33772	0.901607	5.03677
3.9355	2.86769	4.88083	0	1.32298	1.83605
4.93701	2.74391	4.20146	2.34543	1.23388	1.94025
4.88708	3.31942	5.10051	0.937201	0.69094	2.16606
5.01223	2.95969	4.73298	1.11007	1.29532	3.79142
3.08051	3.50007	4.92683	2.61247	3.01362	4.52826
2.61346	2.75416	4.01272	1.07952	1.08429	2.47929
6.17292	3.60585	4.63016	2.48847	1.5392	1.95427
3.53976	4.2771	4.84165	1.77407	3.65394	3.95875
3.62989	3.46514	2.63328	1.98729	2.65052	3.4368
3.94431	1.29078	4.32635	1.29066	1.49611	2.70234
4.3437	3.46685	4.83018	1.06705	2.78935	4.08445
3.65189	3.68203	7.09667	0.835786	3.43473	3.35983
5.35494	2.71482	4.50009	0.988442	2.21941	3.36642
3.71948	3.55685	4.61072	1.02859	1.09489	2.78587
4.50468	2.53775	3.5555	2.70573	5.29495	3.68145
6.47229	2.51636	4.09309	0.652095	1.01049	2.37794
4.49304	3.12718	3.92641	0.617087	3.36209	2.90696
4.31126	3.44992	3.90462	0.669019	2.10552	1.13394
3.77258	3.64826	4.40391	0.550023	1.04225	3.05699
4.23947	3.5969	5.88526	0.331947	5.18634	2.54646
2.24726	1.59172	3.72965	5.09107	0.685456	3.15035
3.26734	4.55075	3.65348	2.24606	1.52562	3.58987
4.57042	2.55731	3.29826	0.790944	0	4.43914
4.7142	1.47911	1.88347	5.1883	2.20352	3.45481
3.3252	2.7937	4.33613	0.3372	1.73335	2.88663
5.0947	3.33664	2.79963	0.451425	1.5046	3.92809
3.18557	2.62943	4.2385	2.25594	1.36552	3.27694
3.7447	3.19294	4.36517	0.483009	2.5641	4.33362
3.64937	3.21575	3.84591	1.27999	0.99083	3.62521
4.79287	2.53618	4.57417	0.458739	1.25448	3.49417
2.92171	2.85928	4.89484	0.685374	2.20508	3.37494
2.41041	2.4732	4.60622	2.3196	2.27817	3.58143
4.28507	1.81773	2.83815	0.629703	0.786386	2.1576
4.28611	1.72396	6.45586	3.00714	2.52369	6.03711
5.01431	5.53835	3.37872	0.737328	2.20635	5.03626
4.74962	2.5135	3.68145	1.09271	1.41655	2.42494
3.47766	3.21774	4.15627	1.88611	2.37234	4.67414
2.69051	2.22332	5.37817	2.4223	1.15574	2.59791
6.96733	2.57432	3.2015	1.04154	1.73435	1.90032
4.19803	3.45965	5.12238	1.22021	1.01858	3.3491
2.14732	3.31634	3.14819	1.55169	0.805607	2.61097
3.6815	3.23759	4.60977	2.7653	0.838721	3.21448
4.4274	3.52932	6.00012	1.05391	3.25961	1.71502
3.36277	2.90406	3.92788	3.61207	5.50776	1.96563
3.89104	3.33145	3.2496	5.2491	2.69079	3.07084
3.31608	1.59976	3.50206	1.48094	1.24966	3.11667
3.74394	2.08818	4.39942	1.58837	0.681476	3.61522
3.70278	2.56151	3.95392	0	1.09145	3.383
4.26798	2.06252	4.91242	0.912589	0.76208	4.72955
4.55789	2.81895	4.40068	4.43443	4.18741	4.35588
4.31036	3.04737	5.35614	0.807429	2.78267	2.9161
3.49945	3.44106	3.9003	0.623676	3.17491	3.60463
5.6545	2.68442	4.57416	1.86911	1.81904	1.93349
4.86158	2.88667	5.48175	0.737288	0	2.75152
4.04817	2.88586	4.77807	0.263692	0.99641	4.75279
4.55113	2.02512	4.49681	5.57696	0.941397	2.57309
3.55292	2.35368	4.99563	4.57573	2.34962	3.34664
3.79135	4.70236	4.35066	0.761023	1.07697	3.40408
3.96826	3.40853	9.30947	0.96801	0.68088	4.51653
2.66491	3.92391	5.09791	0.602533	2.75831	4.60136
4.05945	1.97842	5.03492	1.5012	4.9006	3.17355
3.79049	3.64476	5.1754	2.44393	2.50453	3.14461
3.81279	1.70713	5.87102	2.40747	0.722197	3.50801
4.17437	3.10949	4.37246	1.03189	2.49655	4.25888
4.80234	4.01071	2.95428	2.13637	0.69279	3.36943
3.51094	2.07772	4.29885	0.465434	0.589566	3.72026
3.11559	4.81334	5.49467	1.61161	1.87875	3.38364
3.97844	3.73731	3.58088	1.18823	0.37244	3.48699
4.77935	3.5294	3.8732	1.22774	4.84074	2.9188
6.09881	1.56494	5.45205	1.47511	1.40976	2.85886
4.08586	2.55698	4.53214	1.53551	1.41194	3.0577
2.90824	0.907307	3.85689	0.469108	1.29273	4.14256
5.25541	1.26358	4.09534	0.903296	1.09535	3.48254
3.68694	4.8123	4.92965	1.05663	0.875142	2.04205
4.51691	2.88171	3.9028	1.89417	3.10747	4.25822
3.02328	3.56559	5.00309	1.01825	1.80201	3.08196
3.14778	3.07693	4.86866	0.0877926	1.04543	3.04291
3.40849	2.96439	3.68026	0.727465	1.47989	4.6299
4.63767	3.20343	4.14517	2.6122	0.930865	2.02233
4.05163	5.29316	4.03667	1.89453	1.46534	1.75042
4.4007	3.31175	3.31453	1.12692	3.24264	5.17343
3.61844	0.229039	4.73641	2.34481	0.739257	2.09991
3.80911	4.47453	5.47498	1.76407	1.40183	4.90541
3.54884	2.09897	3.24458	0.650262	2.14586	3.95039
3.13561	1.06024	5.01574	3.58527	2.34483	2.60066
5.02652	3.6911	3.56769	0.697744	3.57178	4.22061
4.82377	3.61078	5.30173	0.834169	0.895062	1.82928
5.32195	5.44584	3.33664	2.35564	3.84806	2.71282
4.6497	3.23545	5.09295	0.79258	1.03547	3.99464
4.04275	3.19821	4.68069	1.167	3.48057	3.97945
2.61943	3.41875	4.10161	2.51625	1.72441	3.89429
3.5457	2.02934	3.74504	1.01031	0.458918	2.26333
3.83257	2.48998	4.05206	1.08123	1.32758	2.76442
2.78544	2.20767	4.87242	3.63712	1.55758	4.54386
2.6712	4.71791	5.37187	0.101328	0.29232	1.88383
6.12253	2.88818	2.97162	1.58845	1.7636	3.28528
4.294	5.12278	3.45358	2.58918	1.54408	3.43356
4.87354	2.74176	8.61551	3.04949	0.576757	4.01705
4.19593	2.59353	4.08333	1.17102	1.16652	2.69295
4.33125	3.78339	7.29952	2.57537	1.00807	2.62947
3.90982	3.31289	4.21561	5.35414	1.50907	4.64677
[truncated: 2,158 more rows]
