# Supplementary material for: A mutagenesis screen for essential plastid biogenesis genes in human malaria parasites
Source: PLoS Biol. 2019 Feb 6;17(2):e3000136. doi: 10.1371/journal.pbio.3000136 (PMC6380595; doi:10.1371/journal.pbio.3000136)
Supplement: S2 Data — (XLSX) [file pbio.3000136.s012.xlsx]

## Sheet: Fig 2C
parental Dd2-attB	plastid(-) Dd2-attB mutant clones			*Corresponds to Fig 2C
3.67498	0
10.0243	0.00893431
33.6674	0.0029781
	0
	0.0029781
	0.029781
	0
	0
	0
	0
	0
	0.00893431
	0
	0
	0.0565839
	0.0357372
	0.0387153
	0.0357372
	0.0416934
	0.0804088
	0
	0
	0
	0
	0.0119124
	0.0476496
	0
	0.0207007
	0.0207883
	0.0268029
	0.0190949
	0.0208175
	0.0029781
	0.100117
	0.00960584
	0.0208467
	0.00624817
	0.011854
	0.0059562
	0.00893431
	0.0020438
	0
	0.0291971
	0.0156788
	0.0326715
	0.0177518
	0.00893431
	0.0251971
	0.0029781
	0.0476204
	0.0148029
