# Supplementary material for: A mutagenesis screen for essential plastid biogenesis genes in human malaria parasites
Source: PLoS Biol. 2019 Feb 6;17(2):e3000136. doi: 10.1371/journal.pbio.3000136 (PMC6380595; doi:10.1371/journal.pbio.3000136)
Supplement: S3 Data — (XLSX) [file pbio.3000136.s013.xlsx]

## Sheet: Fig 3B
WT FtsH1	No ATP	ATP
Replicate 1	0.0067193	0.42025
Replicate 2	0.0126126	0.422415
Replicate 3	0.0129482	0.416119

## Sheet: Fig 3B-2
D493A	No ATP	ATP
Replicate 1	0.000226596	-0.000443723
Replicate 2	0.00114177	-0.000287631
Replicate 3	-0.00162291	-0.00520315

## Sheet: Fig 3B-3
I437S	No ATP	ATP
Replicate 1	-0.00278478	-0.00655366
Replicate 2	-0.00563051	-0.00395122
Replicate 3	-0.00351587	-0.0058837

## Sheet: Fig 3C
	WT FtsH1	E249Q	I437S
Replicate 1	9.38929	-0.0459916	-0.434636
Replicate 2	11.7373	-1.83296	-3.57699
Replicate 3	10.0959	-4.31803	1.78819
