# Supplementary material for: A mutagenesis screen for essential plastid biogenesis genes in human malaria parasites
Source: PLoS Biol. 2019 Feb 6;17(2):e3000136. doi: 10.1371/journal.pbio.3000136 (PMC6380595; doi:10.1371/journal.pbio.3000136)
Supplement: S4 Data — (XLSX) [file pbio.3000136.s014.xlsx]

## Sheet: Fig 5B
Reinvasion Cycle	Growth of -ATc parasites normalized to +ATc Replicate 1	Growth of -ATc parasites normalized to +ATc Replicate 2	Growth of -ATc parasites normalized to +ATc Replicate 3		Growth of -ATc/+IPP parasites normalized to +ATc Replicate 1	Growth of -ATc/+IPP parasites normalized to +ATc Replicate 2	Growth of -ATc/+IPP parasites normalized to +ATc Replicate 3
0	0.914062	0.997135	0.997672		0.923828	0.958453	0.996508
1	0.969231	1.13346	1.01607		0.925641	0.984526	0.925
2	0.958861	1.2169	1.02242		0.835443	1.09296	0.904335
3	0.722793	0.87307	0.827523		0.767967	0.861063	0.836697
4	0.530726	0.64878	0.714038		0.757914	0.80813	0.778163
5	0.373047	0.468591	0.591743		0.707031	0.779287	0.73578
6	0.261364	0.342059	0.683516		0.698864	0.736475	0.782418
7	0.157277	0.225296	0.5		0.732394	0.713439	0.653509
*Corresponds to Fig 5B

## Sheet: Fig 4B
Reinvasion Cycle	Growth of -ATc parasites normalized to +ATc Replicate 1	Growth of -ATc parasites normalized to +ATc Replicate 2	Growth of -ATc parasites normalized to +ATc Replicate 3		Growth of -ATc/+IPP parasites normalized to +ATc Replicate 1	Growth of -ATc/+IPP parasites normalized to +ATc Replicate 2	Growth of -ATc/+IPP parasites normalized to +ATc Replicate 3
0	0.973806	0.884993	1.01547		1.01541	0.901823	0.98232
1	0.689583	0.734341	0.676471		0.727083	0.706263	0.654062
2	0.227027	0.224719	0.228202		0.591892	0.617978	0.55113
3	0.0641026	0.0433962	0.0652681		0.521978	0.462264	0.532634
4	0.0401338	0.0213904	0.0276243		0.449833	0.347594	0.549724
5	0.0280066	0.0134146	0.034965		0.433278	0.294425	0.595804
6	0.0267559	0.0116541	0.0381283		0.401338	0.268797	0.642981
7	0.0201097	0.00981211	0.0380349		0.349177	0.254697	0.499208
*Corresponds to Fig 4B

## Sheet: S5 Fig
Reinvasion Cycle	Growth of -ATc parasites normalized to +ATc Replicate 1	Growth of -ATc parasites normalized to +ATc Replicate 2		Growth of -ATc/+IPP parasites normalized to +ATc Replicate 1	Growth of -ATc/+IPP parasites normalized to +ATc Replicate 2
0	0.977305	0.994624		0.95461	0.981183
1	0.673709	0.734463		0.624413	0.649718
2	0.191011	0.139489		0.514607	0.524558
3	0.033189	0.0342612		0.474747	0.567452
4	0.013355	0.0147577		0.431596	0.508811
Reinvasion Cycle	Growth of -ATc plastid(-) parasites normalized to +ATc Replicate 1	Growth of -ATc plastid(-) parasites normalized to +ATc Replicate 2		Growth of -ATc/+IPP plastid(-) parasites normalized to +ATc Replicate 1	Growth of -ATc/+IPP plastid(-) parasites normalized to +ATc Replicate 2
0	0.941569	0.979381		0.981636	1.0268
1	0.0581395	0.0821355		1.02326	1.08624
2	0.0137466	0.012		1.03774	0.991304
3	0.00637066	0.0118343		1.06371	1.16174
4	0.0067757	0.0056239		1.12383	0.884007
*Corresponds to S5 Fig

## Sheet: Fig 5E
Reinvasion Cycle	Growth of -ATc parasites normalized to +ATc Replicate 1	Growth of -ATc parasites normalized to +ATc Replicate 2	Growth of -ATc parasites normalized to +ATc Replicate 3		Growth of -ATc/+IPP parasites normalized to +ATc Replicate 1	Growth of -ATc/+IPP parasites normalized to +ATc Replicate 2	Growth of -ATc/+IPP parasites normalized to +ATc Replicate 3
0	0.98427	0.99661	1.00232		1.02022	0.979661	1.00116
1	0.965608	1.10689	1.00351		0.962963	0.983373	0.952548
2	0.89172	0.924157	0.95		0.917197	0.938202	0.968182
3	0.0949033	0.136691	0.252546		0.690685	0.809353	0.934827
4	0.0272904	0.0325497	0.039548		0.680312	0.743219	0.826742
5	0.00811808	0.0125212	0.0238837		0.595941	0.663283	0.777778
6	0.00909091	0.0121575	0.0166956		0.594545	0.660959	0.70087
7	0.00703125	0.00836502	0.0363196		0.525391	0.638783	0.64891
*Corresponds to Fig 5E

## Sheet: Fig 5H
Reinvasion Cycle	Growth of -ATc parasites normalized to +ATc Replicate 1	Growth of -ATc parasites normalized to +ATc Replicate 2	Growth of -ATc parasites normalized to +ATc Replicate 3		Growth of -ATc/+IPP parasites normalized to +ATc Replicate 1	Growth of -ATc/+IPP parasites normalized to +ATc Replicate 2	Growth of -ATc/+IPP parasites normalized to +ATc Replicate 3
0	1.03664	0.959302	1.01054		1.03017	0.949612	1.01522
1	1.00893	0.819712	1.04592		1.0625	0.9375	1.04932
2	0.421875	0.391433	0.578019		0.984375	0.935007	0.963365
3	0.0366795	0.0779468	0.096828		0.889961	0.908745	0.893155
4	0.0241935	0.0235546	0.0162963		0.921371	1.0257	0.877037
5	0.00968343	0.0202765	0.0137931		0.927374	0.965438	0.738793
6	0.021978	0.0118943	0.027881		0.994505	0.885463	0.94052
7	0.00442804	0.00463917	0.0326797		0.942804	0.641237	0.827887
*Corresponds to Fig 5H
